# Supplementary material for: Dynamics of mRNA and polysomal abundance in early 3T3-L1 adipogenesis
Source: BMC Genomics. 2014 May 18;15(1):381. doi: 10.1186/1471-2164-15-381 (PMC4039748; doi:10.1186/1471-2164-15-381)
Supplement: Supplementary file 1 — Additional file 1: BP TC:up/TL:up. The table contains the inferred BP GO classes of the TC:up/TL:up group. (XLS 372 KB) [file 12864_2013_6079_MOESM1_ESM.xls]

## Sheet: Tabelle1
GO.ID	Term	Annotated	Significant	Expected	classic	ProbeName	Symbol	GenBank
GO:0006412	translation	109	61	30.82	4.6e-10	A_51_P108190, A_51_P132459, A_51_P174335, A_51_P195997, A_51_P218814, A_51_P227332, A_51_P229816, A_51_P232858, A_51_P255441, A_51_P292357, A_51_P312936, A_51_P335671, A_51_P339103, A_51_P344103, A_51_P361638, A_51_P362278, A_51_P363515, A_51_P376165, A_51_P400137, A_51_P412595, A_51_P416995, A_51_P436928, A_51_P439092, A_51_P446229, A_51_P482473, A_51_P489959, A_51_P493364, A_52_P134382, A_52_P1…	Rpl23, Rpl27a, Rps5, Rps15, Rpl22l1, Rpl38, Eif2b2, Rpl14, Mrpl43, Rps3a, Rps24, Rps28, Rpl28, Rplp0, Rps14, Rps2, Rpl26, Rps23, Rpl29, Eef1b2, Rps16, Rps9, Rpsa, Rpl18a, Rps17, Rps21, Eif4a1, Rplp2, Rps29, Rps11, Rps18, Rpl29, Rps28, Rps2, Eef1a1, Rpl29, Rpsa, Mrpl43, Mknk2, Rpl4, Rpl22, Gnb2l1, Rpl24, Rpl18, Eef1d, Rps3a, Rpl29, Rps20, Rps11, Rps24, Eif4a1, Rpl19, Rps28, Rpl32, Rps15a, Rplp0, U…	NM_022891, NM_011975, NM_009095, NM_009091, NM_026517, NM_001048057, NM_145445, NM_025974, NM_053164, NM_016959, NM_207634, CA467389, NM_009081, U89419, NM_020600, NM_008503, NM_009080, NM_024175, NM_009082, NM_018796, NM_013647, NM_029767, NM_011029, NM_029751, NM_009092, NM_025587, NM_144958, NM_026020, NM_009093, AK002987, NM_011296, NM_009082, NM_016844, NM_008503, NM_010106, NM_009082, NM_01…
GO:0042274	ribosomal small subunit biogenesis	22	20	6.22	1.1e-09	A_51_P169156, A_51_P195997, A_51_P274768, A_51_P312936, A_51_P335671, A_51_P337290, A_51_P344734, A_51_P361638, A_51_P416995, A_51_P439092, A_51_P482473, A_51_P489959, A_52_P232909, A_52_P372165, A_52_P404955, A_52_P531325, A_52_P537084, A_52_P55271, A_52_P678800, A_52_P740562	Rps10, Rps15, Rps25, Rps24, Rps28, Rps19, Rps6, Rps14, Rps16, Rpsa, Rps17, Rps21, Rps28, Rpsa, Rps19, Rps6, Rps24, Rps28, Rps21, Rps21	NM_025963, NM_009091, NM_024266, NM_207634, CA467389, NM_023133, NM_009096, NM_020600, NM_013647, NM_011029, NM_009092, NM_025587, NM_016844, NM_011029, AK012052, AK013825, AK049387, NM_016844, AK010610, NM_025587
GO:0042254	ribosome biogenesis	56	37	15.84	2.9e-09	A_51_P104670, A_51_P169156, A_51_P169614, A_51_P177118, A_51_P195997, A_51_P274768, A_51_P312936, A_51_P322465, A_51_P335671, A_51_P337290, A_51_P338611, A_51_P344103, A_51_P344734, A_51_P361638, A_51_P363515, A_51_P364099, A_51_P416995, A_51_P439092, A_51_P453010, A_51_P482473, A_51_P489959, A_51_P518163, A_52_P193899, A_52_P232909, A_52_P269396, A_52_P372165, A_52_P404955, A_52_P405893, A_52_P5…	Bop1, Rps10, Utp15, Utp18, Rps15, Rps25, Rps24, Imp4, Rps28, Rps19, Dimt1, Rplp0, Rps6, Rps14, Rpl26, Tsr2, Rps16, Rpsa, Mphosph6, Rps17, Rps21, Rrp9, Rps18, Rps28, Bysl, Rpsa, Rps19, Rpl24, Rps6, Rps24, Rps28, Rrs1, Rplp0, Utp18, Rps21, Rps21, Eif6	NM_013481, NM_025963, NM_178918, NM_001013375, NM_009091, NM_024266, NM_207634, NM_178601, CA467389, NM_023133, NM_025447, U89419, NM_009096, NM_020600, NM_009080, NM_175146, NM_013647, NM_011029, NM_026758, NM_009092, NM_025587, NM_145620, NM_011296, NM_016844, NM_016859, NM_011029, AK012052, NM_024218, AK013825, AK049387, NM_016844, NM_021511, NM_007475, NM_001013375, AK010610, NM_025587, NM_01…
GO:0022613	ribonucleoprotein complex biogenesis	64	40	18.1	7.4e-09	A_51_P104670, A_51_P169156, A_51_P169614, A_51_P177118, A_51_P195997, A_51_P242585, A_51_P242591, A_51_P274768, A_51_P312936, A_51_P322465, A_51_P335671, A_51_P337290, A_51_P338611, A_51_P344103, A_51_P344734, A_51_P361638, A_51_P363515, A_51_P364099, A_51_P416995, A_51_P439092, A_51_P453010, A_51_P482473, A_51_P489959, A_51_P518163, A_52_P193899, A_52_P232909, A_52_P269396, A_52_P372165, A_52_P4…	Bop1, Rps10, Utp15, Utp18, Rps15, Shq1, Shq1, Rps25, Rps24, Imp4, Rps28, Rps19, Dimt1, Rplp0, Rps6, Rps14, Rpl26, Tsr2, Rps16, Rpsa, Mphosph6, Rps17, Rps21, Rrp9, Rps18, Rps28, Bysl, Rpsa, Rps19, Rpl24, Sfrs1, Rps6, Rps24, Rps28, Rrs1, Rplp0, Utp18, Rps21, Rps21, Eif6	NM_013481, NM_025963, NM_178918, NM_001013375, NM_009091, NM_181590, AK012978, NM_024266, NM_207634, NM_178601, CA467389, NM_023133, NM_025447, U89419, NM_009096, NM_020600, NM_009080, NM_175146, NM_013647, NM_011029, NM_026758, NM_009092, NM_025587, NM_145620, NM_011296, NM_016844, NM_016859, NM_011029, AK012052, NM_024218, NM_173374, AK013825, AK049387, NM_016844, NM_021511, NM_007475, NM_00101…
GO:0006364	rRNA processing	37	27	10.46	1.7e-08	A_51_P104670, A_51_P169614, A_51_P177118, A_51_P195997, A_51_P312936, A_51_P322465, A_51_P335671, A_51_P337290, A_51_P338611, A_51_P344734, A_51_P363515, A_51_P364099, A_51_P416995, A_51_P439092, A_51_P453010, A_51_P482473, A_51_P489959, A_51_P518163, A_52_P232909, A_52_P372165, A_52_P404955, A_52_P531325, A_52_P537084, A_52_P55271, A_52_P663149, A_52_P678800, A_52_P740562	Bop1, Utp15, Utp18, Rps15, Rps24, Imp4, Rps28, Rps19, Dimt1, Rps6, Rpl26, Tsr2, Rps16, Rpsa, Mphosph6, Rps17, Rps21, Rrp9, Rps28, Rpsa, Rps19, Rps6, Rps24, Rps28, Utp18, Rps21, Rps21	NM_013481, NM_178918, NM_001013375, NM_009091, NM_207634, NM_178601, CA467389, NM_023133, NM_025447, NM_009096, NM_009080, NM_175146, NM_013647, NM_011029, NM_026758, NM_009092, NM_025587, NM_145620, NM_016844, NM_011029, AK012052, AK013825, AK049387, NM_016844, NM_001013375, AK010610, NM_025587
GO:0016072	rRNA metabolic process	37	27	10.46	1.7e-08	A_51_P104670, A_51_P169614, A_51_P177118, A_51_P195997, A_51_P312936, A_51_P322465, A_51_P335671, A_51_P337290, A_51_P338611, A_51_P344734, A_51_P363515, A_51_P364099, A_51_P416995, A_51_P439092, A_51_P453010, A_51_P482473, A_51_P489959, A_51_P518163, A_52_P232909, A_52_P372165, A_52_P404955, A_52_P531325, A_52_P537084, A_52_P55271, A_52_P663149, A_52_P678800, A_52_P740562	Bop1, Utp15, Utp18, Rps15, Rps24, Imp4, Rps28, Rps19, Dimt1, Rps6, Rpl26, Tsr2, Rps16, Rpsa, Mphosph6, Rps17, Rps21, Rrp9, Rps28, Rpsa, Rps19, Rps6, Rps24, Rps28, Utp18, Rps21, Rps21	NM_013481, NM_178918, NM_001013375, NM_009091, NM_207634, NM_178601, CA467389, NM_023133, NM_025447, NM_009096, NM_009080, NM_175146, NM_013647, NM_011029, NM_026758, NM_009092, NM_025587, NM_145620, NM_016844, NM_011029, AK012052, AK013825, AK049387, NM_016844, NM_001013375, AK010610, NM_025587
GO:0071843	cellular component biogenesis at cellular level	66	40	18.66	2.6e-08	A_51_P104670, A_51_P169156, A_51_P169614, A_51_P177118, A_51_P195997, A_51_P242585, A_51_P242591, A_51_P274768, A_51_P312936, A_51_P322465, A_51_P335671, A_51_P337290, A_51_P338611, A_51_P344103, A_51_P344734, A_51_P361638, A_51_P363515, A_51_P364099, A_51_P416995, A_51_P439092, A_51_P453010, A_51_P482473, A_51_P489959, A_51_P518163, A_52_P193899, A_52_P232909, A_52_P269396, A_52_P372165, A_52_P4…	Bop1, Rps10, Utp15, Utp18, Rps15, Shq1, Shq1, Rps25, Rps24, Imp4, Rps28, Rps19, Dimt1, Rplp0, Rps6, Rps14, Rpl26, Tsr2, Rps16, Rpsa, Mphosph6, Rps17, Rps21, Rrp9, Rps18, Rps28, Bysl, Rpsa, Rps19, Rpl24, Sfrs1, Rps6, Rps24, Rps28, Rrs1, Rplp0, Utp18, Rps21, Rps21, Eif6	NM_013481, NM_025963, NM_178918, NM_001013375, NM_009091, NM_181590, AK012978, NM_024266, NM_207634, NM_178601, CA467389, NM_023133, NM_025447, U89419, NM_009096, NM_020600, NM_009080, NM_175146, NM_013647, NM_011029, NM_026758, NM_009092, NM_025587, NM_145620, NM_011296, NM_016844, NM_016859, NM_011029, AK012052, NM_024218, NM_173374, AK013825, AK049387, NM_016844, NM_021511, NM_007475, NM_00101…
GO:0034470	ncRNA processing	49	31	13.86	2.6e-07	A_51_P104670, A_51_P169614, A_51_P177118, A_51_P195997, A_51_P312936, A_51_P322465, A_51_P335671, A_51_P337290, A_51_P338611, A_51_P344734, A_51_P363515, A_51_P364099, A_51_P401377, A_51_P416995, A_51_P428742, A_51_P439092, A_51_P453010, A_51_P482473, A_51_P489959, A_51_P518163, A_52_P232909, A_52_P372165, A_52_P404955, A_52_P531325, A_52_P537084, A_52_P550185, A_52_P55271, A_52_P663149, A_52_P67…	Bop1, Utp15, Utp18, Rps15, Rps24, Imp4, Rps28, Rps19, Dimt1, Rps6, Rpl26, Tsr2, Pus1, Rps16, Pus7l, Rpsa, Mphosph6, Rps17, Rps21, Rrp9, Rps28, Rpsa, Rps19, Rps6, Rps24, Urm1, Rps28, Utp18, Rps21, Rps21, Pus1	NM_013481, NM_178918, NM_001013375, NM_009091, NM_207634, NM_178601, CA467389, NM_023133, NM_025447, NM_009096, NM_009080, NM_175146, NM_019700, NM_013647, NM_172437, NM_011029, NM_026758, NM_009092, NM_025587, NM_145620, NM_016844, NM_011029, AK012052, AK013825, AK049387, NM_026615, NM_016844, NM_001013375, AK010610, NM_025587, NM_019700
GO:0010467	gene expression	572	206	161.75	1.6e-06	A_51_P100289, A_51_P104670, A_51_P106474, A_51_P107302, A_51_P107686, A_51_P108190, A_51_P108731, A_51_P111455, A_51_P112405, A_51_P116616, A_51_P127915, A_51_P131442, A_51_P132459, A_51_P134301, A_51_P141502, A_51_P155714, A_51_P159194, A_51_P159201, A_51_P162272, A_51_P165602, A_51_P169614, A_51_P174335, A_51_P177118, A_51_P185121, A_51_P192817, A_51_P195875, A_51_P195997, A_51_P196444, A_51_P2…	Srf, Bop1, Zfp593, Cav1, Foxc1, Rpl23, Polr2h, Wdr77, Plaur, Rbm14, Rnasek, Dpf1, Rpl27a, Pfdn5, Nudt21, Traf3ip1, Junb, Junb, Wnt5a, Lbx2, Utp15, Rps5, Utp18, Sfrs6, Gtf2f2, Notch4, Rps15, Foxc2, Polr3e, Polr1e, Klf16, Rnf4, Ccdc101, Rpl22l1, Nfatc1, Rpl38, Eif2b2, Rpl14, Nod1, Tsc22d3, Tsc22d3, Nr4a1, Cited1, Mrpl43, Sfrs2, Mapk8ip3, Il11, Chst8, Hmga2, Rps3a, Mxi1, Creb3l1, Foxs1, Pcgf6, Cry1,…	NM_020493, NM_013481, NM_024215, NM_007616, NM_008592, NM_022891, NM_145632, NM_027432, NM_011113, NM_019869, NM_173742, NM_013874, NM_011975, NM_027044, AK017799, AK014457, NM_008416, NM_008416, NM_009524, NM_010692, NM_178918, NM_009095, NM_001013375, AK004831, NM_026816, NM_010929, NM_009091, NM_013519, NM_025298, NM_022811, NM_078477, NM_011278, NM_029339, NM_026517, NM_016791, NM_001048057, …
GO:0034660	ncRNA metabolic process	52	31	14.7	1.8e-06	A_51_P104670, A_51_P169614, A_51_P177118, A_51_P195997, A_51_P312936, A_51_P322465, A_51_P335671, A_51_P337290, A_51_P338611, A_51_P344734, A_51_P363515, A_51_P364099, A_51_P401377, A_51_P416995, A_51_P428742, A_51_P439092, A_51_P453010, A_51_P482473, A_51_P489959, A_51_P518163, A_52_P232909, A_52_P372165, A_52_P404955, A_52_P531325, A_52_P537084, A_52_P550185, A_52_P55271, A_52_P663149, A_52_P67…	Bop1, Utp15, Utp18, Rps15, Rps24, Imp4, Rps28, Rps19, Dimt1, Rps6, Rpl26, Tsr2, Pus1, Rps16, Pus7l, Rpsa, Mphosph6, Rps17, Rps21, Rrp9, Rps28, Rpsa, Rps19, Rps6, Rps24, Urm1, Rps28, Utp18, Rps21, Rps21, Pus1	NM_013481, NM_178918, NM_001013375, NM_009091, NM_207634, NM_178601, CA467389, NM_023133, NM_025447, NM_009096, NM_009080, NM_175146, NM_019700, NM_013647, NM_172437, NM_011029, NM_026758, NM_009092, NM_025587, NM_145620, NM_016844, NM_011029, AK012052, AK013825, AK049387, NM_026615, NM_016844, NM_001013375, AK010610, NM_025587, NM_019700
GO:0090305	nucleic acid phosphodiester bond hydrolysis	34	22	9.61	9.2e-06	A_51_P104670, A_51_P127915, A_51_P141502, A_51_P175555, A_51_P268535, A_51_P297925, A_51_P349073, A_51_P379293, A_51_P439092, A_51_P455338, A_51_P483379, A_51_P489959, A_52_P108346, A_52_P157726, A_52_P278192, A_52_P278549, A_52_P372165, A_52_P412585, A_52_P565507, A_52_P65719, A_52_P678800, A_52_P740562	Bop1, Rnasek, Nudt21, Pelo, Ear10, Zc3h12a, Endog, Ear6, Rpsa, Ear11, Rnaseh1, Rps21, Myc, Ear7, Rad1, Myc, Rpsa, Ear1, Ear3, no symbol, Rps21, Rps21	NM_013481, NM_173742, AK017799, NM_134058, NM_053112, NM_153159, NM_007931, NM_053111, NM_011029, NM_053113, NM_011275, NM_025587, NM_010849, NM_017385, NM_011232, NM_010849, NM_011029, NM_007894, NM_017388, BC034637, AK010610, NM_025587
GO:0000028	ribosomal small subunit assembly	9	9	2.55	1.1e-05	A_51_P169156, A_51_P195997, A_51_P274768, A_51_P344734, A_51_P361638, A_51_P439092, A_51_P482473, A_52_P372165, A_52_P531325	Rps10, Rps15, Rps25, Rps6, Rps14, Rpsa, Rps17, Rpsa, Rps6	NM_025963, NM_009091, NM_024266, NM_009096, NM_020600, NM_011029, NM_009092, NM_011029, AK013825
GO:0006396	RNA processing	108	50	30.54	3.3e-05	A_51_P104670, A_51_P141502, A_51_P169614, A_51_P177118, A_51_P185121, A_51_P195997, A_51_P262432, A_51_P302675, A_51_P312936, A_51_P322465, A_51_P322574, A_51_P327469, A_51_P335671, A_51_P337290, A_51_P338611, A_51_P344734, A_51_P363515, A_51_P364099, A_51_P401377, A_51_P416995, A_51_P428742, A_51_P439092, A_51_P446781, A_51_P453010, A_51_P471779, A_51_P482473, A_51_P489959, A_51_P493946, A_51_P5…	Bop1, Nudt21, Utp15, Utp18, Sfrs6, Rps15, Sfrs2, Rps26, Rps24, Imp4, Cpsf4, Rps13, Rps28, Rps19, Dimt1, Rps6, Rpl26, Tsr2, Pus1, Rps16, Pus7l, Rpsa, Strap, Mphosph6, Phf5a, Rps17, Rps21, Isy1, Rbm15b, Rrp9, Hnrnpf, Rps28, Rnmt, Rpsa, Rps19, Sfrs2, Cpsf4, Sfrs1, Rps6, Rps24, Urm1, Rps28, Strap, Isy1, Utp18, Rps21, Clk1, Rps21, Sfrs2, Pus1	NM_013481, AK017799, NM_178918, NM_001013375, AK004831, NM_009091, NM_011358, NM_013765, NM_207634, NM_178601, NM_178576, NM_026533, CA467389, NM_023133, NM_025447, NM_009096, NM_009080, NM_175146, NM_019700, NM_013647, NM_172437, NM_011029, NM_011499, NM_026758, NM_026737, NM_009092, NM_025587, NM_133934, AK075777, NM_145620, NM_133834, NM_016844, NM_026440, NM_011029, AK012052, NM_011358, NM_17…
GO:0042255	ribosome assembly	13	11	3.68	3.7e-05	A_51_P169156, A_51_P195997, A_51_P274768, A_51_P344734, A_51_P361638, A_51_P439092, A_51_P482473, A_52_P372165, A_52_P405893, A_52_P531325, A_52_P85864	Rps10, Rps15, Rps25, Rps6, Rps14, Rpsa, Rps17, Rpsa, Rpl24, Rps6, Eif6	NM_025963, NM_009091, NM_024266, NM_009096, NM_020600, NM_011029, NM_009092, NM_011029, NM_024218, AK013825, NM_010579
GO:0009058	biosynthetic process	638	218	180.42	6.3e-05	A_51_P100289, A_51_P106474, A_51_P107302, A_51_P107686, A_51_P108190, A_51_P108731, A_51_P111455, A_51_P116616, A_51_P126864, A_51_P127915, A_51_P131442, A_51_P132459, A_51_P134301, A_51_P155714, A_51_P159194, A_51_P159201, A_51_P162272, A_51_P165602, A_51_P174335, A_51_P183292, A_51_P192817, A_51_P195875, A_51_P195997, A_51_P196444, A_51_P202541, A_51_P209308, A_51_P215097, A_51_P215540, A_51_P2…	Srf, Zfp593, Cav1, Foxc1, Rpl23, Polr2h, Wdr77, Rbm14, Chst11, Rnasek, Dpf1, Rpl27a, Pfdn5, Traf3ip1, Junb, Junb, Wnt5a, Lbx2, Rps5, Atp5g1, Gtf2f2, Notch4, Rps15, Foxc2, Polr3e, Polr1e, Klf16, Rnf4, Ccdc101, Rpl22l1, Nfatc1, Nmnat2, Rpl38, Eif2b2, Rpl14, Nod1, Tsc22d3, Tsc22d3, Ccnd3, Nr4a1, Ctps, Cited1, Mrpl43, Adcyap1r1, Il11, Chst8, Drd4, Ccl2, Hmga2, Rps3a, Mxi1, Creb3l1, Foxs1, Pcgf6, Atp1…	NM_020493, NM_024215, NM_007616, NM_008592, NM_022891, NM_145632, NM_027432, NM_019869, NM_021439, NM_173742, NM_013874, NM_011975, NM_027044, AK014457, NM_008416, NM_008416, NM_009524, NM_010692, NM_009095, NM_007506, NM_026816, NM_010929, NM_009091, NM_013519, NM_025298, NM_022811, NM_078477, NM_011278, NM_029339, NM_026517, NM_016791, NM_175460, NM_001048057, NM_145445, NM_025974, NM_172729, A…
GO:0000122	negative regulation of transcription from RNA polymerase II promoter	73	36	20.64	8.8e-05	A_51_P107302, A_51_P107686, A_51_P155714, A_51_P162272, A_51_P196444, A_51_P235816, A_51_P235821, A_51_P288315, A_51_P294994, A_51_P296249, A_51_P297771, A_51_P302204, A_51_P311977, A_51_P328725, A_51_P359462, A_51_P360840, A_51_P361638, A_51_P375201, A_51_P380178, A_51_P385786, A_51_P403636, A_51_P417839, A_51_P432199, A_51_P446781, A_51_P480202, A_52_P108346, A_52_P136162, A_52_P278549, A_52_P4…	Cav1, Foxc1, Traf3ip1, Wnt5a, Foxc2, Tsc22d3, Tsc22d3, Hmga2, Mxi1, Foxs1, Pcgf6, Cry1, Csda, Sik1, Hist2h3c1, Zfpm1, Rps14, Plk3, Id3, Id1, Smad7, Hdac4, Sap30, Strap, Dlx2, Myc, Fgfr1, Myc, Cry1, Id4, Dlx1, Id1, Tsc22d3, Dab2ip, Strap, Vhl	NM_007616, NM_008592, AK014457, NM_009524, NM_013519, AF024519, NM_001077364, NM_010441, NM_001008542, NM_010226, NM_027654, NM_007771, NM_011733, NM_010831, NM_178216, NM_009569, NM_020600, NM_013807, NM_008321, NM_010495, NM_001042660, NM_207225, NM_021788, NM_011499, NM_010054, NM_010849, NM_010206, NM_010849, NM_007771, NM_031166, NM_010053, NM_010495, NM_001077364, NM_001001602, AK147179, S7…
GO:0044249	cellular biosynthetic process	628	214	177.59	9.6e-05	A_51_P100289, A_51_P106474, A_51_P107302, A_51_P107686, A_51_P108190, A_51_P108731, A_51_P111455, A_51_P116616, A_51_P126864, A_51_P127915, A_51_P131442, A_51_P132459, A_51_P134301, A_51_P155714, A_51_P159194, A_51_P159201, A_51_P162272, A_51_P165602, A_51_P174335, A_51_P183292, A_51_P192817, A_51_P195875, A_51_P195997, A_51_P196444, A_51_P202541, A_51_P209308, A_51_P215097, A_51_P215540, A_51_P2…	Srf, Zfp593, Cav1, Foxc1, Rpl23, Polr2h, Wdr77, Rbm14, Chst11, Rnasek, Dpf1, Rpl27a, Pfdn5, Traf3ip1, Junb, Junb, Wnt5a, Lbx2, Rps5, Atp5g1, Gtf2f2, Notch4, Rps15, Foxc2, Polr3e, Polr1e, Klf16, Rnf4, Ccdc101, Rpl22l1, Nfatc1, Nmnat2, Rpl38, Eif2b2, Rpl14, Nod1, Tsc22d3, Tsc22d3, Nr4a1, Ctps, Cited1, Mrpl43, Adcyap1r1, Il11, Chst8, Drd4, Hmga2, Rps3a, Mxi1, Creb3l1, Foxs1, Pcgf6, Atp1a1, Cry1, Atp…	NM_020493, NM_024215, NM_007616, NM_008592, NM_022891, NM_145632, NM_027432, NM_019869, NM_021439, NM_173742, NM_013874, NM_011975, NM_027044, AK014457, NM_008416, NM_008416, NM_009524, NM_010692, NM_009095, NM_007506, NM_026816, NM_010929, NM_009091, NM_013519, NM_025298, NM_022811, NM_078477, NM_011278, NM_029339, NM_026517, NM_016791, NM_175460, NM_001048057, NM_145445, NM_025974, NM_172729, A…
GO:0009059	macromolecule biosynthetic process	522	182	147.61	9.8e-05	A_51_P100289, A_51_P106474, A_51_P107302, A_51_P107686, A_51_P108190, A_51_P108731, A_51_P111455, A_51_P116616, A_51_P126864, A_51_P127915, A_51_P131442, A_51_P132459, A_51_P134301, A_51_P155714, A_51_P159194, A_51_P159201, A_51_P162272, A_51_P165602, A_51_P174335, A_51_P192817, A_51_P195875, A_51_P195997, A_51_P196444, A_51_P202541, A_51_P209308, A_51_P215097, A_51_P215540, A_51_P216726, A_51_P2…	Srf, Zfp593, Cav1, Foxc1, Rpl23, Polr2h, Wdr77, Rbm14, Chst11, Rnasek, Dpf1, Rpl27a, Pfdn5, Traf3ip1, Junb, Junb, Wnt5a, Lbx2, Rps5, Gtf2f2, Notch4, Rps15, Foxc2, Polr3e, Polr1e, Klf16, Rnf4, Ccdc101, Rpl22l1, Nfatc1, Rpl38, Eif2b2, Rpl14, Nod1, Tsc22d3, Tsc22d3, Ccnd3, Nr4a1, Cited1, Mrpl43, Il11, Chst8, Ccl2, Hmga2, Rps3a, Mxi1, Creb3l1, Foxs1, Pcgf6, Cry1, Taf1d, Fosl1, Csda, Rps24, Ctbp2, Sik…	NM_020493, NM_024215, NM_007616, NM_008592, NM_022891, NM_145632, NM_027432, NM_019869, NM_021439, NM_173742, NM_013874, NM_011975, NM_027044, AK014457, NM_008416, NM_008416, NM_009524, NM_010692, NM_009095, NM_026816, NM_010929, NM_009091, NM_013519, NM_025298, NM_022811, NM_078477, NM_011278, NM_029339, NM_026517, NM_016791, NM_001048057, NM_145445, NM_025974, NM_172729, AF024519, NM_001077364,…
GO:0000462	maturation of SSU-rRNA from tricistronic rRNA transcript (SSU-rRNA, 5.8S rRNA, LSU-rRNA)	7	7	1.98	0.00014	A_51_P312936, A_51_P439092, A_51_P489959, A_52_P372165, A_52_P537084, A_52_P678800, A_52_P740562	Rps24, Rpsa, Rps21, Rpsa, Rps24, Rps21, Rps21	NM_207634, NM_011029, NM_025587, NM_011029, AK049387, AK010610, NM_025587
GO:0030490	maturation of SSU-rRNA	7	7	1.98	0.00014	A_51_P312936, A_51_P439092, A_51_P489959, A_52_P372165, A_52_P537084, A_52_P678800, A_52_P740562	Rps24, Rpsa, Rps21, Rpsa, Rps24, Rps21, Rps21	NM_207634, NM_011029, NM_025587, NM_011029, AK049387, AK010610, NM_025587
GO:0034645	cellular macromolecule biosynthetic process	514	178	145.35	0.00019	A_51_P100289, A_51_P106474, A_51_P107302, A_51_P107686, A_51_P108190, A_51_P108731, A_51_P111455, A_51_P116616, A_51_P126864, A_51_P127915, A_51_P131442, A_51_P132459, A_51_P134301, A_51_P155714, A_51_P159194, A_51_P159201, A_51_P162272, A_51_P165602, A_51_P174335, A_51_P192817, A_51_P195875, A_51_P195997, A_51_P196444, A_51_P202541, A_51_P209308, A_51_P215097, A_51_P215540, A_51_P216726, A_51_P2…	Srf, Zfp593, Cav1, Foxc1, Rpl23, Polr2h, Wdr77, Rbm14, Chst11, Rnasek, Dpf1, Rpl27a, Pfdn5, Traf3ip1, Junb, Junb, Wnt5a, Lbx2, Rps5, Gtf2f2, Notch4, Rps15, Foxc2, Polr3e, Polr1e, Klf16, Rnf4, Ccdc101, Rpl22l1, Nfatc1, Rpl38, Eif2b2, Rpl14, Nod1, Tsc22d3, Tsc22d3, Nr4a1, Cited1, Mrpl43, Il11, Chst8, Hmga2, Rps3a, Mxi1, Creb3l1, Foxs1, Pcgf6, Cry1, Taf1d, Fosl1, Csda, Rps24, Ctbp2, Sik1, B3gnt2, Rp…	NM_020493, NM_024215, NM_007616, NM_008592, NM_022891, NM_145632, NM_027432, NM_019869, NM_021439, NM_173742, NM_013874, NM_011975, NM_027044, AK014457, NM_008416, NM_008416, NM_009524, NM_010692, NM_009095, NM_026816, NM_010929, NM_009091, NM_013519, NM_025298, NM_022811, NM_078477, NM_011278, NM_029339, NM_026517, NM_016791, NM_001048057, NM_145445, NM_025974, NM_172729, AF024519, NM_001077364,…
GO:0031324	negative regulation of cellular metabolic process	168	68	47.51	0.00027	A_51_P107302, A_51_P107686, A_51_P134301, A_51_P155714, A_51_P162272, A_51_P185121, A_51_P196444, A_51_P233825, A_51_P235816, A_51_P235821, A_51_P255365, A_51_P283499, A_51_P288315, A_51_P294994, A_51_P296249, A_51_P297771, A_51_P300817, A_51_P302204, A_51_P302675, A_51_P311977, A_51_P315303, A_51_P327469, A_51_P328725, A_51_P355151, A_51_P359462, A_51_P360840, A_51_P361638, A_51_P375201, A_51_P3…	Cav1, Foxc1, Pfdn5, Traf3ip1, Wnt5a, Sfrs6, Foxc2, Akap1, Tsc22d3, Tsc22d3, Cited1, Drd4, Hmga2, Mxi1, Foxs1, Pcgf6, Atp1a1, Cry1, Rps26, Csda, Ctbp2, Rps13, Sik1, Camk2n2, Hist2h3c1, Zfpm1, Rps14, Plk3, Id3, Id1, Smad7, Prkrip1, Hdac4, Smad6, Sap30, Strap, Sox9, Timp3, Dlx2, Hmga1, Itgav, Dusp6, Timp1, Myc, Fgfr1, Ctbp2, Nab2, Hnrnpab, Pfdn5, Hnrnpab, Prkrip1, Trib2, Igfbp3, Myc, Gnb2l1, Cry1, I…	NM_007616, NM_008592, NM_027044, AK014457, NM_009524, AK004831, NM_013519, NM_001042541, AF024519, NM_001077364, NM_007709, NM_007878, NM_010441, NM_001008542, NM_010226, NM_027654, NM_144900, NM_007771, NM_013765, NM_011733, NM_009980, NM_026533, NM_010831, AK013788, NM_178216, NM_009569, NM_020600, NM_013807, NM_008321, NM_010495, NM_001042660, NM_025774, NM_207225, NM_008542, NM_021788, NM_011…
GO:0033135	regulation of peptidyl-serine phosphorylation	9	8	2.55	0.00027	A_51_P107302, A_51_P162272, A_51_P267783, A_51_P403636, A_51_P482552, A_52_P249424, A_52_P523459, A_52_P638895	Cav1, Wnt5a, Il11, Smad7, Vegfa, Vegfa, Cd44, Vegfa	NM_007616, NM_009524, NM_008350, NM_001042660, NM_001025250, NM_001025257, NM_009851, NM_001025250
GO:0022618	ribonucleoprotein complex assembly	21	14	5.94	0.00027	A_51_P169156, A_51_P195997, A_51_P242585, A_51_P242591, A_51_P274768, A_51_P344734, A_51_P361638, A_51_P439092, A_51_P482473, A_52_P372165, A_52_P405893, A_52_P525674, A_52_P531325, A_52_P85864	Rps10, Rps15, Shq1, Shq1, Rps25, Rps6, Rps14, Rpsa, Rps17, Rpsa, Rpl24, Sfrs1, Rps6, Eif6	NM_025963, NM_009091, NM_181590, AK012978, NM_024266, NM_009096, NM_020600, NM_011029, NM_009092, NM_011029, NM_024218, NM_173374, AK013825, NM_010579
GO:0071826	ribonucleoprotein complex subunit organization	21	14	5.94	0.00027	A_51_P169156, A_51_P195997, A_51_P242585, A_51_P242591, A_51_P274768, A_51_P344734, A_51_P361638, A_51_P439092, A_51_P482473, A_52_P372165, A_52_P405893, A_52_P525674, A_52_P531325, A_52_P85864	Rps10, Rps15, Shq1, Shq1, Rps25, Rps6, Rps14, Rpsa, Rps17, Rpsa, Rpl24, Sfrs1, Rps6, Eif6	NM_025963, NM_009091, NM_181590, AK012978, NM_024266, NM_009096, NM_020600, NM_011029, NM_009092, NM_011029, NM_024218, NM_173374, AK013825, NM_010579
GO:0006414	translational elongation	19	13	5.37	0.00031	A_51_P174335, A_51_P312936, A_51_P344103, A_51_P412595, A_51_P482473, A_51_P489959, A_52_P134382, A_52_P299505, A_52_P477489, A_52_P537084, A_52_P586574, A_52_P678800, A_52_P740562	Rps5, Rps24, Rplp0, Eef1b2, Rps17, Rps21, Rplp2, Eef1a1, Eef1d, Rps24, Rplp0, Rps21, Rps21	NM_009095, NM_207634, U89419, NM_018796, NM_009092, NM_025587, NM_026020, NM_010106, NM_029663, AK049387, NM_007475, AK010610, NM_025587
GO:0009892	negative regulation of metabolic process	178	71	50.34	0.00033	A_51_P107302, A_51_P107686, A_51_P112405, A_51_P134301, A_51_P155714, A_51_P162272, A_51_P185121, A_51_P196444, A_51_P233825, A_51_P235816, A_51_P235821, A_51_P255365, A_51_P283499, A_51_P288315, A_51_P294994, A_51_P296249, A_51_P297771, A_51_P300817, A_51_P302204, A_51_P302675, A_51_P311977, A_51_P315303, A_51_P327469, A_51_P328725, A_51_P355151, A_51_P359462, A_51_P360840, A_51_P361638, A_51_P3…	Cav1, Foxc1, Plaur, Pfdn5, Traf3ip1, Wnt5a, Sfrs6, Foxc2, Akap1, Tsc22d3, Tsc22d3, Cited1, Drd4, Hmga2, Mxi1, Foxs1, Pcgf6, Atp1a1, Cry1, Rps26, Csda, Ctbp2, Rps13, Sik1, Camk2n2, Hist2h3c1, Zfpm1, Rps14, Plk3, Id3, Id1, Smad7, Prkrip1, Hdac4, Smad6, Sap30, Strap, Sox9, Timp3, Dlx2, Hmga1, Itgav, Dusp6, Timp1, Myc, Fgfr1, Ctbp2, Gja1, Nab2, Hnrnpab, Pfdn5, Hnrnpab, Prkrip1, Trib2, Igfbp3, Myc, Gn…	NM_007616, NM_008592, NM_011113, NM_027044, AK014457, NM_009524, AK004831, NM_013519, NM_001042541, AF024519, NM_001077364, NM_007709, NM_007878, NM_010441, NM_001008542, NM_010226, NM_027654, NM_144900, NM_007771, NM_013765, NM_011733, NM_009980, NM_026533, NM_010831, AK013788, NM_178216, NM_009569, NM_020600, NM_013807, NM_008321, NM_010495, NM_001042660, NM_025774, NM_207225, NM_008542, NM_021…
GO:0010605	negative regulation of macromolecule metabolic process	164	66	46.38	4e-04	A_51_P107302, A_51_P107686, A_51_P112405, A_51_P134301, A_51_P155714, A_51_P162272, A_51_P185121, A_51_P196444, A_51_P233825, A_51_P235816, A_51_P235821, A_51_P255365, A_51_P288315, A_51_P294994, A_51_P296249, A_51_P297771, A_51_P302204, A_51_P302675, A_51_P311977, A_51_P315303, A_51_P327469, A_51_P328725, A_51_P359462, A_51_P360840, A_51_P361638, A_51_P375201, A_51_P380178, A_51_P385786, A_51_P4…	Cav1, Foxc1, Plaur, Pfdn5, Traf3ip1, Wnt5a, Sfrs6, Foxc2, Akap1, Tsc22d3, Tsc22d3, Cited1, Hmga2, Mxi1, Foxs1, Pcgf6, Cry1, Rps26, Csda, Ctbp2, Rps13, Sik1, Hist2h3c1, Zfpm1, Rps14, Plk3, Id3, Id1, Smad7, Hdac4, Smad6, Sap30, Strap, Sox9, Timp3, Dlx2, Hmga1, Itgav, Dusp6, Timp1, Myc, Fgfr1, Ctbp2, Gja1, Nab2, Hnrnpab, Pfdn5, Hnrnpab, Trib2, Igfbp3, Myc, Gnb2l1, Cry1, Id4, Dlx1, Fkbp1a, Id1, Gatad…	NM_007616, NM_008592, NM_011113, NM_027044, AK014457, NM_009524, AK004831, NM_013519, NM_001042541, AF024519, NM_001077364, NM_007709, NM_010441, NM_001008542, NM_010226, NM_027654, NM_007771, NM_013765, NM_011733, NM_009980, NM_026533, NM_010831, NM_178216, NM_009569, NM_020600, NM_013807, NM_008321, NM_010495, NM_001042660, NM_207225, NM_008542, NM_021788, NM_011499, NM_011448, NM_011595, NM_01…
GO:0051253	negative regulation of RNA metabolic process	126	53	35.63	0.00044	A_51_P107302, A_51_P107686, A_51_P134301, A_51_P155714, A_51_P162272, A_51_P185121, A_51_P196444, A_51_P235816, A_51_P235821, A_51_P255365, A_51_P288315, A_51_P294994, A_51_P296249, A_51_P297771, A_51_P302204, A_51_P302675, A_51_P311977, A_51_P315303, A_51_P327469, A_51_P328725, A_51_P359462, A_51_P360840, A_51_P361638, A_51_P375201, A_51_P380178, A_51_P385786, A_51_P403636, A_51_P417839, A_51_P4…	Cav1, Foxc1, Pfdn5, Traf3ip1, Wnt5a, Sfrs6, Foxc2, Tsc22d3, Tsc22d3, Cited1, Hmga2, Mxi1, Foxs1, Pcgf6, Cry1, Rps26, Csda, Ctbp2, Rps13, Sik1, Hist2h3c1, Zfpm1, Rps14, Plk3, Id3, Id1, Smad7, Hdac4, Sap30, Strap, Sox9, Dlx2, Hmga1, Myc, Fgfr1, Ctbp2, Nab2, Hnrnpab, Pfdn5, Hnrnpab, Myc, Cry1, Id4, Dlx1, Id1, Gatad2a, Tsc22d3, Cebpb, Dab2ip, Cebpb, Strap, Vhl, Ifi204	NM_007616, NM_008592, NM_027044, AK014457, NM_009524, AK004831, NM_013519, AF024519, NM_001077364, NM_007709, NM_010441, NM_001008542, NM_010226, NM_027654, NM_007771, NM_013765, NM_011733, NM_009980, NM_026533, NM_010831, NM_178216, NM_009569, NM_020600, NM_013807, NM_008321, NM_010495, NM_001042660, NM_207225, NM_021788, NM_011499, NM_011448, NM_010054, NM_016660, NM_010849, NM_010206, NM_00998…
GO:0030154	cell differentiation	310	113	87.66	0.00045	A_51_P100289, A_51_P107302, A_51_P107686, A_51_P111455, A_51_P112405, A_51_P126864, A_51_P127681, A_51_P137322, A_51_P159194, A_51_P159201, A_51_P162272, A_51_P167562, A_51_P174681, A_51_P195875, A_51_P196444, A_51_P220135, A_51_P222590, A_51_P229816, A_51_P233027, A_51_P254299, A_51_P255365, A_51_P259603, A_51_P264388, A_51_P268154, A_51_P273639, A_51_P286737, A_51_P288315, A_51_P292357, A_51_P2…	Srf, Cav1, Foxc1, Wdr77, Plaur, Chst11, Clic4, Cck, Junb, Junb, Wnt5a, Erdr1, Bzw2, Notch4, Foxc2, Nfatc1, Arf6, Eif2b2, Fam82a2, Dlk2, Cited1, Adcyap1r1, Mapk8ip3, Acsl4, Slc7a5, Ccl2, Hmga2, Rps3a, Foxs1, Zc3h12a, Bcl2l1, Csrp2, Nrn1, Ctbp2, Nle1, Sik1, B3gnt2, Rps19, Snta1, Rps6, Zfpm1, Rps14, Arl4a, Id3, Gjb5, Id1, Hdac4, Gopc, Smad6, Heg1, Actg1, Sox9, Socs3, Dlx2, Vegfa, Itgav, Gadd45b, Dus…	NM_020493, NM_007616, NM_008592, NM_027432, NM_011113, NM_021439, NM_013885, NM_031161, NM_008416, NM_008416, NM_009524, NM_133362, NM_025840, NM_010929, NM_013519, NM_016791, NM_007481, NM_145445, NM_001033136, NM_207666, NM_007709, NM_007407, NM_013931, NM_207625, NM_011404, NM_011333, NM_010441, NM_016959, NM_010226, NM_153159, NM_009743, NM_007792, NM_153529, NM_009980, NM_145431, NM_010831, …
GO:0000469	cleavage involved in rRNA processing	6	6	1.7	5e-04	A_51_P104670, A_51_P439092, A_51_P489959, A_52_P372165, A_52_P678800, A_52_P740562	Bop1, Rpsa, Rps21, Rpsa, Rps21, Rps21	NM_013481, NM_011029, NM_025587, NM_011029, AK010610, NM_025587
GO:0000478	endonucleolytic cleavage involved in rRNA processing	6	6	1.7	5e-04	A_51_P104670, A_51_P439092, A_51_P489959, A_52_P372165, A_52_P678800, A_52_P740562	Bop1, Rpsa, Rps21, Rpsa, Rps21, Rps21	NM_013481, NM_011029, NM_025587, NM_011029, AK010610, NM_025587
GO:0000479	endonucleolytic cleavage of tricistronic rRNA transcript (SSU-rRNA, 5.8S rRNA, LSU-rRNA)	6	6	1.7	5e-04	A_51_P104670, A_51_P439092, A_51_P489959, A_52_P372165, A_52_P678800, A_52_P740562	Bop1, Rpsa, Rps21, Rpsa, Rps21, Rps21	NM_013481, NM_011029, NM_025587, NM_011029, AK010610, NM_025587
GO:0045892	negative regulation of transcription, DNA-dependent	118	50	33.37	0.00052	A_51_P107302, A_51_P107686, A_51_P134301, A_51_P155714, A_51_P162272, A_51_P196444, A_51_P235816, A_51_P235821, A_51_P255365, A_51_P288315, A_51_P294994, A_51_P296249, A_51_P297771, A_51_P302204, A_51_P311977, A_51_P315303, A_51_P328725, A_51_P359462, A_51_P360840, A_51_P361638, A_51_P375201, A_51_P380178, A_51_P385786, A_51_P403636, A_51_P417839, A_51_P432199, A_51_P446781, A_51_P451606, A_51_P4…	Cav1, Foxc1, Pfdn5, Traf3ip1, Wnt5a, Foxc2, Tsc22d3, Tsc22d3, Cited1, Hmga2, Mxi1, Foxs1, Pcgf6, Cry1, Csda, Ctbp2, Sik1, Hist2h3c1, Zfpm1, Rps14, Plk3, Id3, Id1, Smad7, Hdac4, Sap30, Strap, Sox9, Dlx2, Hmga1, Myc, Fgfr1, Ctbp2, Nab2, Hnrnpab, Pfdn5, Hnrnpab, Myc, Cry1, Id4, Dlx1, Id1, Gatad2a, Tsc22d3, Cebpb, Dab2ip, Cebpb, Strap, Vhl, Ifi204	NM_007616, NM_008592, NM_027044, AK014457, NM_009524, NM_013519, AF024519, NM_001077364, NM_007709, NM_010441, NM_001008542, NM_010226, NM_027654, NM_007771, NM_011733, NM_009980, NM_010831, NM_178216, NM_009569, NM_020600, NM_013807, NM_008321, NM_010495, NM_001042660, NM_207225, NM_021788, NM_011499, NM_011448, NM_010054, NM_016660, NM_010849, NM_010206, NM_009980, NM_008668, AK019387, NM_02704…
GO:0010629	negative regulation of gene expression	127	53	35.91	0.00055	A_51_P107302, A_51_P107686, A_51_P112405, A_51_P134301, A_51_P155714, A_51_P162272, A_51_P196444, A_51_P235816, A_51_P235821, A_51_P255365, A_51_P288315, A_51_P294994, A_51_P296249, A_51_P297771, A_51_P302204, A_51_P311977, A_51_P315303, A_51_P328725, A_51_P359462, A_51_P360840, A_51_P361638, A_51_P375201, A_51_P380178, A_51_P385786, A_51_P403636, A_51_P417839, A_51_P432199, A_51_P446781, A_51_P4…	Cav1, Foxc1, Plaur, Pfdn5, Traf3ip1, Wnt5a, Foxc2, Tsc22d3, Tsc22d3, Cited1, Hmga2, Mxi1, Foxs1, Pcgf6, Cry1, Csda, Ctbp2, Sik1, Hist2h3c1, Zfpm1, Rps14, Plk3, Id3, Id1, Smad7, Hdac4, Sap30, Strap, Sox9, Dlx2, Hmga1, Myc, Fgfr1, Ctbp2, Gja1, Nab2, Hnrnpab, Pfdn5, Hnrnpab, Myc, Cry1, Id4, Dlx1, Id1, Gatad2a, Tsc22d3, Cebpb, Dab2ip, Cebpb, Strap, Vhl, Plaur, Ifi204	NM_007616, NM_008592, NM_011113, NM_027044, AK014457, NM_009524, NM_013519, AF024519, NM_001077364, NM_007709, NM_010441, NM_001008542, NM_010226, NM_027654, NM_007771, NM_011733, NM_009980, NM_010831, NM_178216, NM_009569, NM_020600, NM_013807, NM_008321, NM_010495, NM_001042660, NM_207225, NM_021788, NM_011499, NM_011448, NM_010054, NM_016660, NM_010849, NM_010206, NM_009980, NM_010288, NM_0086…
GO:0001503	ossification	34	19	9.61	0.00061	A_51_P107686, A_51_P159194, A_51_P159201, A_51_P162272, A_51_P196444, A_51_P255365, A_51_P296249, A_51_P380178, A_51_P385786, A_51_P417839, A_51_P451606, A_52_P136162, A_52_P154347, A_52_P183138, A_52_P449871, A_52_P533809, A_52_P605846, A_52_P63553, A_52_P83479	Foxc1, Junb, Junb, Wnt5a, Foxc2, Cited1, Foxs1, Id3, Id1, Hdac4, Sox9, Fgfr1, Ecm1, Nab2, Id4, Id1, Cebpb, Cebpb, Ifi204	NM_008592, NM_008416, NM_008416, NM_009524, NM_013519, NM_007709, NM_010226, NM_008321, NM_010495, NM_207225, NM_011448, NM_010206, NM_007899, NM_008668, NM_031166, NM_010495, NM_009883, NM_009883, NM_008329
GO:0044085	cellular component biogenesis	231	87	65.32	0.00069	A_51_P100289, A_51_P103659, A_51_P104670, A_51_P107302, A_51_P137322, A_51_P141502, A_51_P162272, A_51_P169156, A_51_P169614, A_51_P177118, A_51_P195374, A_51_P195997, A_51_P196444, A_51_P215540, A_51_P222590, A_51_P226472, A_51_P238425, A_51_P242585, A_51_P242591, A_51_P245275, A_51_P274768, A_51_P288315, A_51_P306647, A_51_P312936, A_51_P322465, A_51_P335671, A_51_P337290, A_51_P338611, A_51_P3…	Srf, Tubb2a, Bop1, Cav1, Cck, Nudt21, Wnt5a, Rps10, Utp15, Utp18, Baiap2l1, Rps15, Foxc2, Rnf4, Arf6, Akap2, Cbr2, Shq1, Shq1, H2afx, Rps25, Hmga2, Arpc4, Rps24, Imp4, Rps28, Rps19, Dimt1, Rplp0, Rps6, Sept9, Ehd3, Rps14, Rpl26, Tsr2, Smad7, Prkar2a, Rps16, Tubb6, Gopc, Smad6, Amfr, Rpsa, Actg1, Glul, Sox9, Mphosph6, Rps17, Hmga1, Snap23, Rps21, Tubb2a, Itgav, Lcn2, Tubb2b, Rrp9, Glul, Pdlim5, Gj…	NM_020493, NM_009450, NM_013481, NM_007616, NM_031161, AK017799, NM_009524, NM_025963, NM_178918, NM_001013375, NM_025833, NM_009091, NM_013519, NM_011278, NM_007481, NM_001035533, NM_007621, NM_181590, AK012978, NM_010436, NM_024266, NM_010441, NM_026552, NM_207634, NM_178601, CA467389, NM_023133, NM_025447, U89419, NM_009096, NM_017380, NM_020578, NM_020600, NM_009080, NM_175146, NM_001042660, …
GO:0048869	cellular developmental process	333	119	94.17	0.00079	A_51_P100289, A_51_P107302, A_51_P107686, A_51_P111455, A_51_P112405, A_51_P126864, A_51_P127681, A_51_P137322, A_51_P157193, A_51_P159194, A_51_P159201, A_51_P162272, A_51_P167562, A_51_P174681, A_51_P195875, A_51_P196444, A_51_P220135, A_51_P222590, A_51_P229816, A_51_P233027, A_51_P254299, A_51_P255365, A_51_P259603, A_51_P264388, A_51_P268154, A_51_P273639, A_51_P286737, A_51_P288315, A_51_P2…	Srf, Cav1, Foxc1, Wdr77, Plaur, Chst11, Clic4, Cck, Rhoj, Junb, Junb, Wnt5a, Erdr1, Bzw2, Notch4, Foxc2, Nfatc1, Arf6, Eif2b2, Fam82a2, Dlk2, Cited1, Adcyap1r1, Mapk8ip3, Acsl4, Slc7a5, Ccl2, Hmga2, Rps3a, Foxs1, Zc3h12a, Bcl2l1, Csrp2, Nrn1, Ctbp2, Nle1, Sik1, B3gnt2, Rps19, Snta1, Rps6, Zfpm1, Rps14, Arl4a, Id3, Gjb5, Id1, Hdac4, Gopc, Smad6, Heg1, Actg1, Sox9, Socs3, D930001I22Rik, Dlx2, Vegfa…	NM_020493, NM_007616, NM_008592, NM_027432, NM_011113, NM_021439, NM_013885, NM_031161, NM_023275, NM_008416, NM_008416, NM_009524, NM_133362, NM_025840, NM_010929, NM_013519, NM_016791, NM_007481, NM_145445, NM_001033136, NM_207666, NM_007709, NM_007407, NM_013931, NM_207625, NM_011404, NM_011333, NM_010441, NM_016959, NM_010226, NM_153159, NM_009743, NM_007792, NM_153529, NM_009980, NM_145431, …
GO:0010741	negative regulation of intracellular protein kinase cascade	25	15	7.07	0.00085	A_51_P107302, A_51_P155714, A_51_P259459, A_51_P288315, A_51_P322677, A_51_P329928, A_51_P339793, A_51_P347333, A_51_P502614, A_51_P512591, A_52_P19955, A_52_P297724, A_52_P340700, A_52_P484194, A_52_P622471	Cav1, Traf3ip1, Nfkbib, Hmga2, Dusp14, Phlda3, Il1rl1, Dusp4, Dusp6, Cdc42se1, Il1rl1, Dusp14, Cdc42se1, Il1rl1, Dab2ip	NM_007616, AK014457, NM_010908, NM_010441, NM_019819, NM_013750, NM_010743, AK012530, NM_026268, NM_172395, NM_010743, NM_019819, NM_172395, NM_001025602, NM_001001602
GO:0001541	ovarian follicle development	8	7	2.26	0.00085	A_51_P107686, A_51_P229816, A_51_P299454, A_51_P482552, A_52_P148861, A_52_P249424, A_52_P638895	Foxc1, Eif2b2, Bcl2l1, Vegfa, Bcl2l1, Vegfa, Vegfa	NM_008592, NM_145445, NM_009743, NM_001025250, NM_009743, NM_001025257, NM_001025250
GO:0001933	negative regulation of protein phosphorylation	8	7	2.26	0.00085	A_51_P107302, A_51_P155714, A_51_P403636, A_51_P427926, A_51_P502614, A_52_P253179, A_52_P488471	Cav1, Traf3ip1, Smad7, Smad6, Dusp6, Igfbp3, Fkbp1a	NM_007616, AK014457, NM_001042660, NM_008542, NM_026268, NM_008343, NM_008019
GO:0033138	positive regulation of peptidyl-serine phosphorylation	8	7	2.26	0.00085	A_51_P107302, A_51_P162272, A_51_P267783, A_51_P482552, A_52_P249424, A_52_P523459, A_52_P638895	Cav1, Wnt5a, Il11, Vegfa, Vegfa, Cd44, Vegfa	NM_007616, NM_009524, NM_008350, NM_001025250, NM_001025257, NM_009851, NM_001025250
GO:0060688	regulation of morphogenesis of a branching structure	8	7	2.26	0.00085	A_51_P162272, A_51_P451606, A_51_P482552, A_52_P136162, A_52_P249424, A_52_P631015, A_52_P638895	Wnt5a, Sox9, Vegfa, Fgfr1, Vegfa, Etv5, Vegfa	NM_009524, NM_011448, NM_001025250, NM_010206, NM_001025257, NM_023794, NM_001025250
GO:0009888	tissue development	171	67	48.36	0.00088	A_51_P100289, A_51_P107302, A_51_P107686, A_51_P111455, A_51_P112405, A_51_P122521, A_51_P126864, A_51_P127681, A_51_P159194, A_51_P159201, A_51_P162272, A_51_P195875, A_51_P196444, A_51_P220135, A_51_P235816, A_51_P235821, A_51_P288315, A_51_P296249, A_51_P311977, A_51_P328725, A_51_P339232, A_51_P347333, A_51_P360840, A_51_P380178, A_51_P385786, A_51_P403636, A_51_P411297, A_51_P417839, A_51_P4…	Srf, Cav1, Foxc1, Wdr77, Plaur, Nup50, Chst11, Clic4, Junb, Junb, Wnt5a, Notch4, Foxc2, Nfatc1, Tsc22d3, Tsc22d3, Hmga2, Foxs1, Csda, Sik1, Snta1, Dusp4, Zfpm1, Id3, Id1, Smad7, Nup50, Hdac4, Heg1, Sox9, Socs3, Dlx2, Vegfa, Luc7l, Dusp6, Pdpn, Myc, Atp2c1, Fgfr1, Ecm1, Gja1, Nab2, Hnrnpab, Hnrnpab, Vegfa, Igfbp3, Myc, Dgat2, Wdr77, Rdh10, Cacna2d2, Fkbp1a, Cd44, Id1, Gatad2a, Dgat2, Tsc22d3, Cebp…	NM_020493, NM_007616, NM_008592, NM_027432, NM_011113, NM_016714, NM_021439, NM_013885, NM_008416, NM_008416, NM_009524, NM_010929, NM_013519, NM_016791, AF024519, NM_001077364, NM_010441, NM_010226, NM_011733, NM_010831, NM_009228, AK012530, NM_009569, NM_008321, NM_010495, NM_001042660, NM_016714, NM_207225, AK043598, NM_011448, NM_007707, NM_010054, NM_001025250, NM_025881, NM_026268, NM_01032…
GO:0044237	cellular metabolic process	1134	353	320.68	0.00126	A_51_P100289, A_51_P103659, A_51_P104670, A_51_P105927, A_51_P106474, A_51_P107302, A_51_P107686, A_51_P108190, A_51_P108731, A_51_P111455, A_51_P112405, A_51_P116616, A_51_P122471, A_51_P126864, A_51_P127915, A_51_P131442, A_51_P131942, A_51_P132459, A_51_P134301, A_51_P137322, A_51_P141502, A_51_P155714, A_51_P159194, A_51_P159201, A_51_P162272, A_51_P165602, A_51_P169614, A_51_P170807, A_51_P1…	Srf, Tubb2a, Bop1, Rasl12, Zfp593, Cav1, Foxc1, Rpl23, Polr2h, Wdr77, Plaur, Rbm14, Uap1, Chst11, Rnasek, Dpf1, Dph5, Rpl27a, Pfdn5, Cck, Nudt21, Traf3ip1, Junb, Junb, Wnt5a, Lbx2, Utp15, Map3k6, Rps5, Bzw2, Pelo, 9430023L20Rik, Utp18, Atp5g1, Sfrs6, Gtf2f2, Notch4, Rps15, Foxc2, Adck4, Polr3e, Txn2, Camkk1, Polr1e, Klf16, Rnf4, Ccdc101, Rpl22l1, Nfatc1, Nmnat2, Rpl38, Dpep1, Eif2b2, Rpl14, Akap1…	NM_020493, NM_009450, NM_013481, NM_001033158, NM_024215, NM_007616, NM_008592, NM_022891, NM_145632, NM_027432, NM_011113, NM_019869, NM_133806, NM_021439, NM_173742, NM_013874, NM_027193, NM_011975, NM_027044, NM_031161, AK017799, AK014457, NM_008416, NM_008416, NM_009524, NM_010692, NM_178918, NM_016693, NM_009095, NM_025840, NM_134058, NM_026566, NM_001013375, NM_007506, AK004831, NM_026816, …
GO:0045934	negative regulation of nucleobase-containing compound metabolic process	134	54	37.89	0.00133	A_51_P107302, A_51_P107686, A_51_P134301, A_51_P155714, A_51_P162272, A_51_P185121, A_51_P196444, A_51_P235816, A_51_P235821, A_51_P255365, A_51_P283499, A_51_P288315, A_51_P294994, A_51_P296249, A_51_P297771, A_51_P302204, A_51_P302675, A_51_P311977, A_51_P315303, A_51_P327469, A_51_P328725, A_51_P359462, A_51_P360840, A_51_P361638, A_51_P375201, A_51_P380178, A_51_P385786, A_51_P403636, A_51_P4…	Cav1, Foxc1, Pfdn5, Traf3ip1, Wnt5a, Sfrs6, Foxc2, Tsc22d3, Tsc22d3, Cited1, Drd4, Hmga2, Mxi1, Foxs1, Pcgf6, Cry1, Rps26, Csda, Ctbp2, Rps13, Sik1, Hist2h3c1, Zfpm1, Rps14, Plk3, Id3, Id1, Smad7, Hdac4, Sap30, Strap, Sox9, Dlx2, Hmga1, Myc, Fgfr1, Ctbp2, Nab2, Hnrnpab, Pfdn5, Hnrnpab, Myc, Cry1, Id4, Dlx1, Id1, Gatad2a, Tsc22d3, Cebpb, Dab2ip, Cebpb, Strap, Vhl, Ifi204	NM_007616, NM_008592, NM_027044, AK014457, NM_009524, AK004831, NM_013519, AF024519, NM_001077364, NM_007709, NM_007878, NM_010441, NM_001008542, NM_010226, NM_027654, NM_007771, NM_013765, NM_011733, NM_009980, NM_026533, NM_010831, NM_178216, NM_009569, NM_020600, NM_013807, NM_008321, NM_010495, NM_001042660, NM_207225, NM_021788, NM_011499, NM_011448, NM_010054, NM_016660, NM_010849, NM_01020…
GO:0001649	osteoblast differentiation	19	12	5.37	0.00154	A_51_P159194, A_51_P159201, A_51_P255365, A_51_P380178, A_51_P385786, A_51_P417839, A_52_P136162, A_52_P449871, A_52_P533809, A_52_P605846, A_52_P63553, A_52_P83479	Junb, Junb, Cited1, Id3, Id1, Hdac4, Fgfr1, Id4, Id1, Cebpb, Cebpb, Ifi204	NM_008416, NM_008416, NM_007709, NM_008321, NM_010495, NM_207225, NM_010206, NM_031166, NM_010495, NM_009883, NM_009883, NM_008329
GO:0018209	peptidyl-serine modification	19	12	5.37	0.00154	A_51_P107302, A_51_P162272, A_51_P267783, A_51_P288315, A_51_P370350, A_51_P403636, A_51_P482552, A_52_P249424, A_52_P523459, A_52_P614133, A_52_P638895, A_52_P679152	Cav1, Wnt5a, Il11, Hmga2, Galnt2, Smad7, Vegfa, Vegfa, Cd44, Uhmk1, Vegfa, Clk1	NM_007616, NM_009524, NM_008350, NM_010441, NM_139272, NM_001042660, NM_001025250, NM_001025257, NM_009851, AK028977, NM_001025250, NM_001042634
GO:0061138	morphogenesis of a branching epithelium	31	17	8.77	0.00157	A_51_P100289, A_51_P162272, A_51_P195875, A_51_P196444, A_51_P296249, A_51_P451606, A_51_P474459, A_51_P482552, A_52_P108346, A_52_P136162, A_52_P249424, A_52_P278549, A_52_P421234, A_52_P523459, A_52_P631015, A_52_P638895, A_52_P685021	Srf, Wnt5a, Notch4, Foxc2, Foxs1, Sox9, Socs3, Vegfa, Myc, Fgfr1, Vegfa, Myc, Rdh10, Cd44, Etv5, Vegfa, Cxcl12	NM_020493, NM_009524, NM_010929, NM_013519, NM_010226, NM_011448, NM_007707, NM_001025250, NM_010849, NM_010206, NM_001025257, NM_010849, NM_133832, NM_009851, NM_023794, NM_001025250, NM_021704
GO:0009987	cellular process	1640	491	463.77	0.00161	A_51_P100289, A_51_P103659, A_51_P104670, A_51_P105927, A_51_P106474, A_51_P107302, A_51_P107686, A_51_P108190, A_51_P108731, A_51_P111455, A_51_P112405, A_51_P113144, A_51_P116616, A_51_P117752, A_51_P122075, A_51_P122471, A_51_P122521, A_51_P126864, A_51_P127681, A_51_P127915, A_51_P131442, A_51_P131942, A_51_P132459, A_51_P134301, A_51_P137322, A_51_P141502, A_51_P155714, A_51_P157193, A_51_P1…	Srf, Tubb2a, Bop1, Rasl12, Zfp593, Cav1, Foxc1, Rpl23, Polr2h, Wdr77, Plaur, Ap1s2, Rbm14, Asgr1, Dock1, Uap1, Nup50, Chst11, Clic4, Rnasek, Dpf1, Dph5, Rpl27a, Pfdn5, Cck, Nudt21, Traf3ip1, Rhoj, Junb, Junb, Wnt5a, Lbx2, Erdr1, Kcnk13, Rps10, Utp15, Map3k6, Rps5, Bzw2, Pelo, Dact1, 9430023L20Rik, Utp18, Atp5g1, Sfrs6, Gtf2f2, Slc25a25, Slc25a25, Baiap2l1, Notch4, Rps15, Foxc2, Adck4, Parvb, Polr…	NM_020493, NM_009450, NM_013481, NM_001033158, NM_024215, NM_007616, NM_008592, NM_022891, NM_145632, NM_027432, NM_011113, AK167690, NM_019869, NM_009714, AK052606, NM_133806, NM_016714, NM_021439, NM_013885, NM_173742, NM_013874, NM_027193, NM_011975, NM_027044, NM_031161, AK017799, AK014457, NM_023275, NM_008416, NM_008416, NM_009524, NM_010692, NM_133362, NM_146037, NM_025963, NM_178918, NM_0…
GO:0000188	inactivation of MAPK activity	5	5	1.41	0.00179	A_51_P107302, A_51_P322677, A_51_P347333, A_51_P502614, A_52_P297724	Cav1, Dusp14, Dusp4, Dusp6, Dusp14	NM_007616, NM_019819, AK012530, NM_026268, NM_019819
GO:0000447	endonucleolytic cleavage in ITS1 to separate SSU-rRNA from 5.8S rRNA and LSU-rRNA from tricistronic rRNA transcript (SSU-rRNA, 5.8S rRNA, LSU-rRNA)	5	5	1.41	0.00179	A_51_P439092, A_51_P489959, A_52_P372165, A_52_P678800, A_52_P740562	Rpsa, Rps21, Rpsa, Rps21, Rps21	NM_011029, NM_025587, NM_011029, AK010610, NM_025587
GO:0000461	endonucleolytic cleavage to generate mature 3'-end of SSU-rRNA from (SSU-rRNA, 5.8S rRNA, LSU-rRNA)	5	5	1.41	0.00179	A_51_P439092, A_51_P489959, A_52_P372165, A_52_P678800, A_52_P740562	Rpsa, Rps21, Rpsa, Rps21, Rps21	NM_011029, NM_025587, NM_011029, AK010610, NM_025587
GO:0001754	eye photoreceptor cell differentiation	5	5	1.41	0.00179	A_51_P451606, A_51_P482552, A_52_P108502, A_52_P249424, A_52_P638895	Sox9, Vegfa, Slc4a7, Vegfa, Vegfa	NM_011448, NM_001025250, NM_001033270, NM_001025257, NM_001025250
GO:0001945	lymph vessel development	5	5	1.41	0.00179	A_51_P107686, A_51_P196444, A_51_P296249, A_51_P437050, A_51_P520456	Foxc1, Foxc2, Foxs1, Heg1, Pdpn	NM_008592, NM_013519, NM_010226, AK043598, NM_010329
GO:0031125	rRNA 3'-end processing	5	5	1.41	0.00179	A_51_P439092, A_51_P489959, A_52_P372165, A_52_P678800, A_52_P740562	Rpsa, Rps21, Rpsa, Rps21, Rps21	NM_011029, NM_025587, NM_011029, AK010610, NM_025587
GO:0035767	endothelial cell chemotaxis	5	5	1.41	0.00179	A_51_P239654, A_51_P482552, A_52_P249424, A_52_P404533, A_52_P638895	Nr4a1, Vegfa, Vegfa, Hspb1, Vegfa	NM_010444, NM_001025250, NM_001025257, NM_013560, NM_001025250
GO:0060795	cell fate commitment involved in formation of primary germ layers	5	5	1.41	0.00179	A_51_P107686, A_51_P196444, A_51_P296249, A_51_P502614, A_52_P136162	Foxc1, Foxc2, Foxs1, Dusp6, Fgfr1	NM_008592, NM_013519, NM_010226, NM_026268, NM_010206
GO:0018105	peptidyl-serine phosphorylation	17	11	4.81	0.00184	A_51_P107302, A_51_P162272, A_51_P267783, A_51_P288315, A_51_P403636, A_51_P482552, A_52_P249424, A_52_P523459, A_52_P614133, A_52_P638895, A_52_P679152	Cav1, Wnt5a, Il11, Hmga2, Smad7, Vegfa, Vegfa, Cd44, Uhmk1, Vegfa, Clk1	NM_007616, NM_009524, NM_008350, NM_010441, NM_001042660, NM_001025250, NM_001025257, NM_009851, AK028977, NM_001025250, NM_001042634
GO:0044238	primary metabolic process	1096	341	309.93	0.00188	A_51_P100289, A_51_P103659, A_51_P104670, A_51_P105927, A_51_P106474, A_51_P107302, A_51_P107686, A_51_P108190, A_51_P108731, A_51_P111455, A_51_P116616, A_51_P122471, A_51_P126864, A_51_P127915, A_51_P131442, A_51_P132459, A_51_P134301, A_51_P137322, A_51_P141502, A_51_P155714, A_51_P159194, A_51_P159201, A_51_P162272, A_51_P165602, A_51_P169614, A_51_P170807, A_51_P174335, A_51_P174681, A_51_P1…	Srf, Tubb2a, Bop1, Rasl12, Zfp593, Cav1, Foxc1, Rpl23, Polr2h, Wdr77, Rbm14, Uap1, Chst11, Rnasek, Dpf1, Rpl27a, Pfdn5, Cck, Nudt21, Traf3ip1, Junb, Junb, Wnt5a, Lbx2, Utp15, Map3k6, Rps5, Bzw2, Pelo, Utp18, Atp5g1, Sfrs6, Gtf2f2, Notch4, Rps15, Foxc2, Adck4, Polr3e, Camkk1, Polr1e, Klf16, Rnf4, Ccdc101, Rpl22l1, Nfatc1, Nmnat2, Rpl38, Dpep1, Eif2b2, Rpl14, Akap1, Nod1, Tsc22d3, Tsc22d3, Cbr2, Cc…	NM_020493, NM_009450, NM_013481, NM_001033158, NM_024215, NM_007616, NM_008592, NM_022891, NM_145632, NM_027432, NM_019869, NM_133806, NM_021439, NM_173742, NM_013874, NM_011975, NM_027044, NM_031161, AK017799, AK014457, NM_008416, NM_008416, NM_009524, NM_010692, NM_178918, NM_016693, NM_009095, NM_025840, NM_134058, NM_001013375, NM_007506, AK004831, NM_026816, NM_010929, NM_009091, NM_013519, …
GO:0051172	negative regulation of nitrogen compound metabolic process	136	54	38.46	0.00199	A_51_P107302, A_51_P107686, A_51_P134301, A_51_P155714, A_51_P162272, A_51_P185121, A_51_P196444, A_51_P235816, A_51_P235821, A_51_P255365, A_51_P283499, A_51_P288315, A_51_P294994, A_51_P296249, A_51_P297771, A_51_P302204, A_51_P302675, A_51_P311977, A_51_P315303, A_51_P327469, A_51_P328725, A_51_P359462, A_51_P360840, A_51_P361638, A_51_P375201, A_51_P380178, A_51_P385786, A_51_P403636, A_51_P4…	Cav1, Foxc1, Pfdn5, Traf3ip1, Wnt5a, Sfrs6, Foxc2, Tsc22d3, Tsc22d3, Cited1, Drd4, Hmga2, Mxi1, Foxs1, Pcgf6, Cry1, Rps26, Csda, Ctbp2, Rps13, Sik1, Hist2h3c1, Zfpm1, Rps14, Plk3, Id3, Id1, Smad7, Hdac4, Sap30, Strap, Sox9, Dlx2, Hmga1, Myc, Fgfr1, Ctbp2, Nab2, Hnrnpab, Pfdn5, Hnrnpab, Myc, Cry1, Id4, Dlx1, Id1, Gatad2a, Tsc22d3, Cebpb, Dab2ip, Cebpb, Strap, Vhl, Ifi204	NM_007616, NM_008592, NM_027044, AK014457, NM_009524, AK004831, NM_013519, AF024519, NM_001077364, NM_007709, NM_007878, NM_010441, NM_001008542, NM_010226, NM_027654, NM_007771, NM_013765, NM_011733, NM_009980, NM_026533, NM_010831, NM_178216, NM_009569, NM_020600, NM_013807, NM_008321, NM_010495, NM_001042660, NM_207225, NM_021788, NM_011499, NM_011448, NM_010054, NM_016660, NM_010849, NM_01020…
GO:0006366	transcription from RNA polymerase II promoter	176	67	49.77	0.00216	A_51_P100289, A_51_P107302, A_51_P107686, A_51_P108731, A_51_P111455, A_51_P116616, A_51_P155714, A_51_P159194, A_51_P159201, A_51_P162272, A_51_P192817, A_51_P196444, A_51_P215097, A_51_P215540, A_51_P220135, A_51_P235816, A_51_P235821, A_51_P239654, A_51_P267783, A_51_P288315, A_51_P294994, A_51_P296249, A_51_P297771, A_51_P302204, A_51_P311977, A_51_P328725, A_51_P359462, A_51_P360840, A_51_P3…	Srf, Cav1, Foxc1, Polr2h, Wdr77, Rbm14, Traf3ip1, Junb, Junb, Wnt5a, Gtf2f2, Foxc2, Klf16, Rnf4, Nfatc1, Tsc22d3, Tsc22d3, Nr4a1, Il11, Hmga2, Mxi1, Foxs1, Pcgf6, Cry1, Csda, Sik1, Hist2h3c1, Zfpm1, Rps14, Plk3, Id3, Id1, Pus1, Smad7, Hdac4, Sap30, Strap, Cnbp, Sox9, Dlx2, Vegfa, Hmga1, Fzd9, Myc, Fgfr1, Ecm1, Vegfa, Mcf2l, Fos, Myc, Wdr77, Cry1, Id4, Dlx1, Fosl2, Id1, Gtf2f2, Tsc22d3, Axud1, Ceb…	NM_020493, NM_007616, NM_008592, NM_145632, NM_027432, NM_019869, AK014457, NM_008416, NM_008416, NM_009524, NM_026816, NM_013519, NM_078477, NM_011278, NM_016791, AF024519, NM_001077364, NM_010444, NM_008350, NM_010441, NM_001008542, NM_010226, NM_027654, NM_007771, NM_011733, NM_010831, NM_178216, NM_009569, NM_020600, NM_013807, NM_008321, NM_010495, NM_019700, NM_001042660, NM_207225, NM_0217…
GO:0010563	negative regulation of phosphorus metabolic process	22	13	6.22	0.00232	A_51_P107302, A_51_P155714, A_51_P233825, A_51_P355151, A_51_P403636, A_51_P407004, A_51_P427926, A_51_P502614, A_52_P214897, A_52_P220810, A_52_P253179, A_52_P404108, A_52_P488471	Cav1, Traf3ip1, Akap1, Camk2n2, Smad7, Prkrip1, Smad6, Dusp6, Prkrip1, Trib2, Igfbp3, Gnb2l1, Fkbp1a	NM_007616, AK014457, NM_001042541, AK013788, NM_001042660, NM_025774, NM_008542, NM_026268, AK046035, NM_144551, NM_008343, NM_008143, NM_008019
GO:0045936	negative regulation of phosphate metabolic process	22	13	6.22	0.00232	A_51_P107302, A_51_P155714, A_51_P233825, A_51_P355151, A_51_P403636, A_51_P407004, A_51_P427926, A_51_P502614, A_52_P214897, A_52_P220810, A_52_P253179, A_52_P404108, A_52_P488471	Cav1, Traf3ip1, Akap1, Camk2n2, Smad7, Prkrip1, Smad6, Dusp6, Prkrip1, Trib2, Igfbp3, Gnb2l1, Fkbp1a	NM_007616, AK014457, NM_001042541, AK013788, NM_001042660, NM_025774, NM_008542, NM_026268, AK046035, NM_144551, NM_008343, NM_008143, NM_008019
GO:0014706	striated muscle tissue development	53	25	14.99	0.00238	A_51_P100289, A_51_P107302, A_51_P107686, A_51_P162272, A_51_P196444, A_51_P235816, A_51_P235821, A_51_P296249, A_51_P311977, A_51_P328725, A_51_P339232, A_51_P360840, A_51_P403636, A_51_P417839, A_51_P451606, A_51_P482552, A_51_P489413, A_52_P136162, A_52_P174915, A_52_P249424, A_52_P253179, A_52_P457895, A_52_P488471, A_52_P600518, A_52_P638895	Srf, Cav1, Foxc1, Wnt5a, Foxc2, Tsc22d3, Tsc22d3, Foxs1, Csda, Sik1, Snta1, Zfpm1, Smad7, Hdac4, Sox9, Vegfa, Luc7l, Fgfr1, Gja1, Vegfa, Igfbp3, Cacna2d2, Fkbp1a, Tsc22d3, Vegfa	NM_020493, NM_007616, NM_008592, NM_009524, NM_013519, AF024519, NM_001077364, NM_010226, NM_011733, NM_010831, NM_009228, NM_009569, NM_001042660, NM_207225, NM_011448, NM_001025250, NM_025881, NM_010206, NM_010288, NM_001025257, NM_008343, NM_020263, NM_008019, NM_001077364, NM_001025250
GO:0010558	negative regulation of macromolecule biosynthetic process	134	53	37.89	0.00242	A_51_P107302, A_51_P107686, A_51_P134301, A_51_P155714, A_51_P162272, A_51_P196444, A_51_P235816, A_51_P235821, A_51_P255365, A_51_P288315, A_51_P294994, A_51_P296249, A_51_P297771, A_51_P302204, A_51_P311977, A_51_P315303, A_51_P328725, A_51_P359462, A_51_P360840, A_51_P361638, A_51_P375201, A_51_P380178, A_51_P385786, A_51_P403636, A_51_P417839, A_51_P432199, A_51_P446781, A_51_P451606, A_51_P4…	Cav1, Foxc1, Pfdn5, Traf3ip1, Wnt5a, Foxc2, Tsc22d3, Tsc22d3, Cited1, Hmga2, Mxi1, Foxs1, Pcgf6, Cry1, Csda, Ctbp2, Sik1, Hist2h3c1, Zfpm1, Rps14, Plk3, Id3, Id1, Smad7, Hdac4, Sap30, Strap, Sox9, Dlx2, Hmga1, Itgav, Myc, Fgfr1, Ctbp2, Nab2, Hnrnpab, Pfdn5, Hnrnpab, Trib2, Myc, Gnb2l1, Cry1, Id4, Dlx1, Id1, Gatad2a, Tsc22d3, Cebpb, Dab2ip, Cebpb, Strap, Vhl, Ifi204	NM_007616, NM_008592, NM_027044, AK014457, NM_009524, NM_013519, AF024519, NM_001077364, NM_007709, NM_010441, NM_001008542, NM_010226, NM_027654, NM_007771, NM_011733, NM_009980, NM_010831, NM_178216, NM_009569, NM_020600, NM_013807, NM_008321, NM_010495, NM_001042660, NM_207225, NM_021788, NM_011499, NM_011448, NM_010054, NM_016660, NM_008402, NM_010849, NM_010206, NM_009980, NM_008668, AK01938…
GO:0006662	glycerol ether metabolic process	13	9	3.68	0.0025	A_51_P107302, A_51_P207310, A_51_P268154, A_51_P306731, A_51_P328725, A_51_P476829, A_52_P172441, A_52_P359739, A_52_P592909	Cav1, Txn2, Acsl4, Agpat9, Sik1, D930001I22Rik, D930001I22Rik, Dgat2, Dgat2	NM_007616, U85089, NM_207625, NM_172715, NM_010831, NM_173397, AK052945, NM_026384, NM_026384
GO:0018904	organic ether metabolic process	13	9	3.68	0.0025	A_51_P107302, A_51_P207310, A_51_P268154, A_51_P306731, A_51_P328725, A_51_P476829, A_52_P172441, A_52_P359739, A_52_P592909	Cav1, Txn2, Acsl4, Agpat9, Sik1, D930001I22Rik, D930001I22Rik, Dgat2, Dgat2	NM_007616, U85089, NM_207625, NM_172715, NM_010831, NM_173397, AK052945, NM_026384, NM_026384
GO:0000466	maturation of 5.8S rRNA from tricistronic rRNA transcript (SSU-rRNA, 5.8S rRNA, LSU-rRNA)	7	6	1.98	0.00267	A_51_P104670, A_51_P439092, A_51_P489959, A_52_P372165, A_52_P678800, A_52_P740562	Bop1, Rpsa, Rps21, Rpsa, Rps21, Rps21	NM_013481, NM_011029, NM_025587, NM_011029, AK010610, NM_025587
GO:0030224	monocyte differentiation	7	6	1.98	0.00267	A_51_P482552, A_52_P108346, A_52_P249424, A_52_P278549, A_52_P638895, A_52_P83479	Vegfa, Myc, Vegfa, Myc, Vegfa, Ifi204	NM_001025250, NM_010849, NM_001025257, NM_010849, NM_001025250, NM_008329
GO:0001704	formation of primary germ layer	11	8	3.11	0.00278	A_51_P100289, A_51_P107686, A_51_P196444, A_51_P288315, A_51_P296249, A_51_P347333, A_51_P502614, A_52_P136162	Srf, Foxc1, Foxc2, Hmga2, Foxs1, Dusp4, Dusp6, Fgfr1	NM_020493, NM_008592, NM_013519, NM_010441, NM_010226, AK012530, NM_026268, NM_010206
GO:0002053	positive regulation of mesenchymal cell proliferation	11	8	3.11	0.00278	A_51_P162272, A_51_P451606, A_51_P482552, A_52_P108346, A_52_P136162, A_52_P249424, A_52_P278549, A_52_P638895	Wnt5a, Sox9, Vegfa, Myc, Fgfr1, Vegfa, Myc, Vegfa	NM_009524, NM_011448, NM_001025250, NM_010849, NM_010206, NM_001025257, NM_010849, NM_001025250
GO:0006638	neutral lipid metabolic process	11	8	3.11	0.00278	A_51_P107302, A_51_P268154, A_51_P306731, A_51_P328725, A_51_P476829, A_52_P172441, A_52_P359739, A_52_P592909	Cav1, Acsl4, Agpat9, Sik1, D930001I22Rik, D930001I22Rik, Dgat2, Dgat2	NM_007616, NM_207625, NM_172715, NM_010831, NM_173397, AK052945, NM_026384, NM_026384
GO:0006639	acylglycerol metabolic process	11	8	3.11	0.00278	A_51_P107302, A_51_P268154, A_51_P306731, A_51_P328725, A_51_P476829, A_52_P172441, A_52_P359739, A_52_P592909	Cav1, Acsl4, Agpat9, Sik1, D930001I22Rik, D930001I22Rik, Dgat2, Dgat2	NM_007616, NM_207625, NM_172715, NM_010831, NM_173397, AK052945, NM_026384, NM_026384
GO:0006641	triglyceride metabolic process	11	8	3.11	0.00278	A_51_P107302, A_51_P268154, A_51_P306731, A_51_P328725, A_51_P476829, A_52_P172441, A_52_P359739, A_52_P592909	Cav1, Acsl4, Agpat9, Sik1, D930001I22Rik, D930001I22Rik, Dgat2, Dgat2	NM_007616, NM_207625, NM_172715, NM_010831, NM_173397, AK052945, NM_026384, NM_026384
GO:0010464	regulation of mesenchymal cell proliferation	11	8	3.11	0.00278	A_51_P162272, A_51_P451606, A_51_P482552, A_52_P108346, A_52_P136162, A_52_P249424, A_52_P278549, A_52_P638895	Wnt5a, Sox9, Vegfa, Myc, Fgfr1, Vegfa, Myc, Vegfa	NM_009524, NM_011448, NM_001025250, NM_010849, NM_010206, NM_001025257, NM_010849, NM_001025250
GO:0007369	gastrulation	20	12	5.66	0.00287	A_51_P100289, A_51_P107686, A_51_P162272, A_51_P196444, A_51_P288315, A_51_P296249, A_51_P344734, A_51_P347333, A_51_P502614, A_52_P136162, A_52_P404108, A_52_P531325	Srf, Foxc1, Wnt5a, Foxc2, Hmga2, Foxs1, Rps6, Dusp4, Dusp6, Fgfr1, Gnb2l1, Rps6	NM_020493, NM_008592, NM_009524, NM_013519, NM_010441, NM_010226, NM_009096, AK012530, NM_026268, NM_010206, NM_008143, AK013825
GO:0042326	negative regulation of phosphorylation	20	12	5.66	0.00287	A_51_P107302, A_51_P155714, A_51_P355151, A_51_P403636, A_51_P407004, A_51_P427926, A_51_P502614, A_52_P214897, A_52_P220810, A_52_P253179, A_52_P404108, A_52_P488471	Cav1, Traf3ip1, Camk2n2, Smad7, Prkrip1, Smad6, Dusp6, Prkrip1, Trib2, Igfbp3, Gnb2l1, Fkbp1a	NM_007616, AK014457, AK013788, NM_001042660, NM_025774, NM_008542, NM_026268, AK046035, NM_144551, NM_008343, NM_008143, NM_008019
GO:0000460	maturation of 5.8S rRNA	9	7	2.55	0.0029	A_51_P104670, A_51_P439092, A_51_P453010, A_51_P489959, A_52_P372165, A_52_P678800, A_52_P740562	Bop1, Rpsa, Mphosph6, Rps21, Rpsa, Rps21, Rps21	NM_013481, NM_011029, NM_026758, NM_025587, NM_011029, AK010610, NM_025587
GO:0022602	ovulation cycle process	9	7	2.55	0.0029	A_51_P107686, A_51_P229816, A_51_P299454, A_51_P482552, A_52_P148861, A_52_P249424, A_52_P638895	Foxc1, Eif2b2, Bcl2l1, Vegfa, Bcl2l1, Vegfa, Vegfa	NM_008592, NM_145445, NM_009743, NM_001025250, NM_009743, NM_001025257, NM_001025250
GO:0061039	ovum-producing ovary development	9	7	2.55	0.0029	A_51_P107686, A_51_P229816, A_51_P299454, A_51_P482552, A_52_P148861, A_52_P249424, A_52_P638895	Foxc1, Eif2b2, Bcl2l1, Vegfa, Bcl2l1, Vegfa, Vegfa	NM_008592, NM_145445, NM_009743, NM_001025250, NM_009743, NM_001025257, NM_001025250
GO:0001763	morphogenesis of a branching structure	35	18	9.9	0.00299	A_51_P100289, A_51_P162272, A_51_P195875, A_51_P196444, A_51_P296249, A_51_P451606, A_51_P474459, A_51_P480202, A_51_P482552, A_52_P108346, A_52_P136162, A_52_P249424, A_52_P278549, A_52_P421234, A_52_P523459, A_52_P631015, A_52_P638895, A_52_P685021	Srf, Wnt5a, Notch4, Foxc2, Foxs1, Sox9, Socs3, Dlx2, Vegfa, Myc, Fgfr1, Vegfa, Myc, Rdh10, Cd44, Etv5, Vegfa, Cxcl12	NM_020493, NM_009524, NM_010929, NM_013519, NM_010226, NM_011448, NM_007707, NM_010054, NM_001025250, NM_010849, NM_010206, NM_001025257, NM_010849, NM_133832, NM_009851, NM_023794, NM_001025250, NM_021704
GO:0008152	metabolic process	1296	395	366.49	0.00339	A_51_P100289, A_51_P103659, A_51_P104670, A_51_P105927, A_51_P106474, A_51_P107302, A_51_P107686, A_51_P108190, A_51_P108731, A_51_P111455, A_51_P112405, A_51_P114577, A_51_P114693, A_51_P116616, A_51_P122075, A_51_P122471, A_51_P126864, A_51_P127915, A_51_P131442, A_51_P131942, A_51_P132459, A_51_P134301, A_51_P137322, A_51_P141502, A_51_P155714, A_51_P159194, A_51_P159201, A_51_P162272, A_51_P1…	Srf, Tubb2a, Bop1, Rasl12, Zfp593, Cav1, Foxc1, Rpl23, Polr2h, Wdr77, Plaur, 9130213B05Rik, 9130213B05Rik, Rbm14, Dock1, Uap1, Chst11, Rnasek, Dpf1, Dph5, Rpl27a, Pfdn5, Cck, Nudt21, Traf3ip1, Junb, Junb, Wnt5a, Lbx2, Utp15, Map3k6, Rps5, Bzw2, Pelo, 9430023L20Rik, Utp18, Atp5g1, Sfrs6, Rnf149, Gtf2f2, Notch4, Rps15, Foxc2, Adck4, Polr3e, Txn2, Camkk1, Polr1e, Klf16, Rnf4, Tfpi2, Ccdc101, Rpl22l1…	NM_020493, NM_009450, NM_013481, NM_001033158, NM_024215, NM_007616, NM_008592, NM_022891, NM_145632, NM_027432, NM_011113, AK161172, NM_145562, NM_019869, AK052606, NM_133806, NM_021439, NM_173742, NM_013874, NM_027193, NM_011975, NM_027044, NM_031161, AK017799, AK014457, NM_008416, NM_008416, NM_009524, NM_010692, NM_178918, NM_016693, NM_009095, NM_025840, NM_134058, NM_026566, NM_001013375, N…
GO:2000113	negative regulation of cellular macromolecule biosynthetic process	130	51	36.76	0.00357	A_51_P107302, A_51_P107686, A_51_P134301, A_51_P155714, A_51_P162272, A_51_P196444, A_51_P235816, A_51_P235821, A_51_P255365, A_51_P288315, A_51_P294994, A_51_P296249, A_51_P297771, A_51_P302204, A_51_P311977, A_51_P315303, A_51_P328725, A_51_P359462, A_51_P360840, A_51_P361638, A_51_P375201, A_51_P380178, A_51_P385786, A_51_P403636, A_51_P417839, A_51_P432199, A_51_P446781, A_51_P451606, A_51_P4…	Cav1, Foxc1, Pfdn5, Traf3ip1, Wnt5a, Foxc2, Tsc22d3, Tsc22d3, Cited1, Hmga2, Mxi1, Foxs1, Pcgf6, Cry1, Csda, Ctbp2, Sik1, Hist2h3c1, Zfpm1, Rps14, Plk3, Id3, Id1, Smad7, Hdac4, Sap30, Strap, Sox9, Dlx2, Hmga1, Myc, Fgfr1, Ctbp2, Nab2, Hnrnpab, Pfdn5, Hnrnpab, Myc, Gnb2l1, Cry1, Id4, Dlx1, Id1, Gatad2a, Tsc22d3, Cebpb, Dab2ip, Cebpb, Strap, Vhl, Ifi204	NM_007616, NM_008592, NM_027044, AK014457, NM_009524, NM_013519, AF024519, NM_001077364, NM_007709, NM_010441, NM_001008542, NM_010226, NM_027654, NM_007771, NM_011733, NM_009980, NM_010831, NM_178216, NM_009569, NM_020600, NM_013807, NM_008321, NM_010495, NM_001042660, NM_207225, NM_021788, NM_011499, NM_011448, NM_010054, NM_016660, NM_010849, NM_010206, NM_009980, NM_008668, AK019387, NM_02704…
GO:0006357	regulation of transcription from RNA polymerase II promoter	167	63	47.23	0.00377	A_51_P100289, A_51_P107302, A_51_P107686, A_51_P111455, A_51_P116616, A_51_P155714, A_51_P162272, A_51_P192817, A_51_P196444, A_51_P215097, A_51_P215540, A_51_P220135, A_51_P235816, A_51_P235821, A_51_P239654, A_51_P267783, A_51_P288315, A_51_P294994, A_51_P296249, A_51_P297771, A_51_P302204, A_51_P311977, A_51_P328725, A_51_P359462, A_51_P360840, A_51_P361638, A_51_P375201, A_51_P380178, A_51_P3…	Srf, Cav1, Foxc1, Wdr77, Rbm14, Traf3ip1, Wnt5a, Gtf2f2, Foxc2, Klf16, Rnf4, Nfatc1, Tsc22d3, Tsc22d3, Nr4a1, Il11, Hmga2, Mxi1, Foxs1, Pcgf6, Cry1, Csda, Sik1, Hist2h3c1, Zfpm1, Rps14, Plk3, Id3, Id1, Pus1, Smad7, Hdac4, Sap30, Strap, Cnbp, Sox9, Dlx2, Vegfa, Hmga1, Fzd9, Myc, Fgfr1, Ecm1, Vegfa, Mcf2l, Fos, Myc, Wdr77, Cry1, Id4, Dlx1, Id1, Gtf2f2, Tsc22d3, Axud1, Cebpb, Dab2ip, Cebpb, Vegfa, S…	NM_020493, NM_007616, NM_008592, NM_027432, NM_019869, AK014457, NM_009524, NM_026816, NM_013519, NM_078477, NM_011278, NM_016791, AF024519, NM_001077364, NM_010444, NM_008350, NM_010441, NM_001008542, NM_010226, NM_027654, NM_007771, NM_011733, NM_010831, NM_178216, NM_009569, NM_020600, NM_013807, NM_008321, NM_010495, NM_019700, NM_001042660, NM_207225, NM_021788, NM_011499, NM_013493, NM_0114…
GO:0032502	developmental process	486	161	137.43	0.00455	A_51_P100289, A_51_P107302, A_51_P107686, A_51_P111455, A_51_P112405, A_51_P122521, A_51_P126864, A_51_P127681, A_51_P131442, A_51_P134301, A_51_P137322, A_51_P157193, A_51_P159194, A_51_P159201, A_51_P162272, A_51_P167562, A_51_P174681, A_51_P175567, A_51_P195875, A_51_P196444, A_51_P212107, A_51_P220135, A_51_P222590, A_51_P227332, A_51_P229816, A_51_P233027, A_51_P235816, A_51_P235821, A_51_P2…	Srf, Cav1, Foxc1, Wdr77, Plaur, Nup50, Chst11, Clic4, Dpf1, Pfdn5, Cck, Rhoj, Junb, Junb, Wnt5a, Erdr1, Bzw2, Dact1, Notch4, Foxc2, Ctnnbl1, Nfatc1, Arf6, Rpl38, Eif2b2, Fam82a2, Tsc22d3, Tsc22d3, Nr4a1, Dlk2, Cited1, Adcyap1r1, Mapk8ip3, Acsl4, Slc7a5, Ccl2, Hmga2, Rps3a, Foxs1, Zc3h12a, Bcl2l1, Csrp2, Nrn1, Csda, Ctbp2, Nle1, Sik1, B3gnt2, Rps19, Snta1, Rps6, Dusp4, Endog, Zfpm1, Rps14, Arl4a, …	NM_020493, NM_007616, NM_008592, NM_027432, NM_011113, NM_016714, NM_021439, NM_013885, NM_013874, NM_027044, NM_031161, NM_023275, NM_008416, NM_008416, NM_009524, NM_133362, NM_025840, AK077691, NM_010929, NM_013519, NM_025680, NM_016791, NM_007481, NM_001048057, NM_145445, NM_001033136, AF024519, NM_001077364, NM_010444, NM_207666, NM_007709, NM_007407, NM_013931, NM_207625, NM_011404, NM_0113…
GO:0055002	striated muscle cell development	21	12	5.94	0.005	A_51_P100289, A_51_P328725, A_51_P339232, A_51_P417839, A_51_P439803, A_51_P451606, A_51_P482552, A_52_P249424, A_52_P253179, A_52_P457895, A_52_P638895, A_52_P72237	Srf, Sik1, Snta1, Hdac4, Actg1, Sox9, Vegfa, Vegfa, Igfbp3, Cacna2d2, Vegfa, Actg1	NM_020493, NM_010831, NM_009228, NM_207225, NM_009609, NM_011448, NM_001025250, NM_001025257, NM_008343, NM_020263, NM_001025250, NM_009609
GO:0070925	organelle assembly	21	12	5.94	0.005	A_51_P169156, A_51_P195997, A_51_P215540, A_51_P274768, A_51_P344734, A_51_P361638, A_51_P439092, A_51_P482473, A_52_P372165, A_52_P405893, A_52_P531325, A_52_P85864	Rps10, Rps15, Rnf4, Rps25, Rps6, Rps14, Rpsa, Rps17, Rpsa, Rpl24, Rps6, Eif6	NM_025963, NM_009091, NM_011278, NM_024266, NM_009096, NM_020600, NM_011029, NM_009092, NM_011029, NM_024218, AK013825, NM_010579
GO:0061061	muscle structure development	67	29	18.95	0.00541	A_51_P100289, A_51_P107302, A_51_P107686, A_51_P162272, A_51_P196444, A_51_P235816, A_51_P235821, A_51_P296249, A_51_P311977, A_51_P328725, A_51_P339232, A_51_P360840, A_51_P403636, A_51_P417839, A_51_P427926, A_51_P439803, A_51_P451606, A_51_P482552, A_51_P489413, A_52_P136162, A_52_P174915, A_52_P220090, A_52_P249424, A_52_P253179, A_52_P457895, A_52_P488471, A_52_P600518, A_52_P638895, A_52_P7…	Srf, Cav1, Foxc1, Wnt5a, Foxc2, Tsc22d3, Tsc22d3, Foxs1, Csda, Sik1, Snta1, Zfpm1, Smad7, Hdac4, Smad6, Actg1, Sox9, Vegfa, Luc7l, Fgfr1, Gja1, Cd164, Vegfa, Igfbp3, Cacna2d2, Fkbp1a, Tsc22d3, Vegfa, Actg1	NM_020493, NM_007616, NM_008592, NM_009524, NM_013519, AF024519, NM_001077364, NM_010226, NM_011733, NM_010831, NM_009228, NM_009569, NM_001042660, NM_207225, NM_008542, NM_009609, NM_011448, NM_001025250, NM_025881, NM_010206, NM_010288, NM_016898, NM_001025257, NM_008343, NM_020263, NM_008019, NM_001077364, NM_001025250, NM_009609
GO:0044260	cellular macromolecule metabolic process	819	258	231.6	0.00572	A_51_P100289, A_51_P104670, A_51_P106474, A_51_P107302, A_51_P107686, A_51_P108190, A_51_P108731, A_51_P111455, A_51_P116616, A_51_P126864, A_51_P127915, A_51_P131442, A_51_P132459, A_51_P134301, A_51_P137322, A_51_P141502, A_51_P155714, A_51_P159194, A_51_P159201, A_51_P162272, A_51_P165602, A_51_P169614, A_51_P170807, A_51_P174335, A_51_P174681, A_51_P177118, A_51_P185121, A_51_P192817, A_51_P1…	Srf, Bop1, Zfp593, Cav1, Foxc1, Rpl23, Polr2h, Wdr77, Rbm14, Chst11, Rnasek, Dpf1, Rpl27a, Pfdn5, Cck, Nudt21, Traf3ip1, Junb, Junb, Wnt5a, Lbx2, Utp15, Map3k6, Rps5, Bzw2, Utp18, Sfrs6, Gtf2f2, Notch4, Rps15, Foxc2, Adck4, Polr3e, Camkk1, Polr1e, Klf16, Rnf4, Ccdc101, Rpl22l1, Nfatc1, Rpl38, Eif2b2, Rpl14, Akap1, Nod1, Tsc22d3, Tsc22d3, Ccnd3, Nr4a1, H2afx, Cited1, Mrpl43, Sfrs2, Mapk8ip3, Il11,…	NM_020493, NM_013481, NM_024215, NM_007616, NM_008592, NM_022891, NM_145632, NM_027432, NM_019869, NM_021439, NM_173742, NM_013874, NM_011975, NM_027044, NM_031161, AK017799, AK014457, NM_008416, NM_008416, NM_009524, NM_010692, NM_178918, NM_016693, NM_009095, NM_025840, NM_001013375, AK004831, NM_026816, NM_010929, NM_009091, NM_013519, NM_133770, NM_025298, NM_018883, NM_022811, NM_078477, NM_…
GO:0060537	muscle tissue development	56	25	15.84	0.00593	A_51_P100289, A_51_P107302, A_51_P107686, A_51_P162272, A_51_P196444, A_51_P235816, A_51_P235821, A_51_P296249, A_51_P311977, A_51_P328725, A_51_P339232, A_51_P360840, A_51_P403636, A_51_P417839, A_51_P451606, A_51_P482552, A_51_P489413, A_52_P136162, A_52_P174915, A_52_P249424, A_52_P253179, A_52_P457895, A_52_P488471, A_52_P600518, A_52_P638895	Srf, Cav1, Foxc1, Wnt5a, Foxc2, Tsc22d3, Tsc22d3, Foxs1, Csda, Sik1, Snta1, Zfpm1, Smad7, Hdac4, Sox9, Vegfa, Luc7l, Fgfr1, Gja1, Vegfa, Igfbp3, Cacna2d2, Fkbp1a, Tsc22d3, Vegfa	NM_020493, NM_007616, NM_008592, NM_009524, NM_013519, AF024519, NM_001077364, NM_010226, NM_011733, NM_010831, NM_009228, NM_009569, NM_001042660, NM_207225, NM_011448, NM_001025250, NM_025881, NM_010206, NM_010288, NM_001025257, NM_008343, NM_020263, NM_008019, NM_001077364, NM_001025250
GO:0009792	embryo development ending in birth or egg hatching	85	35	24.04	0.00624	A_51_P100289, A_51_P107686, A_51_P122521, A_51_P126864, A_51_P159194, A_51_P159201, A_51_P162272, A_51_P196444, A_51_P255365, A_51_P264388, A_51_P268154, A_51_P296249, A_51_P299454, A_51_P311977, A_51_P318551, A_51_P349073, A_51_P385639, A_51_P411297, A_51_P437050, A_51_P474459, A_51_P480202, A_51_P482552, A_51_P498205, A_52_P136162, A_52_P148861, A_52_P174915, A_52_P249424, A_52_P421234, A_52_P4…	Srf, Foxc1, Nup50, Chst11, Junb, Junb, Wnt5a, Foxc2, Cited1, Mapk8ip3, Acsl4, Foxs1, Bcl2l1, Csda, Nle1, Endog, Gjb5, Nup50, Heg1, Socs3, Dlx2, Vegfa, Itgav, Fgfr1, Bcl2l1, Gja1, Vegfa, Rdh10, Dlx1, Sfrs1, Gatad2a, Cebpb, Maff, Cebpb, Vegfa	NM_020493, NM_008592, NM_016714, NM_021439, NM_008416, NM_008416, NM_009524, NM_013519, NM_007709, NM_013931, NM_207625, NM_010226, NM_009743, NM_011733, NM_145431, NM_007931, NM_010291, NM_016714, AK043598, NM_007707, NM_010054, NM_001025250, NM_008402, NM_010206, NM_009743, NM_010288, NM_001025257, NM_133832, NM_010053, NM_173374, NM_145596, NM_009883, NM_010755, NM_009883, NM_001025250
GO:0001938	positive regulation of endothelial cell proliferation	12	8	3.39	0.00628	A_51_P162272, A_51_P239654, A_51_P286737, A_51_P482552, A_52_P154347, A_52_P249424, A_52_P638895, A_52_P685021	Wnt5a, Nr4a1, Ccl2, Vegfa, Ecm1, Vegfa, Vegfa, Cxcl12	NM_009524, NM_010444, NM_011333, NM_001025250, NM_007899, NM_001025257, NM_001025250, NM_021704
GO:0010463	mesenchymal cell proliferation	12	8	3.39	0.00628	A_51_P162272, A_51_P451606, A_51_P482552, A_52_P108346, A_52_P136162, A_52_P249424, A_52_P278549, A_52_P638895	Wnt5a, Sox9, Vegfa, Myc, Fgfr1, Vegfa, Myc, Vegfa	NM_009524, NM_011448, NM_001025250, NM_010849, NM_010206, NM_001025257, NM_010849, NM_001025250
GO:0031400	negative regulation of protein modification process	12	8	3.39	0.00628	A_51_P107302, A_51_P155714, A_51_P233825, A_51_P403636, A_51_P427926, A_51_P502614, A_52_P253179, A_52_P488471	Cav1, Traf3ip1, Akap1, Smad7, Smad6, Dusp6, Igfbp3, Fkbp1a	NM_007616, AK014457, NM_001042541, NM_001042660, NM_008542, NM_026268, NM_008343, NM_008019
GO:0009790	embryo development	124	48	35.07	0.00633	A_51_P100289, A_51_P107686, A_51_P122521, A_51_P126864, A_51_P159194, A_51_P159201, A_51_P162272, A_51_P195875, A_51_P196444, A_51_P255365, A_51_P264388, A_51_P268154, A_51_P288315, A_51_P296249, A_51_P299454, A_51_P311977, A_51_P318551, A_51_P344734, A_51_P347333, A_51_P349073, A_51_P360840, A_51_P385639, A_51_P411297, A_51_P427926, A_51_P437050, A_51_P451606, A_51_P474459, A_51_P480202, A_51_P4…	Srf, Foxc1, Nup50, Chst11, Junb, Junb, Wnt5a, Notch4, Foxc2, Cited1, Mapk8ip3, Acsl4, Hmga2, Foxs1, Bcl2l1, Csda, Nle1, Rps6, Dusp4, Endog, Zfpm1, Gjb5, Nup50, Smad6, Heg1, Sox9, Socs3, Dlx2, Vegfa, Itgav, Dusp6, Fzd9, Myc, Fgfr1, Bcl2l1, Gja1, Vegfa, Myc, Gnb2l1, Rdh10, Dlx1, Sfrs1, Rps6, Gatad2a, Cebpb, Maff, Cebpb, Vegfa	NM_020493, NM_008592, NM_016714, NM_021439, NM_008416, NM_008416, NM_009524, NM_010929, NM_013519, NM_007709, NM_013931, NM_207625, NM_010441, NM_010226, NM_009743, NM_011733, NM_145431, NM_009096, AK012530, NM_007931, NM_009569, NM_010291, NM_016714, NM_008542, AK043598, NM_011448, NM_007707, NM_010054, NM_001025250, NM_008402, NM_026268, AK021164, NM_010849, NM_010206, NM_009743, NM_010288, NM_…
GO:0001710	mesodermal cell fate commitment	4	4	1.13	0.00635	A_51_P107686, A_51_P196444, A_51_P296249, A_52_P136162	Foxc1, Foxc2, Foxs1, Fgfr1	NM_008592, NM_013519, NM_010226, NM_010206
GO:0001946	lymphangiogenesis	4	4	1.13	0.00635	A_51_P107686, A_51_P196444, A_51_P296249, A_51_P520456	Foxc1, Foxc2, Foxs1, Pdpn	NM_008592, NM_013519, NM_010226, NM_010329
GO:0014014	negative regulation of gliogenesis	4	4	1.13	0.00635	A_51_P288315, A_51_P480202, A_52_P449871, A_52_P464831	Hmga2, Dlx2, Id4, Dlx1	NM_010441, NM_010054, NM_031166, NM_010053
GO:0021772	olfactory bulb development	4	4	1.13	0.00635	A_51_P100289, A_51_P162272, A_51_P480202, A_52_P136162	Srf, Wnt5a, Dlx2, Fgfr1	NM_020493, NM_009524, NM_010054, NM_010206
GO:0021988	olfactory lobe development	4	4	1.13	0.00635	A_51_P100289, A_51_P162272, A_51_P480202, A_52_P136162	Srf, Wnt5a, Dlx2, Fgfr1	NM_020493, NM_009524, NM_010054, NM_010206
GO:0030510	regulation of BMP signaling pathway	4	4	1.13	0.00635	A_51_P107302, A_51_P162272, A_51_P403636, A_51_P427926	Cav1, Wnt5a, Smad7, Smad6	NM_007616, NM_009524, NM_001042660, NM_008542
GO:0030514	negative regulation of BMP signaling pathway	4	4	1.13	0.00635	A_51_P107302, A_51_P162272, A_51_P403636, A_51_P427926	Cav1, Wnt5a, Smad7, Smad6	NM_007616, NM_009524, NM_001042660, NM_008542
GO:0035356	cellular triglyceride homeostasis	4	4	1.13	0.00635	A_51_P476829, A_52_P172441, A_52_P359739, A_52_P592909	D930001I22Rik, D930001I22Rik, Dgat2, Dgat2	NM_173397, AK052945, NM_026384, NM_026384
GO:0045124	regulation of bone resorption	4	4	1.13	0.00635	A_51_P482552, A_51_P498205, A_52_P249424, A_52_P638895	Vegfa, Itgav, Vegfa, Vegfa	NM_001025250, NM_008402, NM_001025257, NM_001025250
GO:0045686	negative regulation of glial cell differentiation	4	4	1.13	0.00635	A_51_P288315, A_51_P480202, A_52_P449871, A_52_P464831	Hmga2, Dlx2, Id4, Dlx1	NM_010441, NM_010054, NM_031166, NM_010053
GO:0048642	negative regulation of skeletal muscle tissue development	4	4	1.13	0.00635	A_51_P235816, A_51_P235821, A_51_P311977, A_52_P600518	Tsc22d3, Tsc22d3, Csda, Tsc22d3	AF024519, NM_001077364, NM_011733, NM_001077364
GO:0060215	primitive hemopoiesis	4	4	1.13	0.00635	A_51_P360840, A_51_P482552, A_52_P249424, A_52_P638895	Zfpm1, Vegfa, Vegfa, Vegfa	NM_009569, NM_001025250, NM_001025257, NM_001025250
GO:0060319	primitive erythrocyte differentiation	4	4	1.13	0.00635	A_51_P360840, A_51_P482552, A_52_P249424, A_52_P638895	Zfpm1, Vegfa, Vegfa, Vegfa	NM_009569, NM_001025250, NM_001025257, NM_001025250
GO:0070528	protein kinase C signaling cascade	4	4	1.13	0.00635	A_51_P162272, A_51_P482552, A_52_P249424, A_52_P638895	Wnt5a, Vegfa, Vegfa, Vegfa	NM_009524, NM_001025250, NM_001025257, NM_001025250
GO:0090036	regulation of protein kinase C signaling cascade	4	4	1.13	0.00635	A_51_P162272, A_51_P482552, A_52_P249424, A_52_P638895	Wnt5a, Vegfa, Vegfa, Vegfa	NM_009524, NM_001025250, NM_001025257, NM_001025250
GO:0090037	positive regulation of protein kinase C signaling cascade	4	4	1.13	0.00635	A_51_P162272, A_51_P482552, A_52_P249424, A_52_P638895	Wnt5a, Vegfa, Vegfa, Vegfa	NM_009524, NM_001025250, NM_001025257, NM_001025250
GO:0090050	positive regulation of cell migration involved in sprouting angiogenesis	4	4	1.13	0.00635	A_51_P196444, A_51_P482552, A_52_P249424, A_52_P638895	Foxc2, Vegfa, Vegfa, Vegfa	NM_013519, NM_001025250, NM_001025257, NM_001025250
GO:0090189	regulation of branching involved in ureteric bud morphogenesis	4	4	1.13	0.00635	A_51_P451606, A_51_P482552, A_52_P249424, A_52_P638895	Sox9, Vegfa, Vegfa, Vegfa	NM_011448, NM_001025250, NM_001025257, NM_001025250
GO:0090190	positive regulation of branching involved in ureteric bud morphogenesis	4	4	1.13	0.00635	A_51_P451606, A_51_P482552, A_52_P249424, A_52_P638895	Sox9, Vegfa, Vegfa, Vegfa	NM_011448, NM_001025250, NM_001025257, NM_001025250
GO:0045444	fat cell differentiation	24	13	6.79	0.00647	A_51_P162272, A_51_P254299, A_51_P288315, A_51_P315303, A_51_P360840, A_51_P379976, A_52_P15212, A_52_P155849, A_52_P220810, A_52_P449871, A_52_P605846, A_52_P63553, A_52_P682382	Wnt5a, Dlk2, Hmga2, Ctbp2, Zfpm1, Arl4a, Ctbp2, Arl4a, Trib2, Id4, Cebpb, Cebpb, Scd1	NM_009524, NM_207666, NM_010441, NM_009980, NM_009569, NM_001039515, NM_009980, NM_001039515, NM_144551, NM_031166, NM_009883, NM_009883, NM_009127
GO:0050679	positive regulation of epithelial cell proliferation	24	13	6.79	0.00647	A_51_P162272, A_51_P239654, A_51_P286737, A_51_P441798, A_51_P451606, A_51_P482552, A_52_P108346, A_52_P143866, A_52_P154347, A_52_P249424, A_52_P278549, A_52_P638895, A_52_P685021	Wnt5a, Nr4a1, Ccl2, Glul, Sox9, Vegfa, Myc, Glul, Ecm1, Vegfa, Myc, Vegfa, Cxcl12	NM_009524, NM_010444, NM_011333, X16314, NM_011448, NM_001025250, NM_010849, NM_008131, NM_007899, NM_001025257, NM_010849, NM_001025250, NM_021704
GO:0055001	muscle cell development	24	13	6.79	0.00647	A_51_P100289, A_51_P328725, A_51_P339232, A_51_P417839, A_51_P427926, A_51_P439803, A_51_P451606, A_51_P482552, A_52_P249424, A_52_P253179, A_52_P457895, A_52_P638895, A_52_P72237	Srf, Sik1, Snta1, Hdac4, Smad6, Actg1, Sox9, Vegfa, Vegfa, Igfbp3, Cacna2d2, Vegfa, Actg1	NM_020493, NM_010831, NM_009228, NM_207225, NM_008542, NM_009609, NM_011448, NM_001025250, NM_001025257, NM_008343, NM_020263, NM_001025250, NM_009609
GO:0009890	negative regulation of biosynthetic process	146	55	41.29	0.00694	A_51_P107302, A_51_P107686, A_51_P134301, A_51_P155714, A_51_P162272, A_51_P196444, A_51_P235816, A_51_P235821, A_51_P255365, A_51_P283499, A_51_P288315, A_51_P294994, A_51_P296249, A_51_P297771, A_51_P300817, A_51_P302204, A_51_P311977, A_51_P315303, A_51_P328725, A_51_P359462, A_51_P360840, A_51_P361638, A_51_P375201, A_51_P380178, A_51_P385786, A_51_P403636, A_51_P417839, A_51_P432199, A_51_P4…	Cav1, Foxc1, Pfdn5, Traf3ip1, Wnt5a, Foxc2, Tsc22d3, Tsc22d3, Cited1, Drd4, Hmga2, Mxi1, Foxs1, Pcgf6, Atp1a1, Cry1, Csda, Ctbp2, Sik1, Hist2h3c1, Zfpm1, Rps14, Plk3, Id3, Id1, Smad7, Hdac4, Sap30, Strap, Sox9, Dlx2, Hmga1, Itgav, Myc, Fgfr1, Ctbp2, Nab2, Hnrnpab, Pfdn5, Hnrnpab, Trib2, Myc, Gnb2l1, Cry1, Id4, Dlx1, Id1, Gatad2a, Tsc22d3, Cebpb, Dab2ip, Cebpb, Strap, Vhl, Ifi204	NM_007616, NM_008592, NM_027044, AK014457, NM_009524, NM_013519, AF024519, NM_001077364, NM_007709, NM_007878, NM_010441, NM_001008542, NM_010226, NM_027654, NM_144900, NM_007771, NM_011733, NM_009980, NM_010831, NM_178216, NM_009569, NM_020600, NM_013807, NM_008321, NM_010495, NM_001042660, NM_207225, NM_021788, NM_011499, NM_011448, NM_010054, NM_016660, NM_008402, NM_010849, NM_010206, NM_0099…
GO:0001974	blood vessel remodeling	10	7	2.83	0.00731	A_51_P107686, A_51_P196444, A_51_P296249, A_51_P482552, A_52_P174915, A_52_P249424, A_52_P638895	Foxc1, Foxc2, Foxs1, Vegfa, Gja1, Vegfa, Vegfa	NM_008592, NM_013519, NM_010226, NM_001025250, NM_010288, NM_001025257, NM_001025250
GO:0051100	negative regulation of binding	10	7	2.83	0.00731	A_51_P107302, A_51_P288315, A_51_P360840, A_51_P385786, A_52_P108346, A_52_P278549, A_52_P533809	Cav1, Hmga2, Zfpm1, Id1, Myc, Myc, Id1	NM_007616, NM_010441, NM_009569, NM_010495, NM_010849, NM_010849, NM_010495
GO:0044267	cellular protein metabolic process	421	140	119.05	0.00741	A_51_P107302, A_51_P108190, A_51_P108731, A_51_P116616, A_51_P132459, A_51_P134301, A_51_P137322, A_51_P155714, A_51_P162272, A_51_P170807, A_51_P174335, A_51_P195997, A_51_P197209, A_51_P208330, A_51_P215540, A_51_P216726, A_51_P218814, A_51_P227332, A_51_P229816, A_51_P232858, A_51_P233825, A_51_P238448, A_51_P255441, A_51_P264388, A_51_P267783, A_51_P270436, A_51_P283499, A_51_P288315, A_51_P2…	Cav1, Rpl23, Polr2h, Rbm14, Rpl27a, Pfdn5, Cck, Traf3ip1, Wnt5a, Map3k6, Rps5, Rps15, Adck4, Camkk1, Rnf4, Ccdc101, Rpl22l1, Rpl38, Eif2b2, Rpl14, Akap1, Ccnd3, Mrpl43, Mapk8ip3, Il11, Ficd, Drd4, Hmga2, Ccno, Rps3a, Cry1, Rps24, Rabggtb, Dusp14, Sik1, B3gnt2, Rps28, Rpl28, Rplp0, Dusp4, Rps14, Rps2, Rpl26, Galnt2, Plk3, Rps23, Mocs1, Fkbp5, Rpl29, Smad7, Prkrip1, Prkar2a, Eef1b2, Rps16, Hdac4, S…	NM_007616, NM_022891, NM_145632, NM_019869, NM_011975, NM_027044, NM_031161, AK014457, NM_009524, NM_016693, NM_009095, NM_009091, NM_133770, NM_018883, NM_011278, NM_029339, NM_026517, NM_001048057, NM_145445, NM_025974, NM_001042541, NM_007632, NM_053164, NM_013931, NM_008350, NM_001010825, NM_007878, NM_010441, AK053890, NM_016959, NM_007771, NM_207634, NM_011231, NM_019819, NM_010831, NM_0168…
GO:0007243	intracellular protein kinase cascade	122	47	34.5	0.00763	A_51_P107302, A_51_P155714, A_51_P162272, A_51_P170807, A_51_P234113, A_51_P259459, A_51_P264388, A_51_P267783, A_51_P286737, A_51_P288315, A_51_P322677, A_51_P328725, A_51_P329928, A_51_P339793, A_51_P347333, A_51_P385786, A_51_P398971, A_51_P451606, A_51_P474459, A_51_P482552, A_51_P485240, A_51_P498205, A_51_P502614, A_51_P512591, A_52_P108346, A_52_P121812, A_52_P136162, A_52_P146164, A_52_P1…	Cav1, Traf3ip1, Wnt5a, Map3k6, Nod1, Nfkbib, Mapk8ip3, Il11, Ccl2, Hmga2, Dusp14, Sik1, Phlda3, Il1rl1, Dusp4, Id1, Igfbp4, Sox9, Socs3, Vegfa, Adipor1, Itgav, Dusp6, Cdc42se1, Myc, Atp2c1, Fgfr1, Ube2n, Ecm1, Gja1, Il1rl1, Vegfa, Igfbp3, Igfbp4, Myc, Dusp14, Cdc42se1, Mknk2, Hspb1, Sema7a, Eef1d, Il1rl1, Fkbp1a, Cd44, Id1, Dab2ip, Vegfa	NM_007616, AK014457, NM_009524, NM_016693, NM_172729, NM_010908, NM_013931, NM_008350, NM_011333, NM_010441, NM_019819, NM_010831, NM_013750, NM_010743, AK012530, NM_010495, NM_010517, NM_011448, NM_007707, NM_001025250, NM_028320, NM_008402, NM_026268, NM_172395, NM_010849, NM_175025, NM_010206, NM_080560, NM_007899, NM_010288, NM_010743, NM_001025257, NM_008343, NM_010517, NM_010849, NM_019819,…
GO:0043009	chordate embryonic development	83	34	23.47	0.00768	A_51_P100289, A_51_P107686, A_51_P122521, A_51_P126864, A_51_P159194, A_51_P159201, A_51_P162272, A_51_P196444, A_51_P255365, A_51_P264388, A_51_P296249, A_51_P299454, A_51_P311977, A_51_P318551, A_51_P349073, A_51_P385639, A_51_P411297, A_51_P437050, A_51_P474459, A_51_P480202, A_51_P482552, A_51_P498205, A_52_P136162, A_52_P148861, A_52_P174915, A_52_P249424, A_52_P421234, A_52_P464831, A_52_P5…	Srf, Foxc1, Nup50, Chst11, Junb, Junb, Wnt5a, Foxc2, Cited1, Mapk8ip3, Foxs1, Bcl2l1, Csda, Nle1, Endog, Gjb5, Nup50, Heg1, Socs3, Dlx2, Vegfa, Itgav, Fgfr1, Bcl2l1, Gja1, Vegfa, Rdh10, Dlx1, Sfrs1, Gatad2a, Cebpb, Maff, Cebpb, Vegfa	NM_020493, NM_008592, NM_016714, NM_021439, NM_008416, NM_008416, NM_009524, NM_013519, NM_007709, NM_013931, NM_010226, NM_009743, NM_011733, NM_145431, NM_007931, NM_010291, NM_016714, AK043598, NM_007707, NM_010054, NM_001025250, NM_008402, NM_010206, NM_009743, NM_010288, NM_001025257, NM_133832, NM_010053, NM_173374, NM_145596, NM_009883, NM_010755, NM_009883, NM_001025250
GO:0043542	endothelial cell migration	17	10	4.81	0.0079	A_51_P100289, A_51_P162272, A_51_P196444, A_51_P239654, A_51_P482552, A_51_P498205, A_52_P249424, A_52_P404533, A_52_P638895, A_52_P670070	Srf, Wnt5a, Foxc2, Nr4a1, Vegfa, Itgav, Vegfa, Hspb1, Vegfa, Vhl	NM_020493, NM_009524, NM_013519, NM_010444, NM_001025250, NM_008402, NM_001025257, NM_013560, NM_001025250, S76748
GO:0045667	regulation of osteoblast differentiation	17	10	4.81	0.0079	A_51_P255365, A_51_P380178, A_51_P385786, A_51_P417839, A_52_P136162, A_52_P449871, A_52_P533809, A_52_P605846, A_52_P63553, A_52_P83479	Cited1, Id3, Id1, Hdac4, Fgfr1, Id4, Id1, Cebpb, Cebpb, Ifi204	NM_007709, NM_008321, NM_010495, NM_207225, NM_010206, NM_031166, NM_010495, NM_009883, NM_009883, NM_008329
GO:0010627	regulation of intracellular protein kinase cascade	98	39	27.71	0.00791	A_51_P107302, A_51_P155714, A_51_P162272, A_51_P234113, A_51_P259459, A_51_P264388, A_51_P267783, A_51_P288315, A_51_P322677, A_51_P329928, A_51_P339793, A_51_P347333, A_51_P385786, A_51_P398971, A_51_P482552, A_51_P485240, A_51_P498205, A_51_P502614, A_51_P512591, A_52_P121812, A_52_P136162, A_52_P146164, A_52_P154347, A_52_P174915, A_52_P19955, A_52_P249424, A_52_P253179, A_52_P257502, A_52_P29…	Cav1, Traf3ip1, Wnt5a, Nod1, Nfkbib, Mapk8ip3, Il11, Hmga2, Dusp14, Phlda3, Il1rl1, Dusp4, Id1, Igfbp4, Vegfa, Adipor1, Itgav, Dusp6, Cdc42se1, Atp2c1, Fgfr1, Ube2n, Ecm1, Gja1, Il1rl1, Vegfa, Igfbp3, Igfbp4, Dusp14, Cdc42se1, Hspb1, Sema7a, Eef1d, Il1rl1, Fkbp1a, Cd44, Id1, Dab2ip, Vegfa	NM_007616, AK014457, NM_009524, NM_172729, NM_010908, NM_013931, NM_008350, NM_010441, NM_019819, NM_013750, NM_010743, AK012530, NM_010495, NM_010517, NM_001025250, NM_028320, NM_008402, NM_026268, NM_172395, NM_175025, NM_010206, NM_080560, NM_007899, NM_010288, NM_010743, NM_001025257, NM_008343, NM_010517, NM_019819, NM_172395, NM_013560, NM_011352, NM_029663, NM_001025602, NM_008019, NM_0098…
GO:0048731	system development	359	121	101.52	0.0081	A_51_P100289, A_51_P107302, A_51_P107686, A_51_P111455, A_51_P112405, A_51_P122521, A_51_P126864, A_51_P127681, A_51_P131442, A_51_P134301, A_51_P137322, A_51_P159194, A_51_P159201, A_51_P162272, A_51_P174681, A_51_P195875, A_51_P196444, A_51_P212107, A_51_P220135, A_51_P222590, A_51_P227332, A_51_P229816, A_51_P235816, A_51_P235821, A_51_P239654, A_51_P255365, A_51_P264388, A_51_P268154, A_51_P2…	Srf, Cav1, Foxc1, Wdr77, Plaur, Nup50, Chst11, Clic4, Dpf1, Pfdn5, Cck, Junb, Junb, Wnt5a, Bzw2, Notch4, Foxc2, Ctnnbl1, Nfatc1, Arf6, Rpl38, Eif2b2, Tsc22d3, Tsc22d3, Nr4a1, Cited1, Mapk8ip3, Acsl4, Slc7a5, Ccl2, Hmga2, Foxs1, Zc3h12a, Bcl2l1, Nrn1, Csda, Sik1, B3gnt2, Rps19, Snta1, Rps6, Zfpm1, Rps14, Id3, Gjb5, Id1, Smad7, Nup50, Hdac4, Smad6, Heg1, Amigo3, Sox9, Socs3, Dlx2, Vegfa, Luc7l, Itg…	NM_020493, NM_007616, NM_008592, NM_027432, NM_011113, NM_016714, NM_021439, NM_013885, NM_013874, NM_027044, NM_031161, NM_008416, NM_008416, NM_009524, NM_025840, NM_010929, NM_013519, NM_025680, NM_016791, NM_007481, NM_001048057, NM_145445, AF024519, NM_001077364, NM_010444, NM_007709, NM_013931, NM_207625, NM_011404, NM_011333, NM_010441, NM_010226, NM_153159, NM_009743, NM_153529, NM_011733…
GO:0001836	release of cytochrome c from mitochondria	8	6	2.26	0.00813	A_51_P137322, A_51_P299454, A_52_P108346, A_52_P148861, A_52_P278549, A_52_P574653	Cck, Bcl2l1, Myc, Bcl2l1, Myc, Bid	NM_031161, NM_009743, NM_010849, NM_009743, NM_010849, NM_007544
GO:0002042	cell migration involved in sprouting angiogenesis	8	6	2.26	0.00813	A_51_P100289, A_51_P196444, A_51_P239654, A_51_P482552, A_52_P249424, A_52_P638895	Srf, Foxc2, Nr4a1, Vegfa, Vegfa, Vegfa	NM_020493, NM_013519, NM_010444, NM_001025250, NM_001025257, NM_001025250
GO:0010243	response to organic nitrogen	8	6	2.26	0.00813	A_51_P283499, A_51_P299454, A_51_P395555, A_52_P148861, A_52_P605846, A_52_P63553	Drd4, Bcl2l1, Vkorc1, Bcl2l1, Cebpb, Cebpb	NM_007878, NM_009743, NM_178600, NM_009743, NM_009883, NM_009883
GO:0019432	triglyceride biosynthetic process	8	6	2.26	0.00813	A_51_P306731, A_51_P328725, A_51_P476829, A_52_P172441, A_52_P359739, A_52_P592909	Agpat9, Sik1, D930001I22Rik, D930001I22Rik, Dgat2, Dgat2	NM_172715, NM_010831, NM_173397, AK052945, NM_026384, NM_026384
GO:0019915	lipid storage	8	6	2.26	0.00813	A_51_P107302, A_51_P476829, A_51_P498205, A_52_P172441, A_52_P359739, A_52_P592909	Cav1, D930001I22Rik, Itgav, D930001I22Rik, Dgat2, Dgat2	NM_007616, NM_173397, NM_008402, AK052945, NM_026384, NM_026384
GO:0030509	BMP signaling pathway	8	6	2.26	0.00813	A_51_P107302, A_51_P162272, A_51_P385786, A_51_P403636, A_51_P427926, A_52_P533809	Cav1, Wnt5a, Id1, Smad7, Smad6, Id1	NM_007616, NM_009524, NM_010495, NM_001042660, NM_008542, NM_010495
GO:0045668	negative regulation of osteoblast differentiation	8	6	2.26	0.00813	A_51_P255365, A_51_P380178, A_51_P385786, A_51_P417839, A_52_P136162, A_52_P533809	Cited1, Id3, Id1, Hdac4, Fgfr1, Id1	NM_007709, NM_008321, NM_010495, NM_207225, NM_010206, NM_010495
GO:0046460	neutral lipid biosynthetic process	8	6	2.26	0.00813	A_51_P306731, A_51_P328725, A_51_P476829, A_52_P172441, A_52_P359739, A_52_P592909	Agpat9, Sik1, D930001I22Rik, D930001I22Rik, Dgat2, Dgat2	NM_172715, NM_010831, NM_173397, AK052945, NM_026384, NM_026384
GO:0046463	acylglycerol biosynthetic process	8	6	2.26	0.00813	A_51_P306731, A_51_P328725, A_51_P476829, A_52_P172441, A_52_P359739, A_52_P592909	Agpat9, Sik1, D930001I22Rik, D930001I22Rik, Dgat2, Dgat2	NM_172715, NM_010831, NM_173397, AK052945, NM_026384, NM_026384
GO:0046504	glycerol ether biosynthetic process	8	6	2.26	0.00813	A_51_P306731, A_51_P328725, A_51_P476829, A_52_P172441, A_52_P359739, A_52_P592909	Agpat9, Sik1, D930001I22Rik, D930001I22Rik, Dgat2, Dgat2	NM_172715, NM_010831, NM_173397, AK052945, NM_026384, NM_026384
GO:0014013	regulation of gliogenesis	6	5	1.7	0.00821	A_51_P288315, A_51_P480202, A_52_P449871, A_52_P464831, A_52_P631015	Hmga2, Dlx2, Id4, Dlx1, Etv5	NM_010441, NM_010054, NM_031166, NM_010053, NM_023794
GO:0019751	polyol metabolic process	6	5	1.7	0.00821	A_51_P370700, A_52_P359739, A_52_P384069, A_52_P592909, A_52_P99531	Got1, Dgat2, Prei4, Dgat2, Ippk	NM_010324, NM_026384, NM_001042672, NM_026384, NM_199056
GO:0035924	cellular response to vascular endothelial growth factor stimulus	6	5	1.7	0.00821	A_51_P239654, A_51_P482552, A_52_P249424, A_52_P404533, A_52_P638895	Nr4a1, Vegfa, Vegfa, Hspb1, Vegfa	NM_010444, NM_001025250, NM_001025257, NM_013560, NM_001025250
GO:0043124	negative regulation of I-kappaB kinase/NF-kappaB cascade	6	5	1.7	0.00821	A_51_P259459, A_51_P339793, A_52_P19955, A_52_P484194, A_52_P622471	Nfkbib, Il1rl1, Il1rl1, Il1rl1, Dab2ip	NM_010908, NM_010743, NM_010743, NM_001025602, NM_001001602
GO:0043628	ncRNA 3'-end processing	6	5	1.7	0.00821	A_51_P439092, A_51_P489959, A_52_P372165, A_52_P678800, A_52_P740562	Rpsa, Rps21, Rpsa, Rps21, Rps21	NM_011029, NM_025587, NM_011029, AK010610, NM_025587
GO:0046530	photoreceptor cell differentiation	6	5	1.7	0.00821	A_51_P451606, A_51_P482552, A_52_P108502, A_52_P249424, A_52_P638895	Sox9, Vegfa, Slc4a7, Vegfa, Vegfa	NM_011448, NM_001025250, NM_001033270, NM_001025257, NM_001025250
GO:0048286	lung alveolus development	6	5	1.7	0.00821	A_51_P264388, A_51_P482552, A_51_P520456, A_52_P249424, A_52_P638895	Mapk8ip3, Vegfa, Pdpn, Vegfa, Vegfa	NM_013931, NM_001025250, NM_010329, NM_001025257, NM_001025250
GO:0048333	mesodermal cell differentiation	6	5	1.7	0.00821	A_51_P107686, A_51_P196444, A_51_P288315, A_51_P296249, A_52_P136162	Foxc1, Foxc2, Hmga2, Foxs1, Fgfr1	NM_008592, NM_013519, NM_010441, NM_010226, NM_010206
GO:0048709	oligodendrocyte differentiation	6	5	1.7	0.00821	A_51_P229816, A_51_P451606, A_51_P480202, A_52_P449871, A_52_P464831	Eif2b2, Sox9, Dlx2, Id4, Dlx1	NM_145445, NM_011448, NM_010054, NM_031166, NM_010053
GO:0006469	negative regulation of protein kinase activity	22	12	6.22	0.00823	A_51_P107302, A_51_P322677, A_51_P347333, A_51_P407004, A_51_P500984, A_51_P502614, A_52_P1197913, A_52_P214897, A_52_P297724, A_52_P404108, A_52_P404533, A_52_P622471	Cav1, Dusp14, Dusp4, Prkrip1, Gadd45b, Dusp6, Gadd45b, Prkrip1, Dusp14, Gnb2l1, Hspb1, Dab2ip	NM_007616, NM_019819, AK012530, NM_025774, NM_008655, NM_026268, NM_008655, AK046035, NM_019819, NM_008143, NM_013560, NM_001001602
GO:0033673	negative regulation of kinase activity	22	12	6.22	0.00823	A_51_P107302, A_51_P322677, A_51_P347333, A_51_P407004, A_51_P500984, A_51_P502614, A_52_P1197913, A_52_P214897, A_52_P297724, A_52_P404108, A_52_P404533, A_52_P622471	Cav1, Dusp14, Dusp4, Prkrip1, Gadd45b, Dusp6, Gadd45b, Prkrip1, Dusp14, Gnb2l1, Hspb1, Dab2ip	NM_007616, NM_019819, AK012530, NM_025774, NM_008655, NM_026268, NM_008655, AK046035, NM_019819, NM_008143, NM_013560, NM_001001602
GO:0051348	negative regulation of transferase activity	22	12	6.22	0.00823	A_51_P107302, A_51_P322677, A_51_P347333, A_51_P407004, A_51_P500984, A_51_P502614, A_52_P1197913, A_52_P214897, A_52_P297724, A_52_P404108, A_52_P404533, A_52_P622471	Cav1, Dusp14, Dusp4, Prkrip1, Gadd45b, Dusp6, Gadd45b, Prkrip1, Dusp14, Gnb2l1, Hspb1, Dab2ip	NM_007616, NM_019819, AK012530, NM_025774, NM_008655, NM_026268, NM_008655, AK046035, NM_019819, NM_008143, NM_013560, NM_001001602
GO:2000602	regulation of interphase of mitotic cell cycle	22	12	6.22	0.00823	A_51_P288315, A_51_P299454, A_51_P344734, A_51_P376227, A_51_P427926, A_52_P108346, A_52_P148861, A_52_P278549, A_52_P405893, A_52_P507537, A_52_P531325, A_52_P574653	Hmga2, Bcl2l1, Rps6, Bcat1, Smad6, Myc, Bcl2l1, Myc, Rpl24, Bcat1, Rps6, Bid	NM_010441, NM_009743, NM_009096, NM_001024468, NM_008542, NM_010849, NM_009743, NM_010849, NM_024218, NM_001024468, AK013825, NM_007544
GO:0031327	negative regulation of cellular biosynthetic process	144	54	40.72	0.00829	A_51_P107302, A_51_P107686, A_51_P134301, A_51_P155714, A_51_P162272, A_51_P196444, A_51_P235816, A_51_P235821, A_51_P255365, A_51_P283499, A_51_P288315, A_51_P294994, A_51_P296249, A_51_P297771, A_51_P300817, A_51_P302204, A_51_P311977, A_51_P315303, A_51_P328725, A_51_P359462, A_51_P360840, A_51_P361638, A_51_P375201, A_51_P380178, A_51_P385786, A_51_P403636, A_51_P417839, A_51_P432199, A_51_P4…	Cav1, Foxc1, Pfdn5, Traf3ip1, Wnt5a, Foxc2, Tsc22d3, Tsc22d3, Cited1, Drd4, Hmga2, Mxi1, Foxs1, Pcgf6, Atp1a1, Cry1, Csda, Ctbp2, Sik1, Hist2h3c1, Zfpm1, Rps14, Plk3, Id3, Id1, Smad7, Hdac4, Sap30, Strap, Sox9, Dlx2, Hmga1, Myc, Fgfr1, Ctbp2, Nab2, Hnrnpab, Pfdn5, Hnrnpab, Trib2, Myc, Gnb2l1, Cry1, Id4, Dlx1, Id1, Gatad2a, Tsc22d3, Cebpb, Dab2ip, Cebpb, Strap, Vhl, Ifi204	NM_007616, NM_008592, NM_027044, AK014457, NM_009524, NM_013519, AF024519, NM_001077364, NM_007709, NM_007878, NM_010441, NM_001008542, NM_010226, NM_027654, NM_144900, NM_007771, NM_011733, NM_009980, NM_010831, NM_178216, NM_009569, NM_020600, NM_013807, NM_008321, NM_010495, NM_001042660, NM_207225, NM_021788, NM_011499, NM_011448, NM_010054, NM_016660, NM_010849, NM_010206, NM_009980, NM_0086…
GO:0016070	RNA metabolic process	470	154	132.91	0.00917	A_51_P100289, A_51_P104670, A_51_P106474, A_51_P107302, A_51_P107686, A_51_P108731, A_51_P111455, A_51_P116616, A_51_P127915, A_51_P131442, A_51_P134301, A_51_P141502, A_51_P155714, A_51_P159194, A_51_P159201, A_51_P162272, A_51_P165602, A_51_P169614, A_51_P174681, A_51_P177118, A_51_P185121, A_51_P192817, A_51_P195875, A_51_P195997, A_51_P196444, A_51_P202541, A_51_P209308, A_51_P215097, A_51_P2…	Srf, Bop1, Zfp593, Cav1, Foxc1, Polr2h, Wdr77, Rbm14, Rnasek, Dpf1, Pfdn5, Nudt21, Traf3ip1, Junb, Junb, Wnt5a, Lbx2, Utp15, Bzw2, Utp18, Sfrs6, Gtf2f2, Notch4, Rps15, Foxc2, Polr3e, Polr1e, Klf16, Rnf4, Ccdc101, Nfatc1, Nod1, Tsc22d3, Tsc22d3, Nr4a1, Cited1, Sfrs2, Il11, Hmga2, Mxi1, Creb3l1, Foxs1, Pcgf6, Cry1, Rps26, Taf1d, Fosl1, Csda, Rps24, Ctbp2, Imp4, Cpsf4, Rps13, Sik1, Rps28, Rps19, Dim…	NM_020493, NM_013481, NM_024215, NM_007616, NM_008592, NM_145632, NM_027432, NM_019869, NM_173742, NM_013874, NM_027044, AK017799, AK014457, NM_008416, NM_008416, NM_009524, NM_010692, NM_178918, NM_025840, NM_001013375, AK004831, NM_026816, NM_010929, NM_009091, NM_013519, NM_025298, NM_022811, NM_078477, NM_011278, NM_029339, NM_016791, NM_172729, AF024519, NM_001077364, NM_010444, NM_007709, N…
GO:0001570	vasculogenesis	15	9	4.24	0.00989	A_51_P107302, A_51_P107686, A_51_P159194, A_51_P159201, A_51_P196444, A_51_P255365, A_51_P296249, A_51_P437050, A_52_P136162	Cav1, Foxc1, Junb, Junb, Foxc2, Cited1, Foxs1, Heg1, Fgfr1	NM_007616, NM_008592, NM_008416, NM_008416, NM_013519, NM_007709, NM_010226, AK043598, NM_010206
GO:0007498	mesoderm development	15	9	4.24	0.00989	A_51_P100289, A_51_P107686, A_51_P196444, A_51_P288315, A_51_P296249, A_51_P482552, A_52_P136162, A_52_P249424, A_52_P638895	Srf, Foxc1, Foxc2, Hmga2, Foxs1, Vegfa, Fgfr1, Vegfa, Vegfa	NM_020493, NM_008592, NM_013519, NM_010441, NM_010226, NM_001025250, NM_010206, NM_001025257, NM_001025250
GO:0030278	regulation of ossification	25	13	7.07	0.01006	A_51_P162272, A_51_P255365, A_51_P380178, A_51_P385786, A_51_P417839, A_51_P451606, A_52_P136162, A_52_P154347, A_52_P449871, A_52_P533809, A_52_P605846, A_52_P63553, A_52_P83479	Wnt5a, Cited1, Id3, Id1, Hdac4, Sox9, Fgfr1, Ecm1, Id4, Id1, Cebpb, Cebpb, Ifi204	NM_009524, NM_007709, NM_008321, NM_010495, NM_207225, NM_011448, NM_010206, NM_007899, NM_031166, NM_010495, NM_009883, NM_009883, NM_008329
GO:0060485	mesenchyme development	33	16	9.33	0.01039	A_51_P107686, A_51_P112405, A_51_P196444, A_51_P220135, A_51_P288315, A_51_P296249, A_51_P451606, A_52_P108346, A_52_P136162, A_52_P174915, A_52_P204493, A_52_P20966, A_52_P278549, A_52_P421234, A_52_P622471, A_52_P681310	Foxc1, Plaur, Foxc2, Nfatc1, Hmga2, Foxs1, Sox9, Myc, Fgfr1, Gja1, Hnrnpab, Hnrnpab, Myc, Rdh10, Dab2ip, Plaur	NM_008592, NM_011113, NM_013519, NM_016791, NM_010441, NM_010226, NM_011448, NM_010849, NM_010206, NM_010288, AK019387, NM_010448, NM_010849, NM_133832, NM_001001602, NM_011113
GO:0019538	protein metabolic process	472	154	133.48	0.01098	A_51_P107302, A_51_P108190, A_51_P108731, A_51_P116616, A_51_P132459, A_51_P134301, A_51_P137322, A_51_P155714, A_51_P162272, A_51_P170807, A_51_P174335, A_51_P195997, A_51_P197209, A_51_P208330, A_51_P215540, A_51_P216726, A_51_P218814, A_51_P227332, A_51_P227345, A_51_P229816, A_51_P232858, A_51_P233825, A_51_P234113, A_51_P238448, A_51_P255441, A_51_P264388, A_51_P267783, A_51_P270436, A_51_P2…	Cav1, Rpl23, Polr2h, Rbm14, Rpl27a, Pfdn5, Cck, Traf3ip1, Wnt5a, Map3k6, Rps5, Rps15, Adck4, Camkk1, Rnf4, Ccdc101, Rpl22l1, Rpl38, Dpep1, Eif2b2, Rpl14, Akap1, Nod1, Ccnd3, Mrpl43, Mapk8ip3, Il11, Ficd, Chst8, Ufsp1, Drd4, Hmga2, Ccno, Rps3a, Cry1, Rps24, Rabggtb, Dusp14, Sik1, B3gnt2, Rps28, Rpl28, Rplp0, Dusp4, Zfpm1, Rps14, Rps2, Rpl26, Galnt2, Plk3, Rps23, Mocs1, Fkbp5, Rpl29, Smad7, Prkrip1…	NM_007616, NM_022891, NM_145632, NM_019869, NM_011975, NM_027044, NM_031161, AK014457, NM_009524, NM_016693, NM_009095, NM_009091, NM_133770, NM_018883, NM_011278, NM_029339, NM_026517, NM_001048057, NM_007876, NM_145445, NM_025974, NM_001042541, NM_172729, NM_007632, NM_053164, NM_013931, NM_008350, NM_001010825, NM_175140, NM_027356, NM_007878, NM_010441, AK053890, NM_016959, NM_007771, NM_2076…
GO:0048513	organ development	264	91	74.66	0.01136	A_51_P100289, A_51_P107302, A_51_P107686, A_51_P111455, A_51_P112405, A_51_P126864, A_51_P127681, A_51_P134301, A_51_P159194, A_51_P159201, A_51_P162272, A_51_P195875, A_51_P196444, A_51_P220135, A_51_P222590, A_51_P229816, A_51_P235816, A_51_P235821, A_51_P255365, A_51_P264388, A_51_P288315, A_51_P296249, A_51_P299454, A_51_P311977, A_51_P328725, A_51_P337290, A_51_P339232, A_51_P344734, A_51_P3…	Srf, Cav1, Foxc1, Wdr77, Plaur, Chst11, Clic4, Pfdn5, Junb, Junb, Wnt5a, Notch4, Foxc2, Nfatc1, Arf6, Eif2b2, Tsc22d3, Tsc22d3, Cited1, Mapk8ip3, Hmga2, Foxs1, Bcl2l1, Csda, Sik1, Rps19, Snta1, Rps6, Zfpm1, Rps14, Id3, Gjb5, Id1, Smad7, Hdac4, Smad6, Heg1, Sox9, Socs3, Dlx2, Vegfa, Luc7l, Itgav, Dusp6, Fzd9, Timp1, Pdpn, Myc, Slc4a7, Atp2c1, Fgfr1, Bcl2l1, Ecm1, Gja1, Nab2, Hnrnpab, Pfdn5, Hnrnpa…	NM_020493, NM_007616, NM_008592, NM_027432, NM_011113, NM_021439, NM_013885, NM_027044, NM_008416, NM_008416, NM_009524, NM_010929, NM_013519, NM_016791, NM_007481, NM_145445, AF024519, NM_001077364, NM_007709, NM_013931, NM_010441, NM_010226, NM_009743, NM_011733, NM_010831, NM_023133, NM_009228, NM_009096, NM_009569, NM_020600, NM_008321, NM_010291, NM_010495, NM_001042660, NM_207225, NM_008542…
GO:0060429	epithelium development	88	35	24.89	0.01172	A_51_P100289, A_51_P107302, A_51_P111455, A_51_P112405, A_51_P122521, A_51_P127681, A_51_P162272, A_51_P195875, A_51_P196444, A_51_P296249, A_51_P380178, A_51_P385786, A_51_P411297, A_51_P437050, A_51_P451606, A_51_P474459, A_51_P482552, A_51_P520456, A_52_P108346, A_52_P136162, A_52_P174915, A_52_P249424, A_52_P278549, A_52_P393056, A_52_P421234, A_52_P523459, A_52_P533809, A_52_P580458, A_52_P6…	Srf, Cav1, Wdr77, Plaur, Nup50, Clic4, Wnt5a, Notch4, Foxc2, Foxs1, Id3, Id1, Nup50, Heg1, Sox9, Socs3, Vegfa, Pdpn, Myc, Fgfr1, Gja1, Vegfa, Myc, Wdr77, Rdh10, Cd44, Id1, Gatad2a, Cebpb, Etv5, Cebpb, Vegfa, Clic4, Plaur, Cxcl12	NM_020493, NM_007616, NM_027432, NM_011113, NM_016714, NM_013885, NM_009524, NM_010929, NM_013519, NM_010226, NM_008321, NM_010495, NM_016714, AK043598, NM_011448, NM_007707, NM_001025250, NM_010329, NM_010849, NM_010206, NM_010288, NM_001025257, NM_010849, NM_027432, NM_133832, NM_009851, NM_010495, NM_145596, NM_009883, NM_023794, NM_009883, NM_001025250, NM_013885, NM_011113, NM_021704
GO:0044092	negative regulation of molecular function	91	36	25.73	0.01172	A_51_P107302, A_51_P216496, A_51_P227345, A_51_P239654, A_51_P283499, A_51_P288315, A_51_P296249, A_51_P299454, A_51_P322677, A_51_P328725, A_51_P347333, A_51_P360840, A_51_P380178, A_51_P385786, A_51_P403636, A_51_P407004, A_51_P417839, A_51_P427926, A_51_P463765, A_51_P500984, A_51_P502614, A_51_P512384, A_52_P108346, A_52_P1197913, A_52_P148861, A_52_P154347, A_52_P214897, A_52_P220810, A_52_P…	Cav1, Tfpi2, Dpep1, Nr4a1, Drd4, Hmga2, Foxs1, Bcl2l1, Dusp14, Sik1, Dusp4, Zfpm1, Id3, Id1, Smad7, Prkrip1, Hdac4, Smad6, Timp3, Gadd45b, Dusp6, Timp1, Myc, Gadd45b, Bcl2l1, Ecm1, Prkrip1, Trib2, Myc, Dusp14, Gnb2l1, Hspb1, Fkbp1a, Cd44, Id1, Dab2ip	NM_007616, NM_009364, NM_007876, NM_010444, NM_007878, NM_010441, NM_010226, NM_009743, NM_019819, NM_010831, AK012530, NM_009569, NM_008321, NM_010495, NM_001042660, NM_025774, NM_207225, NM_008542, NM_011595, NM_008655, NM_026268, NM_001044384, NM_010849, NM_008655, NM_009743, NM_007899, AK046035, NM_144551, NM_010849, NM_019819, NM_008143, NM_013560, NM_008019, NM_009851, NM_010495, NM_0010016…
GO:0034101	erythrocyte homeostasis	28	14	7.92	0.01174	A_51_P100289, A_51_P312936, A_51_P337290, A_51_P344734, A_51_P360840, A_51_P361638, A_51_P482473, A_51_P482552, A_51_P512384, A_52_P249424, A_52_P404955, A_52_P531325, A_52_P537084, A_52_P638895	Srf, Rps24, Rps19, Rps6, Zfpm1, Rps14, Rps17, Vegfa, Timp1, Vegfa, Rps19, Rps6, Rps24, Vegfa	NM_020493, NM_207634, NM_023133, NM_009096, NM_009569, NM_020600, NM_009092, NM_001025250, NM_001044384, NM_001025257, AK012052, AK013825, AK049387, NM_001025250
GO:0007517	muscle organ development	50	22	14.14	0.01175	A_51_P107302, A_51_P107686, A_51_P162272, A_51_P196444, A_51_P235816, A_51_P235821, A_51_P296249, A_51_P311977, A_51_P328725, A_51_P339232, A_51_P360840, A_51_P403636, A_51_P417839, A_51_P451606, A_51_P489413, A_52_P136162, A_52_P174915, A_52_P220090, A_52_P253179, A_52_P457895, A_52_P488471, A_52_P600518	Cav1, Foxc1, Wnt5a, Foxc2, Tsc22d3, Tsc22d3, Foxs1, Csda, Sik1, Snta1, Zfpm1, Smad7, Hdac4, Sox9, Luc7l, Fgfr1, Gja1, Cd164, Igfbp3, Cacna2d2, Fkbp1a, Tsc22d3	NM_007616, NM_008592, NM_009524, NM_013519, AF024519, NM_001077364, NM_010226, NM_011733, NM_010831, NM_009228, NM_009569, NM_001042660, NM_207225, NM_011448, NM_025881, NM_010206, NM_010288, NM_016898, NM_008343, NM_020263, NM_008019, NM_001077364
GO:0001569	patterning of blood vessels	13	8	3.68	0.01233	A_51_P100289, A_51_P195875, A_51_P196444, A_51_P296249, A_51_P482552, A_52_P249424, A_52_P638895, A_52_P685021	Srf, Notch4, Foxc2, Foxs1, Vegfa, Vegfa, Vegfa, Cxcl12	NM_020493, NM_010929, NM_013519, NM_010226, NM_001025250, NM_001025257, NM_001025250, NM_021704
GO:0043534	blood vessel endothelial cell migration	13	8	3.68	0.01233	A_51_P100289, A_51_P196444, A_51_P239654, A_51_P482552, A_52_P249424, A_52_P404533, A_52_P638895, A_52_P670070	Srf, Foxc2, Nr4a1, Vegfa, Vegfa, Hspb1, Vegfa, Vhl	NM_020493, NM_013519, NM_010444, NM_001025250, NM_001025257, NM_013560, NM_001025250, S76748
GO:0048641	regulation of skeletal muscle tissue development	13	8	3.68	0.01233	A_51_P235816, A_51_P235821, A_51_P311977, A_51_P328725, A_51_P417839, A_51_P451606, A_52_P253179, A_52_P600518	Tsc22d3, Tsc22d3, Csda, Sik1, Hdac4, Sox9, Igfbp3, Tsc22d3	AF024519, NM_001077364, NM_011733, NM_010831, NM_207225, NM_011448, NM_008343, NM_001077364
GO:0048856	anatomical structure development	407	134	115.09	0.01307	A_51_P100289, A_51_P107302, A_51_P107686, A_51_P111455, A_51_P112405, A_51_P122521, A_51_P126864, A_51_P127681, A_51_P131442, A_51_P134301, A_51_P137322, A_51_P157193, A_51_P159194, A_51_P159201, A_51_P162272, A_51_P167562, A_51_P174681, A_51_P195875, A_51_P196444, A_51_P212107, A_51_P220135, A_51_P222590, A_51_P227332, A_51_P229816, A_51_P235816, A_51_P235821, A_51_P239654, A_51_P255365, A_51_P2…	Srf, Cav1, Foxc1, Wdr77, Plaur, Nup50, Chst11, Clic4, Dpf1, Pfdn5, Cck, Rhoj, Junb, Junb, Wnt5a, Erdr1, Bzw2, Notch4, Foxc2, Ctnnbl1, Nfatc1, Arf6, Rpl38, Eif2b2, Tsc22d3, Tsc22d3, Nr4a1, Cited1, Mapk8ip3, Acsl4, Slc7a5, Ccl2, Hmga2, Foxs1, Zc3h12a, Bcl2l1, Nrn1, Csda, Nle1, Sik1, B3gnt2, Rps19, Snta1, Rps6, Dusp4, Zfpm1, Rps14, Id3, Gjb5, Id1, Smad7, Nup50, Hdac4, Gopc, Smad6, Heg1, Actg1, Amigo…	NM_020493, NM_007616, NM_008592, NM_027432, NM_011113, NM_016714, NM_021439, NM_013885, NM_013874, NM_027044, NM_031161, NM_023275, NM_008416, NM_008416, NM_009524, NM_133362, NM_025840, NM_010929, NM_013519, NM_025680, NM_016791, NM_007481, NM_001048057, NM_145445, AF024519, NM_001077364, NM_010444, NM_007709, NM_013931, NM_207625, NM_011404, NM_011333, NM_010441, NM_010226, NM_153159, NM_009743…
GO:0048754	branching morphogenesis of a tube	31	15	8.77	0.01326	A_51_P100289, A_51_P162272, A_51_P195875, A_51_P196444, A_51_P296249, A_51_P451606, A_51_P482552, A_52_P108346, A_52_P249424, A_52_P278549, A_52_P421234, A_52_P523459, A_52_P631015, A_52_P638895, A_52_P685021	Srf, Wnt5a, Notch4, Foxc2, Foxs1, Sox9, Vegfa, Myc, Vegfa, Myc, Rdh10, Cd44, Etv5, Vegfa, Cxcl12	NM_020493, NM_009524, NM_010929, NM_013519, NM_010226, NM_011448, NM_001025250, NM_010849, NM_001025257, NM_010849, NM_133832, NM_009851, NM_023794, NM_001025250, NM_021704
GO:0001837	epithelial to mesenchymal transition	18	10	5.09	0.01336	A_51_P107686, A_51_P196444, A_51_P220135, A_51_P288315, A_51_P296249, A_51_P451606, A_52_P174915, A_52_P204493, A_52_P20966, A_52_P622471	Foxc1, Foxc2, Nfatc1, Hmga2, Foxs1, Sox9, Gja1, Hnrnpab, Hnrnpab, Dab2ip	NM_008592, NM_013519, NM_016791, NM_010441, NM_010226, NM_011448, NM_010288, AK019387, NM_010448, NM_001001602
GO:0048511	rhythmic process	18	10	5.09	0.01336	A_51_P107686, A_51_P229816, A_51_P299454, A_51_P302204, A_51_P482552, A_52_P148861, A_52_P249424, A_52_P404108, A_52_P420500, A_52_P638895	Foxc1, Eif2b2, Bcl2l1, Cry1, Vegfa, Bcl2l1, Vegfa, Gnb2l1, Cry1, Vegfa	NM_008592, NM_145445, NM_009743, NM_007771, NM_001025250, NM_009743, NM_001025257, NM_008143, NM_007771, NM_001025250
GO:0043170	macromolecule metabolic process	872	270	246.59	0.01343	A_51_P100289, A_51_P104670, A_51_P106474, A_51_P107302, A_51_P107686, A_51_P108190, A_51_P108731, A_51_P111455, A_51_P112405, A_51_P116616, A_51_P126864, A_51_P127915, A_51_P131442, A_51_P132459, A_51_P134301, A_51_P137322, A_51_P141502, A_51_P155714, A_51_P159194, A_51_P159201, A_51_P162272, A_51_P165602, A_51_P169614, A_51_P170807, A_51_P174335, A_51_P174681, A_51_P177118, A_51_P185121, A_51_P1…	Srf, Bop1, Zfp593, Cav1, Foxc1, Rpl23, Polr2h, Wdr77, Plaur, Rbm14, Chst11, Rnasek, Dpf1, Rpl27a, Pfdn5, Cck, Nudt21, Traf3ip1, Junb, Junb, Wnt5a, Lbx2, Utp15, Map3k6, Rps5, Bzw2, Utp18, Sfrs6, Gtf2f2, Notch4, Rps15, Foxc2, Adck4, Polr3e, Camkk1, Polr1e, Klf16, Rnf4, Ccdc101, Rpl22l1, Nfatc1, Rpl38, Dpep1, Eif2b2, Rpl14, Akap1, Nod1, Tsc22d3, Tsc22d3, Ccnd3, Nr4a1, H2afx, Cited1, Mrpl43, Sfrs2, M…	NM_020493, NM_013481, NM_024215, NM_007616, NM_008592, NM_022891, NM_145632, NM_027432, NM_011113, NM_019869, NM_021439, NM_173742, NM_013874, NM_011975, NM_027044, NM_031161, AK017799, AK014457, NM_008416, NM_008416, NM_009524, NM_010692, NM_178918, NM_016693, NM_009095, NM_025840, NM_001013375, AK004831, NM_026816, NM_010929, NM_009091, NM_013519, NM_133770, NM_025298, NM_018883, NM_022811, NM_…
GO:0007275	multicellular organismal development	421	138	119.05	0.01386	A_51_P100289, A_51_P107302, A_51_P107686, A_51_P111455, A_51_P112405, A_51_P122521, A_51_P126864, A_51_P127681, A_51_P131442, A_51_P134301, A_51_P137322, A_51_P159194, A_51_P159201, A_51_P162272, A_51_P174681, A_51_P175567, A_51_P195875, A_51_P196444, A_51_P212107, A_51_P220135, A_51_P222590, A_51_P227332, A_51_P229816, A_51_P235816, A_51_P235821, A_51_P239654, A_51_P255365, A_51_P259603, A_51_P2…	Srf, Cav1, Foxc1, Wdr77, Plaur, Nup50, Chst11, Clic4, Dpf1, Pfdn5, Cck, Junb, Junb, Wnt5a, Bzw2, Dact1, Notch4, Foxc2, Ctnnbl1, Nfatc1, Arf6, Rpl38, Eif2b2, Tsc22d3, Tsc22d3, Nr4a1, Cited1, Adcyap1r1, Mapk8ip3, Acsl4, Slc7a5, Ccl2, Hmga2, Foxs1, Zc3h12a, Bcl2l1, Csrp2, Nrn1, Csda, Nle1, Sik1, B3gnt2, Rps19, Snta1, Rps6, Dusp4, Endog, Zfpm1, Rps14, Id3, Gjb5, Id1, Alg5, Smad7, Nup50, Hdac4, Smad6,…	NM_020493, NM_007616, NM_008592, NM_027432, NM_011113, NM_016714, NM_021439, NM_013885, NM_013874, NM_027044, NM_031161, NM_008416, NM_008416, NM_009524, NM_025840, AK077691, NM_010929, NM_013519, NM_025680, NM_016791, NM_007481, NM_001048057, NM_145445, AF024519, NM_001077364, NM_010444, NM_007709, NM_007407, NM_013931, NM_207625, NM_011404, NM_011333, NM_010441, NM_010226, NM_153159, NM_009743,…
GO:0048523	negative regulation of cellular process	362	120	102.37	0.01513	A_51_P100289, A_51_P107302, A_51_P107686, A_51_P111455, A_51_P112405, A_51_P126864, A_51_P127681, A_51_P134301, A_51_P155714, A_51_P162272, A_51_P167562, A_51_P185121, A_51_P195875, A_51_P196444, A_51_P227345, A_51_P233825, A_51_P235816, A_51_P235821, A_51_P245275, A_51_P255365, A_51_P259459, A_51_P259603, A_51_P267783, A_51_P283499, A_51_P286737, A_51_P288315, A_51_P294994, A_51_P296249, A_51_P2…	Srf, Cav1, Foxc1, Wdr77, Plaur, Chst11, Clic4, Pfdn5, Traf3ip1, Wnt5a, Erdr1, Sfrs6, Notch4, Foxc2, Dpep1, Akap1, Tsc22d3, Tsc22d3, H2afx, Cited1, Nfkbib, Adcyap1r1, Il11, Drd4, Ccl2, Hmga2, Mxi1, Foxs1, Pcgf6, Bcl2l1, Atp1a1, Cry1, Rps26, Fosl1, Csda, Ctbp2, Dusp14, Rps13, Sik1, Phlda3, Il1rl1, Rps6, Dusp4, Camk2n2, Hist2h3c1, Zfpm1, Rps14, Plk3, Bcat1, Id3, Id1, Smad7, Prkrip1, Hdac4, Jam2, Sma…	NM_020493, NM_007616, NM_008592, NM_027432, NM_011113, NM_021439, NM_013885, NM_027044, AK014457, NM_009524, NM_133362, AK004831, NM_010929, NM_013519, NM_007876, NM_001042541, AF024519, NM_001077364, NM_010436, NM_007709, NM_010908, NM_007407, NM_008350, NM_007878, NM_011333, NM_010441, NM_001008542, NM_010226, NM_027654, NM_009743, NM_144900, NM_007771, NM_013765, NM_010235, NM_011733, NM_00998…
GO:0042698	ovulation cycle	11	7	3.11	0.01525	A_51_P107686, A_51_P229816, A_51_P299454, A_51_P482552, A_52_P148861, A_52_P249424, A_52_P638895	Foxc1, Eif2b2, Bcl2l1, Vegfa, Bcl2l1, Vegfa, Vegfa	NM_008592, NM_145445, NM_009743, NM_001025250, NM_009743, NM_001025257, NM_001025250
GO:0055008	cardiac muscle tissue morphogenesis	11	7	3.11	0.01525	A_51_P107686, A_51_P162272, A_51_P196444, A_51_P296249, A_51_P360840, A_51_P403636, A_52_P488471	Foxc1, Wnt5a, Foxc2, Foxs1, Zfpm1, Smad7, Fkbp1a	NM_008592, NM_009524, NM_013519, NM_010226, NM_009569, NM_001042660, NM_008019
GO:0060415	muscle tissue morphogenesis	11	7	3.11	0.01525	A_51_P107686, A_51_P162272, A_51_P196444, A_51_P296249, A_51_P360840, A_51_P403636, A_52_P488471	Foxc1, Wnt5a, Foxc2, Foxs1, Zfpm1, Smad7, Fkbp1a	NM_008592, NM_009524, NM_013519, NM_010226, NM_009569, NM_001042660, NM_008019
GO:0050793	regulation of developmental process	180	64	50.9	0.01608	A_51_P100289, A_51_P107302, A_51_P111455, A_51_P157193, A_51_P159194, A_51_P159201, A_51_P162272, A_51_P167562, A_51_P195875, A_51_P196444, A_51_P222590, A_51_P235816, A_51_P235821, A_51_P254299, A_51_P255365, A_51_P264388, A_51_P286737, A_51_P288315, A_51_P311977, A_51_P328725, A_51_P360840, A_51_P380178, A_51_P385786, A_51_P417839, A_51_P451606, A_51_P474459, A_51_P476829, A_51_P480202, A_51_P4…	Srf, Cav1, Wdr77, Rhoj, Junb, Junb, Wnt5a, Erdr1, Notch4, Foxc2, Arf6, Tsc22d3, Tsc22d3, Dlk2, Cited1, Mapk8ip3, Ccl2, Hmga2, Csda, Sik1, Zfpm1, Id3, Id1, Hdac4, Sox9, Socs3, D930001I22Rik, Dlx2, Vegfa, Hmga1, Luc7l, Itgav, Dusp6, Cdc42se1, Pdpn, Myc, Fgfr1, Pdlim5, Ecm1, D930001I22Rik, Gja1, Nab2, Trib2, Vegfa, Igfbp3, Myc, Pvrl1, Cdc42se1, Wdr77, Sema7a, Id4, Dlx1, Id1, Ywhag, Tsc22d3, Cebpb, M…	NM_020493, NM_007616, NM_027432, NM_023275, NM_008416, NM_008416, NM_009524, NM_133362, NM_010929, NM_013519, NM_007481, AF024519, NM_001077364, NM_207666, NM_007709, NM_013931, NM_011333, NM_010441, NM_011733, NM_010831, NM_009569, NM_008321, NM_010495, NM_207225, NM_011448, NM_007707, NM_173397, NM_010054, NM_001025250, NM_016660, NM_025881, NM_008402, NM_026268, NM_172395, NM_010329, NM_010849…
GO:0001701	in utero embryonic development	63	26	17.82	0.01681	A_51_P100289, A_51_P107686, A_51_P159194, A_51_P159201, A_51_P255365, A_51_P264388, A_51_P299454, A_51_P311977, A_51_P318551, A_51_P349073, A_51_P385639, A_51_P437050, A_51_P474459, A_51_P482552, A_51_P498205, A_52_P136162, A_52_P148861, A_52_P174915, A_52_P249424, A_52_P421234, A_52_P525674, A_52_P580458, A_52_P605846, A_52_P608322, A_52_P63553, A_52_P638895	Srf, Foxc1, Junb, Junb, Cited1, Mapk8ip3, Bcl2l1, Csda, Nle1, Endog, Gjb5, Heg1, Socs3, Vegfa, Itgav, Fgfr1, Bcl2l1, Gja1, Vegfa, Rdh10, Sfrs1, Gatad2a, Cebpb, Maff, Cebpb, Vegfa	NM_020493, NM_008592, NM_008416, NM_008416, NM_007709, NM_013931, NM_009743, NM_011733, NM_145431, NM_007931, NM_010291, AK043598, NM_007707, NM_001025250, NM_008402, NM_010206, NM_009743, NM_010288, NM_001025257, NM_133832, NM_173374, NM_145596, NM_009883, NM_010755, NM_009883, NM_001025250
GO:0048747	muscle fiber development	16	9	4.52	0.01704	A_51_P328725, A_51_P339232, A_51_P417839, A_51_P451606, A_51_P482552, A_52_P249424, A_52_P253179, A_52_P457895, A_52_P638895	Sik1, Snta1, Hdac4, Sox9, Vegfa, Vegfa, Igfbp3, Cacna2d2, Vegfa	NM_010831, NM_009228, NM_207225, NM_011448, NM_001025250, NM_001025257, NM_008343, NM_020263, NM_001025250
GO:0051093	negative regulation of developmental process	72	29	20.36	0.0173	A_51_P107302, A_51_P162272, A_51_P167562, A_51_P195875, A_51_P235816, A_51_P235821, A_51_P255365, A_51_P286737, A_51_P288315, A_51_P311977, A_51_P360840, A_51_P380178, A_51_P385786, A_51_P417839, A_51_P451606, A_51_P480202, A_51_P489413, A_51_P498205, A_52_P108346, A_52_P136162, A_52_P154347, A_52_P220810, A_52_P278549, A_52_P449871, A_52_P464831, A_52_P533809, A_52_P600518, A_52_P622471, A_52_P6…	Cav1, Wnt5a, Erdr1, Notch4, Tsc22d3, Tsc22d3, Cited1, Ccl2, Hmga2, Csda, Zfpm1, Id3, Id1, Hdac4, Sox9, Dlx2, Luc7l, Itgav, Myc, Fgfr1, Ecm1, Trib2, Myc, Id4, Dlx1, Id1, Tsc22d3, Dab2ip, Tpt1	NM_007616, NM_009524, NM_133362, NM_010929, AF024519, NM_001077364, NM_007709, NM_011333, NM_010441, NM_011733, NM_009569, NM_008321, NM_010495, NM_207225, NM_011448, NM_010054, NM_025881, NM_008402, NM_010849, NM_010206, NM_007899, NM_144551, NM_010849, NM_031166, NM_010053, NM_010495, NM_001077364, NM_001001602, NM_009429
GO:0048608	reproductive structure development	43	19	12.16	0.01774	A_51_P107686, A_51_P111455, A_51_P112405, A_51_P162272, A_51_P229816, A_51_P288315, A_51_P299454, A_51_P311977, A_51_P451606, A_51_P482552, A_51_P498205, A_51_P511015, A_52_P148861, A_52_P249424, A_52_P393056, A_52_P421234, A_52_P523459, A_52_P638895, A_52_P681310	Foxc1, Wdr77, Plaur, Wnt5a, Eif2b2, Hmga2, Bcl2l1, Csda, Sox9, Vegfa, Itgav, Fzd9, Bcl2l1, Vegfa, Wdr77, Rdh10, Cd44, Vegfa, Plaur	NM_008592, NM_027432, NM_011113, NM_009524, NM_145445, NM_010441, NM_009743, NM_011733, NM_011448, NM_001025250, NM_008402, AK021164, NM_009743, NM_001025257, NM_027432, NM_133832, NM_009851, NM_001025250, NM_011113
GO:0030855	epithelial cell differentiation	46	20	13.01	0.0185	A_51_P107302, A_51_P111455, A_51_P112405, A_51_P127681, A_51_P195875, A_51_P196444, A_51_P380178, A_51_P385786, A_51_P437050, A_51_P451606, A_51_P482552, A_52_P174915, A_52_P249424, A_52_P393056, A_52_P533809, A_52_P605846, A_52_P63553, A_52_P638895, A_52_P661565, A_52_P681310	Cav1, Wdr77, Plaur, Clic4, Notch4, Foxc2, Id3, Id1, Heg1, Sox9, Vegfa, Gja1, Vegfa, Wdr77, Id1, Cebpb, Cebpb, Vegfa, Clic4, Plaur	NM_007616, NM_027432, NM_011113, NM_013885, NM_010929, NM_013519, NM_008321, NM_010495, AK043598, NM_011448, NM_001025250, NM_010288, NM_001025257, NM_027432, NM_010495, NM_009883, NM_009883, NM_001025250, NM_013885, NM_011113
GO:0051090	regulation of sequence-specific DNA binding transcription factor activity	46	20	13.01	0.0185	A_51_P107686, A_51_P162272, A_51_P196444, A_51_P234113, A_51_P288315, A_51_P296249, A_51_P308796, A_51_P328725, A_51_P343833, A_51_P380178, A_51_P385786, A_51_P403636, A_51_P417839, A_51_P482552, A_52_P146164, A_52_P220810, A_52_P249424, A_52_P533809, A_52_P622471, A_52_P638895	Foxc1, Wnt5a, Foxc2, Nod1, Hmga2, Foxs1, Fosl1, Sik1, Traf1, Id3, Id1, Smad7, Hdac4, Vegfa, Ube2n, Trib2, Vegfa, Id1, Dab2ip, Vegfa	NM_008592, NM_009524, NM_013519, NM_172729, NM_010441, NM_010226, NM_010235, NM_010831, NM_009421, NM_008321, NM_010495, NM_001042660, NM_207225, NM_001025250, NM_080560, NM_144551, NM_001025257, NM_010495, NM_001001602, NM_001025250
GO:0001707	mesoderm formation	9	6	2.55	0.01859	A_51_P100289, A_51_P107686, A_51_P196444, A_51_P288315, A_51_P296249, A_52_P136162	Srf, Foxc1, Foxc2, Hmga2, Foxs1, Fgfr1	NM_020493, NM_008592, NM_013519, NM_010441, NM_010226, NM_010206
GO:0042088	T-helper 1 type immune response	9	6	2.55	0.01859	A_51_P339793, A_51_P482552, A_52_P19955, A_52_P249424, A_52_P484194, A_52_P638895	Il1rl1, Vegfa, Il1rl1, Vegfa, Il1rl1, Vegfa	NM_010743, NM_001025250, NM_010743, NM_001025257, NM_001025602, NM_001025250
GO:0043407	negative regulation of MAP kinase activity	9	6	2.55	0.01859	A_51_P107302, A_51_P322677, A_51_P347333, A_51_P502614, A_52_P297724, A_52_P622471	Cav1, Dusp14, Dusp4, Dusp6, Dusp14, Dab2ip	NM_007616, NM_019819, AK012530, NM_026268, NM_019819, NM_001001602
GO:0048332	mesoderm morphogenesis	9	6	2.55	0.01859	A_51_P100289, A_51_P107686, A_51_P196444, A_51_P288315, A_51_P296249, A_52_P136162	Srf, Foxc1, Foxc2, Hmga2, Foxs1, Fgfr1	NM_020493, NM_008592, NM_013519, NM_010441, NM_010226, NM_010206
GO:0003006	developmental process involved in reproduction	58	24	16.4	0.02048	A_51_P107686, A_51_P111455, A_51_P112405, A_51_P159194, A_51_P159201, A_51_P162272, A_51_P229816, A_51_P288315, A_51_P299454, A_51_P311977, A_51_P427736, A_51_P451606, A_51_P482552, A_51_P498205, A_51_P511015, A_52_P148861, A_52_P249424, A_52_P393056, A_52_P421234, A_52_P523459, A_52_P631015, A_52_P638895, A_52_P681310, A_52_P685021	Foxc1, Wdr77, Plaur, Junb, Junb, Wnt5a, Eif2b2, Hmga2, Bcl2l1, Csda, Gopc, Sox9, Vegfa, Itgav, Fzd9, Bcl2l1, Vegfa, Wdr77, Rdh10, Cd44, Etv5, Vegfa, Plaur, Cxcl12	NM_008592, NM_027432, NM_011113, NM_008416, NM_008416, NM_009524, NM_145445, NM_010441, NM_009743, NM_011733, NM_053187, NM_011448, NM_001025250, NM_008402, AK021164, NM_009743, NM_001025257, NM_027432, NM_133832, NM_009851, NM_023794, NM_001025250, NM_011113, NM_021704
GO:0048598	embryonic morphogenesis	58	24	16.4	0.02048	A_51_P100289, A_51_P107686, A_51_P122521, A_51_P126864, A_51_P162272, A_51_P196444, A_51_P288315, A_51_P296249, A_51_P344734, A_51_P347333, A_51_P385639, A_51_P411297, A_51_P451606, A_51_P474459, A_51_P480202, A_51_P502614, A_52_P108346, A_52_P136162, A_52_P174915, A_52_P278549, A_52_P404108, A_52_P421234, A_52_P531325, A_52_P580458	Srf, Foxc1, Nup50, Chst11, Wnt5a, Foxc2, Hmga2, Foxs1, Rps6, Dusp4, Gjb5, Nup50, Sox9, Socs3, Dlx2, Dusp6, Myc, Fgfr1, Gja1, Myc, Gnb2l1, Rdh10, Rps6, Gatad2a	NM_020493, NM_008592, NM_016714, NM_021439, NM_009524, NM_013519, NM_010441, NM_010226, NM_009096, AK012530, NM_010291, NM_016714, NM_011448, NM_007707, NM_010054, NM_026268, NM_010849, NM_010206, NM_010288, NM_010849, NM_008143, NM_133832, AK013825, NM_145596
GO:0043122	regulation of I-kappaB kinase/NF-kappaB cascade	27	13	7.64	0.02167	A_51_P234113, A_51_P259459, A_51_P339793, A_52_P121812, A_52_P146164, A_52_P154347, A_52_P174915, A_52_P19955, A_52_P404533, A_52_P477489, A_52_P484194, A_52_P488471, A_52_P622471	Nod1, Nfkbib, Il1rl1, Atp2c1, Ube2n, Ecm1, Gja1, Il1rl1, Hspb1, Eef1d, Il1rl1, Fkbp1a, Dab2ip	NM_172729, NM_010908, NM_010743, NM_175025, NM_080560, NM_007899, NM_010288, NM_010743, NM_013560, NM_029663, NM_001025602, NM_008019, NM_001001602
GO:0007093	mitotic cell cycle checkpoint	14	8	3.96	0.02176	A_51_P288315, A_51_P299454, A_51_P344734, A_51_P376227, A_52_P148861, A_52_P405893, A_52_P507537, A_52_P531325	Hmga2, Bcl2l1, Rps6, Bcat1, Bcl2l1, Rpl24, Bcat1, Rps6	NM_010441, NM_009743, NM_009096, NM_001024468, NM_009743, NM_024218, NM_001024468, AK013825
GO:0048844	artery morphogenesis	14	8	3.96	0.02176	A_51_P100289, A_51_P107686, A_51_P196444, A_51_P296249, A_51_P403636, A_51_P482552, A_52_P249424, A_52_P638895	Srf, Foxc1, Foxc2, Foxs1, Smad7, Vegfa, Vegfa, Vegfa	NM_020493, NM_008592, NM_013519, NM_010226, NM_001042660, NM_001025250, NM_001025257, NM_001025250
GO:0051924	regulation of calcium ion transport	14	8	3.96	0.02176	A_51_P107302, A_51_P259603, A_51_P283499, A_51_P503922, A_52_P174915, A_52_P457895, A_52_P488471, A_52_P685021	Cav1, Adcyap1r1, Drd4, Rcvrn, Gja1, Cacna2d2, Fkbp1a, Cxcl12	NM_007616, NM_007407, NM_007878, NM_009038, NM_010288, NM_020263, NM_008019, NM_021704
GO:0060840	artery development	14	8	3.96	0.02176	A_51_P100289, A_51_P107686, A_51_P196444, A_51_P296249, A_51_P403636, A_51_P482552, A_52_P249424, A_52_P638895	Srf, Foxc1, Foxc2, Foxs1, Smad7, Vegfa, Vegfa, Vegfa	NM_020493, NM_008592, NM_013519, NM_010226, NM_001042660, NM_001025250, NM_001025257, NM_001025250
GO:0003229	ventricular cardiac muscle tissue development	7	5	1.98	0.02207	A_51_P107686, A_51_P196444, A_51_P296249, A_51_P403636, A_52_P488471	Foxc1, Foxc2, Foxs1, Smad7, Fkbp1a	NM_008592, NM_013519, NM_010226, NM_001042660, NM_008019
GO:0006407	rRNA export from nucleus	7	5	1.98	0.02207	A_51_P335671, A_51_P439092, A_52_P232909, A_52_P372165, A_52_P55271	Rps28, Rpsa, Rps28, Rpsa, Rps28	CA467389, NM_011029, NM_016844, NM_011029, NM_016844
GO:0014075	response to amine stimulus	7	5	1.98	0.02207	A_51_P283499, A_51_P299454, A_52_P148861, A_52_P605846, A_52_P63553	Drd4, Bcl2l1, Bcl2l1, Cebpb, Cebpb	NM_007878, NM_009743, NM_009743, NM_009883, NM_009883
GO:0034103	regulation of tissue remodeling	7	5	1.98	0.02207	A_51_P482552, A_51_P498205, A_52_P174915, A_52_P249424, A_52_P638895	Vegfa, Itgav, Gja1, Vegfa, Vegfa	NM_001025250, NM_008402, NM_010288, NM_001025257, NM_001025250
GO:0051029	rRNA transport	7	5	1.98	0.02207	A_51_P335671, A_51_P439092, A_52_P232909, A_52_P372165, A_52_P55271	Rps28, Rpsa, Rps28, Rpsa, Rps28	CA467389, NM_011029, NM_016844, NM_011029, NM_016844
GO:0055010	ventricular cardiac muscle tissue morphogenesis	7	5	1.98	0.02207	A_51_P107686, A_51_P196444, A_51_P296249, A_51_P403636, A_52_P488471	Foxc1, Foxc2, Foxs1, Smad7, Fkbp1a	NM_008592, NM_013519, NM_010226, NM_001042660, NM_008019
GO:0001706	endoderm formation	3	3	0.85	0.02254	A_51_P288315, A_51_P347333, A_51_P502614	Hmga2, Dusp4, Dusp6	NM_010441, AK012530, NM_026268
GO:0002575	basophil chemotaxis	3	3	0.85	0.02254	A_51_P482552, A_52_P249424, A_52_P638895	Vegfa, Vegfa, Vegfa	NM_001025250, NM_001025257, NM_001025250
GO:0002762	negative regulation of myeloid leukocyte differentiation	3	3	0.85	0.02254	A_51_P360840, A_52_P108346, A_52_P278549	Zfpm1, Myc, Myc	NM_009569, NM_010849, NM_010849
GO:0002826	negative regulation of T-helper 1 type immune response	3	3	0.85	0.02254	A_51_P339793, A_52_P19955, A_52_P484194	Il1rl1, Il1rl1, Il1rl1	NM_010743, NM_010743, NM_001025602
GO:0003209	cardiac atrium morphogenesis	3	3	0.85	0.02254	A_51_P162272, A_51_P360840, A_51_P437050	Wnt5a, Zfpm1, Heg1	NM_009524, NM_009569, AK043598
GO:0003230	cardiac atrium development	3	3	0.85	0.02254	A_51_P162272, A_51_P360840, A_51_P437050	Wnt5a, Zfpm1, Heg1	NM_009524, NM_009569, AK043598
GO:0006862	nucleotide transport	3	3	0.85	0.02254	A_51_P375039, A_52_P174915, A_52_P72654	Slc25a17, Gja1, Slc25a17	NM_011399, NM_010288, NM_011399
GO:0009443	pyridoxal 5'-phosphate salvage	3	3	0.85	0.02254	A_51_P498640, A_52_P359502, A_52_P445958	Pdxk, Pdxk, Pdxk	NM_172134, AK009645, NM_172134
GO:0010866	regulation of triglyceride biosynthetic process	3	3	0.85	0.02254	A_51_P328725, A_51_P476829, A_52_P172441	Sik1, D930001I22Rik, D930001I22Rik	NM_010831, NM_173397, AK052945
GO:0010883	regulation of lipid storage	3	3	0.85	0.02254	A_51_P476829, A_51_P498205, A_52_P172441	D930001I22Rik, Itgav, D930001I22Rik	NM_173397, NM_008402, AK052945
GO:0014029	neural crest formation	3	3	0.85	0.02254	A_51_P107686, A_51_P196444, A_51_P296249	Foxc1, Foxc2, Foxs1	NM_008592, NM_013519, NM_010226
GO:0014034	neural crest cell fate commitment	3	3	0.85	0.02254	A_51_P107686, A_51_P196444, A_51_P296249	Foxc1, Foxc2, Foxs1	NM_008592, NM_013519, NM_010226
GO:0015865	purine nucleotide transport	3	3	0.85	0.02254	A_51_P375039, A_52_P174915, A_52_P72654	Slc25a17, Gja1, Slc25a17	NM_011399, NM_010288, NM_011399
GO:0015867	ATP transport	3	3	0.85	0.02254	A_51_P375039, A_52_P174915, A_52_P72654	Slc25a17, Gja1, Slc25a17	NM_011399, NM_010288, NM_011399
GO:0015868	purine ribonucleotide transport	3	3	0.85	0.02254	A_51_P375039, A_52_P174915, A_52_P72654	Slc25a17, Gja1, Slc25a17	NM_011399, NM_010288, NM_011399
GO:0021872	forebrain generation of neurons	3	3	0.85	0.02254	A_51_P480202, A_52_P136162, A_52_P464831	Dlx2, Fgfr1, Dlx1	NM_010054, NM_010206, NM_010053
GO:0021895	cerebral cortex neuron differentiation	3	3	0.85	0.02254	A_51_P480202, A_52_P449871, A_52_P464831	Dlx2, Id4, Dlx1	NM_010054, NM_031166, NM_010053
GO:0032793	positive regulation of CREB transcription factor activity	3	3	0.85	0.02254	A_51_P482552, A_52_P249424, A_52_P638895	Vegfa, Vegfa, Vegfa	NM_001025250, NM_001025257, NM_001025250
GO:0042271	susceptibility to natural killer cell mediated cytotoxicity	3	3	0.85	0.02254	A_51_P237097, A_52_P225377, A_52_P628590	Pvr, Pvr, Pvr	NM_027514, AK014446, NM_027514
GO:0042461	photoreceptor cell development	3	3	0.85	0.02254	A_51_P482552, A_52_P249424, A_52_P638895	Vegfa, Vegfa, Vegfa	NM_001025250, NM_001025257, NM_001025250
GO:0042462	eye photoreceptor cell development	3	3	0.85	0.02254	A_51_P482552, A_52_P249424, A_52_P638895	Vegfa, Vegfa, Vegfa	NM_001025250, NM_001025257, NM_001025250
GO:0043117	positive regulation of vascular permeability	3	3	0.85	0.02254	A_51_P482552, A_52_P249424, A_52_P638895	Vegfa, Vegfa, Vegfa	NM_001025250, NM_001025257, NM_001025250
GO:0043129	surfactant homeostasis	3	3	0.85	0.02254	A_51_P482552, A_52_P249424, A_52_P638895	Vegfa, Vegfa, Vegfa	NM_001025250, NM_001025257, NM_001025250
GO:0043568	positive regulation of insulin-like growth factor receptor signaling pathway	3	3	0.85	0.02254	A_51_P398971, A_52_P253179, A_52_P257502	Igfbp4, Igfbp3, Igfbp4	NM_010517, NM_008343, NM_010517
GO:0044342	type B pancreatic cell proliferation	3	3	0.85	0.02254	A_51_P398971, A_52_P253179, A_52_P257502	Igfbp4, Igfbp3, Igfbp4	NM_010517, NM_008343, NM_010517
GO:0045779	negative regulation of bone resorption	3	3	0.85	0.02254	A_51_P482552, A_52_P249424, A_52_P638895	Vegfa, Vegfa, Vegfa	NM_001025250, NM_001025257, NM_001025250
GO:0046851	negative regulation of bone remodeling	3	3	0.85	0.02254	A_51_P482552, A_52_P249424, A_52_P638895	Vegfa, Vegfa, Vegfa	NM_001025250, NM_001025257, NM_001025250
GO:0048147	negative regulation of fibroblast proliferation	3	3	0.85	0.02254	A_52_P108346, A_52_P278549, A_52_P622471	Myc, Myc, Dab2ip	NM_010849, NM_010849, NM_001001602
GO:0048341	paraxial mesoderm formation	3	3	0.85	0.02254	A_51_P107686, A_51_P196444, A_51_P296249	Foxc1, Foxc2, Foxs1	NM_008592, NM_013519, NM_010226
GO:0048342	paraxial mesodermal cell differentiation	3	3	0.85	0.02254	A_51_P107686, A_51_P196444, A_51_P296249	Foxc1, Foxc2, Foxs1	NM_008592, NM_013519, NM_010226
GO:0048343	paraxial mesodermal cell fate commitment	3	3	0.85	0.02254	A_51_P107686, A_51_P196444, A_51_P296249	Foxc1, Foxc2, Foxs1	NM_008592, NM_013519, NM_010226
GO:0048713	regulation of oligodendrocyte differentiation	3	3	0.85	0.02254	A_51_P480202, A_52_P449871, A_52_P464831	Dlx2, Id4, Dlx1	NM_010054, NM_031166, NM_010053
GO:0048715	negative regulation of oligodendrocyte differentiation	3	3	0.85	0.02254	A_51_P480202, A_52_P449871, A_52_P464831	Dlx2, Id4, Dlx1	NM_010054, NM_031166, NM_010053
GO:0048739	cardiac muscle fiber development	3	3	0.85	0.02254	A_51_P482552, A_52_P249424, A_52_P638895	Vegfa, Vegfa, Vegfa	NM_001025250, NM_001025257, NM_001025250
GO:0048875	chemical homeostasis within a tissue	3	3	0.85	0.02254	A_51_P482552, A_52_P249424, A_52_P638895	Vegfa, Vegfa, Vegfa	NM_001025250, NM_001025257, NM_001025250
GO:0050872	white fat cell differentiation	3	3	0.85	0.02254	A_51_P315303, A_52_P15212, A_52_P682382	Ctbp2, Ctbp2, Scd1	NM_009980, NM_009980, NM_009127
GO:0051503	adenine nucleotide transport	3	3	0.85	0.02254	A_51_P375039, A_52_P174915, A_52_P72654	Slc25a17, Gja1, Slc25a17	NM_011399, NM_010288, NM_011399
GO:0055089	fatty acid homeostasis	3	3	0.85	0.02254	A_51_P370700, A_52_P359739, A_52_P592909	Got1, Dgat2, Dgat2	NM_010324, NM_026384, NM_026384
GO:0060370	susceptibility to T cell mediated cytotoxicity	3	3	0.85	0.02254	A_51_P237097, A_52_P225377, A_52_P628590	Pvr, Pvr, Pvr	NM_027514, AK014446, NM_027514
GO:0060602	branch elongation of an epithelium	3	3	0.85	0.02254	A_51_P162272, A_51_P451606, A_52_P421234	Wnt5a, Sox9, Rdh10	NM_009524, NM_011448, NM_133832
GO:0060706	cell differentiation involved in embryonic placenta development	3	3	0.85	0.02254	A_51_P385639, A_51_P474459, A_51_P498205	Gjb5, Socs3, Itgav	NM_010291, NM_007707, NM_008402
GO:0060712	spongiotrophoblast layer development	3	3	0.85	0.02254	A_51_P255365, A_51_P385639, A_51_P474459	Cited1, Gjb5, Socs3	NM_007709, NM_010291, NM_007707
GO:0070995	NADPH oxidation	3	3	0.85	0.02254	A_51_P291129, A_51_P291135, A_52_P582105	Fdx1, Fdx1, Fdx1	NM_007996, NM_007996, NM_007996
GO:0008406	gonad development	30	14	8.48	0.02373	A_51_P107686, A_51_P162272, A_51_P229816, A_51_P288315, A_51_P299454, A_51_P311977, A_51_P451606, A_51_P482552, A_51_P498205, A_51_P511015, A_52_P148861, A_52_P249424, A_52_P421234, A_52_P638895	Foxc1, Wnt5a, Eif2b2, Hmga2, Bcl2l1, Csda, Sox9, Vegfa, Itgav, Fzd9, Bcl2l1, Vegfa, Rdh10, Vegfa	NM_008592, NM_009524, NM_145445, NM_010441, NM_009743, NM_011733, NM_011448, NM_001025250, NM_008402, AK021164, NM_009743, NM_001025257, NM_133832, NM_001025250
GO:0035556	intracellular signal transduction	235	80	66.45	0.02405	A_51_P105927, A_51_P107302, A_51_P155714, A_51_P157193, A_51_P162272, A_51_P170807, A_51_P220135, A_51_P222590, A_51_P234113, A_51_P246317, A_51_P259459, A_51_P259603, A_51_P260051, A_51_P264388, A_51_P267783, A_51_P271370, A_51_P283499, A_51_P286737, A_51_P288315, A_51_P293516, A_51_P294979, A_51_P297799, A_51_P299454, A_51_P306731, A_51_P322677, A_51_P328725, A_51_P329928, A_51_P339793, A_51_P3…	Rasl12, Cav1, Traf3ip1, Rhoj, Wnt5a, Map3k6, Nfatc1, Arf6, Nod1, Mt2, Nfkbib, Adcyap1r1, Arf1, Mapk8ip3, Il11, Wsb1, Drd4, Ccl2, Hmga2, Tbc1d1, Mt1, Garnl4, Bcl2l1, Agpat9, Dusp14, Sik1, Phlda3, Il1rl1, Rps6, Dusp4, Arl4a, Id1, Igfbp4, Smad7, Hdac4, Spsb1, Sox9, Rhod, Socs3, Vegfa, Adipor1, Itgav, Dusp6, Cdc42se1, Myc, Atp2c1, Fgfr1, Ube2n, Bcl2l1, Ecm1, Arl4a, Gja1, Il1rl1, Arf1, Vegfa, Igfbp3, …	NM_001033158, NM_007616, AK014457, NM_023275, NM_009524, NM_016693, NM_016791, NM_007481, NM_172729, NM_008630, NM_010908, NM_007407, NM_007476, NM_013931, NM_008350, NM_001042565, NM_007878, NM_011333, NM_010441, NM_019636, NM_013602, NM_001015046, NM_009743, NM_172715, NM_019819, NM_010831, NM_013750, NM_010743, NM_009096, AK012530, NM_001039515, NM_010495, NM_010517, NM_001042660, NM_207225, N…
GO:0001944	vasculature development	95	36	26.86	0.02428	A_51_P100289, A_51_P107302, A_51_P107686, A_51_P159194, A_51_P159201, A_51_P162272, A_51_P195875, A_51_P196444, A_51_P239654, A_51_P255365, A_51_P286737, A_51_P296249, A_51_P297925, A_51_P385786, A_51_P403636, A_51_P427926, A_51_P437050, A_51_P474459, A_51_P482552, A_51_P498205, A_51_P511015, A_51_P520456, A_52_P108502, A_52_P117352, A_52_P136162, A_52_P154347, A_52_P174915, A_52_P249424, A_52_P4…	Srf, Cav1, Foxc1, Junb, Junb, Wnt5a, Notch4, Foxc2, Nr4a1, Cited1, Ccl2, Foxs1, Zc3h12a, Id1, Smad7, Smad6, Heg1, Socs3, Vegfa, Itgav, Fzd9, Pdpn, Slc4a7, Gja4, Fgfr1, Ecm1, Gja1, Vegfa, Hspb1, Id1, Gatad2a, Ncl, Vav2, Vegfa, Vhl, Cxcl12	NM_020493, NM_007616, NM_008592, NM_008416, NM_008416, NM_009524, NM_010929, NM_013519, NM_010444, NM_007709, NM_011333, NM_010226, NM_153159, NM_010495, NM_001042660, NM_008542, AK043598, NM_007707, NM_001025250, NM_008402, AK021164, NM_010329, NM_001033270, NM_008120, NM_010206, NM_007899, NM_010288, NM_001025257, NM_013560, NM_010495, NM_145596, NM_010880, BC053060, NM_001025250, S76748, NM_02…
GO:0001101	response to acid	5	4	1.41	0.0246	A_51_P299454, A_52_P148861, A_52_P605846, A_52_P63553	Bcl2l1, Bcl2l1, Cebpb, Cebpb	NM_009743, NM_009743, NM_009883, NM_009883
GO:0006071	glycerol metabolic process	5	4	1.41	0.0246	A_51_P370700, A_52_P359739, A_52_P384069, A_52_P592909	Got1, Dgat2, Prei4, Dgat2	NM_010324, NM_026384, NM_001042672, NM_026384
GO:0009110	vitamin biosynthetic process	5	4	1.41	0.0246	A_51_P395555, A_51_P498640, A_52_P359502, A_52_P445958	Vkorc1, Pdxk, Pdxk, Pdxk	NM_178600, NM_172134, AK009645, NM_172134
GO:0009581	detection of external stimulus	5	4	1.41	0.0246	A_51_P234113, A_51_P503922, A_52_P108346, A_52_P278549	Nod1, Rcvrn, Myc, Myc	NM_172729, NM_009038, NM_010849, NM_010849
GO:0019400	alditol metabolic process	5	4	1.41	0.0246	A_51_P370700, A_52_P359739, A_52_P384069, A_52_P592909	Got1, Dgat2, Prei4, Dgat2	NM_010324, NM_026384, NM_001042672, NM_026384
GO:0032091	negative regulation of protein binding	5	4	1.41	0.0246	A_51_P107302, A_51_P360840, A_52_P108346, A_52_P278549	Cav1, Zfpm1, Myc, Myc	NM_007616, NM_009569, NM_010849, NM_010849
GO:0043200	response to amino acid stimulus	5	4	1.41	0.0246	A_51_P299454, A_52_P148861, A_52_P605846, A_52_P63553	Bcl2l1, Bcl2l1, Cebpb, Cebpb	NM_009743, NM_009743, NM_009883, NM_009883
GO:0045685	regulation of glial cell differentiation	5	4	1.41	0.0246	A_51_P288315, A_51_P480202, A_52_P449871, A_52_P464831	Hmga2, Dlx2, Id4, Dlx1	NM_010441, NM_010054, NM_031166, NM_010053
GO:0046850	regulation of bone remodeling	5	4	1.41	0.0246	A_51_P482552, A_51_P498205, A_52_P249424, A_52_P638895	Vegfa, Itgav, Vegfa, Vegfa	NM_001025250, NM_008402, NM_001025257, NM_001025250
GO:0050926	regulation of positive chemotaxis	5	4	1.41	0.0246	A_51_P482552, A_52_P249424, A_52_P638895, A_52_P685021	Vegfa, Vegfa, Vegfa, Cxcl12	NM_001025250, NM_001025257, NM_001025250, NM_021704
GO:0050927	positive regulation of positive chemotaxis	5	4	1.41	0.0246	A_51_P482552, A_52_P249424, A_52_P638895, A_52_P685021	Vegfa, Vegfa, Vegfa, Cxcl12	NM_001025250, NM_001025257, NM_001025250, NM_021704
GO:0050930	induction of positive chemotaxis	5	4	1.41	0.0246	A_51_P482552, A_52_P249424, A_52_P638895, A_52_P685021	Vegfa, Vegfa, Vegfa, Cxcl12	NM_001025250, NM_001025257, NM_001025250, NM_021704
GO:0060401	cytosolic calcium ion transport	5	4	1.41	0.0246	A_51_P107302, A_51_P259603, A_51_P498205, A_52_P488471	Cav1, Adcyap1r1, Itgav, Fkbp1a	NM_007616, NM_007407, NM_008402, NM_008019
GO:0060402	calcium ion transport into cytosol	5	4	1.41	0.0246	A_51_P107302, A_51_P259603, A_51_P498205, A_52_P488471	Cav1, Adcyap1r1, Itgav, Fkbp1a	NM_007616, NM_007407, NM_008402, NM_008019
GO:0071229	cellular response to acid	5	4	1.41	0.0246	A_51_P299454, A_52_P148861, A_52_P605846, A_52_P63553	Bcl2l1, Bcl2l1, Cebpb, Cebpb	NM_009743, NM_009743, NM_009883, NM_009883
GO:0071230	cellular response to amino acid stimulus	5	4	1.41	0.0246	A_51_P299454, A_52_P148861, A_52_P605846, A_52_P63553	Bcl2l1, Bcl2l1, Cebpb, Cebpb	NM_009743, NM_009743, NM_009883, NM_009883
GO:0071417	cellular response to organic nitrogen	5	4	1.41	0.0246	A_51_P299454, A_52_P148861, A_52_P605846, A_52_P63553	Bcl2l1, Bcl2l1, Cebpb, Cebpb	NM_009743, NM_009743, NM_009883, NM_009883
GO:0071418	cellular response to amine stimulus	5	4	1.41	0.0246	A_51_P299454, A_52_P148861, A_52_P605846, A_52_P63553	Bcl2l1, Bcl2l1, Cebpb, Cebpb	NM_009743, NM_009743, NM_009883, NM_009883
GO:0090049	regulation of cell migration involved in sprouting angiogenesis	5	4	1.41	0.0246	A_51_P196444, A_51_P482552, A_52_P249424, A_52_P638895	Foxc2, Vegfa, Vegfa, Vegfa	NM_013519, NM_001025250, NM_001025257, NM_001025250
GO:0045596	negative regulation of cell differentiation	53	22	14.99	0.02497	A_51_P107302, A_51_P162272, A_51_P167562, A_51_P195875, A_51_P255365, A_51_P288315, A_51_P360840, A_51_P380178, A_51_P385786, A_51_P417839, A_51_P451606, A_51_P480202, A_51_P498205, A_52_P108346, A_52_P136162, A_52_P220810, A_52_P278549, A_52_P449871, A_52_P464831, A_52_P533809, A_52_P622471, A_52_P667098	Cav1, Wnt5a, Erdr1, Notch4, Cited1, Hmga2, Zfpm1, Id3, Id1, Hdac4, Sox9, Dlx2, Itgav, Myc, Fgfr1, Trib2, Myc, Id4, Dlx1, Id1, Dab2ip, Tpt1	NM_007616, NM_009524, NM_133362, NM_010929, NM_007709, NM_010441, NM_009569, NM_008321, NM_010495, NM_207225, NM_011448, NM_010054, NM_008402, NM_010849, NM_010206, NM_144551, NM_010849, NM_031166, NM_010053, NM_010495, NM_001001602, NM_009429
GO:0006732	coenzyme metabolic process	33	15	9.33	0.02546	A_51_P223546, A_51_P238425, A_51_P291129, A_51_P291135, A_51_P381511, A_51_P395555, A_51_P492408, A_51_P492410, A_51_P498640, A_52_P359502, A_52_P359739, A_52_P363068, A_52_P445958, A_52_P582105, A_52_P592909	Nmnat2, Cbr2, Fdx1, Fdx1, Mocs1, Vkorc1, Pmvk, Pmvk, Pdxk, Pdxk, Dgat2, Nmnat2, Pdxk, Fdx1, Dgat2	NM_175460, NM_007621, NM_007996, NM_007996, NM_020042, NM_178600, NM_026784, NM_026784, NM_172134, AK009645, NM_026384, NM_175460, NM_172134, NM_007996, NM_026384
GO:0000904	cell morphogenesis involved in differentiation	62	25	17.53	0.02576	A_51_P107686, A_51_P137322, A_51_P162272, A_51_P195875, A_51_P196444, A_51_P220135, A_51_P264388, A_51_P288315, A_51_P296249, A_51_P308844, A_51_P335650, A_51_P385786, A_51_P437050, A_51_P451606, A_52_P149438, A_52_P174915, A_52_P204493, A_52_P20966, A_52_P28651, A_52_P405893, A_52_P407220, A_52_P410765, A_52_P533809, A_52_P622471, A_52_P685021	Foxc1, Cck, Wnt5a, Notch4, Foxc2, Nfatc1, Mapk8ip3, Hmga2, Foxs1, Nrn1, B3gnt2, Id1, Heg1, Sox9, Pdlim5, Gja1, Hnrnpab, Hnrnpab, Pvrl1, Rpl24, Picalm, Sema7a, Id1, Dab2ip, Cxcl12	NM_008592, NM_031161, NM_009524, NM_010929, NM_013519, NM_016791, NM_013931, NM_010441, NM_010226, NM_153529, NM_016888, NM_010495, AK043598, NM_011448, NM_019809, NM_010288, AK019387, NM_010448, NM_021424, NM_024218, NM_146194, NM_011352, NM_010495, NM_001001602, NM_021704
GO:0048468	cell development	171	60	48.36	0.02598	A_51_P100289, A_51_P107686, A_51_P126864, A_51_P137322, A_51_P162272, A_51_P167562, A_51_P195875, A_51_P196444, A_51_P220135, A_51_P222590, A_51_P229816, A_51_P264388, A_51_P268154, A_51_P288315, A_51_P296249, A_51_P299454, A_51_P308844, A_51_P328725, A_51_P335650, A_51_P339232, A_51_P344734, A_51_P360840, A_51_P385786, A_51_P417839, A_51_P427736, A_51_P427926, A_51_P437050, A_51_P439803, A_51_P4…	Srf, Foxc1, Chst11, Cck, Wnt5a, Erdr1, Notch4, Foxc2, Nfatc1, Arf6, Eif2b2, Mapk8ip3, Acsl4, Hmga2, Foxs1, Bcl2l1, Nrn1, Sik1, B3gnt2, Snta1, Rps6, Zfpm1, Id1, Hdac4, Gopc, Smad6, Heg1, Actg1, Sox9, Dlx2, Vegfa, Timp1, Slc4a7, Fgfr1, Bcl2l1, Pdlim5, Gja1, Hnrnpab, Hnrnpab, Vegfa, Igfbp3, Pvrl1, Rpl24, Picalm, Sema7a, Rdh10, Id4, Cacna2d2, Dlx1, Cd44, Rps6, Id1, Ywhag, Uhmk1, Dab2ip, Etv5, Vegfa, …	NM_020493, NM_008592, NM_021439, NM_031161, NM_009524, NM_133362, NM_010929, NM_013519, NM_016791, NM_007481, NM_145445, NM_013931, NM_207625, NM_010441, NM_010226, NM_009743, NM_153529, NM_010831, NM_016888, NM_009228, NM_009096, NM_009569, NM_010495, NM_207225, NM_053187, NM_008542, AK043598, NM_009609, NM_011448, NM_010054, NM_001025250, NM_001044384, NM_001033270, NM_010206, NM_009743, NM_019…
GO:0065003	macromolecular complex assembly	136	49	38.46	0.026	A_51_P100289, A_51_P103659, A_51_P107302, A_51_P137322, A_51_P141502, A_51_P169156, A_51_P195374, A_51_P195997, A_51_P196444, A_51_P215540, A_51_P222590, A_51_P226472, A_51_P238425, A_51_P242585, A_51_P242591, A_51_P245275, A_51_P274768, A_51_P306647, A_51_P344734, A_51_P346803, A_51_P360918, A_51_P361638, A_51_P409893, A_51_P421140, A_51_P427736, A_51_P427926, A_51_P435809, A_51_P439092, A_51_P4…	Srf, Tubb2a, Cav1, Cck, Nudt21, Rps10, Baiap2l1, Rps15, Foxc2, Rnf4, Arf6, Akap2, Cbr2, Shq1, Shq1, H2afx, Rps25, Arpc4, Rps6, Sept9, Ehd3, Rps14, Prkar2a, Tubb6, Gopc, Smad6, Amfr, Rpsa, Glul, Sox9, Rps17, Snap23, Tubb2a, Lcn2, Tubb2b, Glul, Gja1, Arpc4, Rpsa, Snap23, Gnb2l1, Rpl24, Picalm, Fkbp1a, Sfrs1, Rps6, Bid, Vhl, Eif6	NM_020493, NM_009450, NM_007616, NM_031161, AK017799, NM_025963, NM_025833, NM_009091, NM_013519, NM_011278, NM_007481, NM_001035533, NM_007621, NM_181590, AK012978, NM_010436, NM_024266, NM_026552, NM_009096, NM_017380, NM_020578, NM_020600, NM_008924, NM_026473, NM_053187, NM_008542, NM_011787, NM_011029, X16314, NM_011448, NM_009092, NM_009222, NM_009450, NM_008491, NM_023716, NM_008131, NM_01…
GO:0043269	regulation of ion transport	36	16	10.18	0.02691	A_51_P107302, A_51_P127681, A_51_P167763, A_51_P259603, A_51_P283499, A_51_P300817, A_51_P305250, A_51_P328725, A_51_P331805, A_51_P503922, A_52_P174915, A_52_P457895, A_52_P488471, A_52_P61758, A_52_P661565, A_52_P685021	Cav1, Clic4, Kcnk13, Adcyap1r1, Drd4, Atp1a1, Kctd5, Sik1, Kctd15, Rcvrn, Gja1, Cacna2d2, Fkbp1a, Kctd5, Clic4, Cxcl12	NM_007616, NM_013885, NM_146037, NM_007407, NM_007878, NM_144900, NM_027008, NM_010831, NM_146188, NM_009038, NM_010288, NM_020263, NM_008019, NM_027008, NM_013885, NM_021704
GO:0043433	negative regulation of sequence-specific DNA binding transcription factor activity	17	9	4.81	0.02731	A_51_P296249, A_51_P328725, A_51_P380178, A_51_P385786, A_51_P403636, A_51_P417839, A_52_P220810, A_52_P533809, A_52_P622471	Foxs1, Sik1, Id3, Id1, Smad7, Hdac4, Trib2, Id1, Dab2ip	NM_010226, NM_010831, NM_008321, NM_010495, NM_001042660, NM_207225, NM_144551, NM_010495, NM_001001602
GO:0032269	negative regulation of cellular protein metabolic process	25	12	7.07	0.02778	A_51_P107302, A_51_P155714, A_51_P233825, A_51_P403636, A_51_P427926, A_51_P463765, A_51_P498205, A_51_P502614, A_51_P512384, A_52_P253179, A_52_P404108, A_52_P488471	Cav1, Traf3ip1, Akap1, Smad7, Smad6, Timp3, Itgav, Dusp6, Timp1, Igfbp3, Gnb2l1, Fkbp1a	NM_007616, AK014457, NM_001042541, NM_001042660, NM_008542, NM_011595, NM_008402, NM_026268, NM_001044384, NM_008343, NM_008143, NM_008019
GO:0001658	branching involved in ureteric bud morphogenesis	12	7	3.39	0.0278	A_51_P451606, A_51_P482552, A_52_P108346, A_52_P249424, A_52_P278549, A_52_P523459, A_52_P638895	Sox9, Vegfa, Myc, Vegfa, Myc, Cd44, Vegfa	NM_011448, NM_001025250, NM_010849, NM_001025257, NM_010849, NM_009851, NM_001025250
GO:0048010	vascular endothelial growth factor receptor signaling pathway	12	7	3.39	0.0278	A_51_P107686, A_51_P196444, A_51_P286737, A_51_P296249, A_51_P482552, A_52_P249424, A_52_P638895	Foxc1, Foxc2, Ccl2, Foxs1, Vegfa, Vegfa, Vegfa	NM_008592, NM_013519, NM_011333, NM_010226, NM_001025250, NM_001025257, NM_001025250
GO:0090101	negative regulation of transmembrane receptor protein serine/threonine kinase signaling pathway	12	7	3.39	0.0278	A_51_P107302, A_51_P126864, A_51_P162272, A_51_P403636, A_51_P427926, A_51_P446781, A_52_P650379	Cav1, Chst11, Wnt5a, Smad7, Smad6, Strap, Strap	NM_007616, NM_021439, NM_009524, NM_001042660, NM_008542, NM_011499, AK147179
GO:0090304	nucleic acid metabolic process	531	168	150.16	0.02815	A_51_P100289, A_51_P104670, A_51_P106474, A_51_P107302, A_51_P107686, A_51_P108731, A_51_P111455, A_51_P116616, A_51_P127915, A_51_P131442, A_51_P134301, A_51_P141502, A_51_P155714, A_51_P159194, A_51_P159201, A_51_P162272, A_51_P165602, A_51_P169614, A_51_P174681, A_51_P175555, A_51_P177118, A_51_P185121, A_51_P192817, A_51_P195875, A_51_P195997, A_51_P196444, A_51_P202541, A_51_P209308, A_51_P2…	Srf, Bop1, Zfp593, Cav1, Foxc1, Polr2h, Wdr77, Rbm14, Rnasek, Dpf1, Pfdn5, Nudt21, Traf3ip1, Junb, Junb, Wnt5a, Lbx2, Utp15, Bzw2, Pelo, Utp18, Sfrs6, Gtf2f2, Notch4, Rps15, Foxc2, Polr3e, Polr1e, Klf16, Rnf4, Ccdc101, Nfatc1, Nod1, Tsc22d3, Tsc22d3, Nr4a1, H2afx, Cited1, Sfrs2, Il11, Ear10, Hmga2, Ccno, Mxi1, Creb3l1, Foxs1, Pcgf6, Zc3h12a, Cry1, Rps26, Taf1d, Fosl1, Csda, Rps24, Ctbp2, Imp4, Cp…	NM_020493, NM_013481, NM_024215, NM_007616, NM_008592, NM_145632, NM_027432, NM_019869, NM_173742, NM_013874, NM_027044, AK017799, AK014457, NM_008416, NM_008416, NM_009524, NM_010692, NM_178918, NM_025840, NM_134058, NM_001013375, AK004831, NM_026816, NM_010929, NM_009091, NM_013519, NM_025298, NM_022811, NM_078477, NM_011278, NM_029339, NM_016791, NM_172729, AF024519, NM_001077364, NM_010444, N…
GO:0070887	cellular response to chemical stimulus	137	49	38.74	0.02981	A_51_P100289, A_51_P107302, A_51_P127681, A_51_P159194, A_51_P159201, A_51_P162272, A_51_P196444, A_51_P227345, A_51_P239654, A_51_P246317, A_51_P286737, A_51_P288315, A_51_P294979, A_51_P296249, A_51_P299454, A_51_P339793, A_51_P375201, A_51_P435809, A_51_P451606, A_51_P463765, A_51_P474459, A_51_P482552, A_51_P485240, A_51_P502614, A_51_P510156, A_52_P108346, A_52_P136162, A_52_P148861, A_52_P1…	Srf, Cav1, Clic4, Junb, Junb, Wnt5a, Foxc2, Dpep1, Nr4a1, Mt2, Ccl2, Hmga2, Mt1, Foxs1, Bcl2l1, Il1rl1, Plk3, Amfr, Sox9, Timp3, Socs3, Vegfa, Adipor1, Dusp6, Lcn2, Myc, Fgfr1, Bcl2l1, Ecm1, Il1rl1, Vegfa, Fos, Myc, Dgat2, Mknk2, Hspb1, Il1rl1, Fkbp1a, Csf2rb, Prdx6, Dgat2, Cebpb, Dab2ip, Etv5, Cebpb, Vegfa, Clic4, Cxcl12, Ifi204	NM_020493, NM_007616, NM_013885, NM_008416, NM_008416, NM_009524, NM_013519, NM_007876, NM_010444, NM_008630, NM_011333, NM_010441, NM_013602, NM_010226, NM_009743, NM_010743, NM_013807, NM_011787, NM_011448, NM_011595, NM_007707, NM_001025250, NM_028320, NM_026268, NM_008491, NM_010849, NM_010206, NM_009743, NM_007899, NM_010743, NM_001025257, NM_010234, NM_010849, NM_026384, NM_021462, NM_01356…
GO:0006139	nucleobase-containing compound metabolic process	669	208	189.18	0.03014	A_51_P100289, A_51_P103659, A_51_P104670, A_51_P105927, A_51_P106474, A_51_P107302, A_51_P107686, A_51_P108731, A_51_P111455, A_51_P116616, A_51_P122471, A_51_P127915, A_51_P131442, A_51_P134301, A_51_P141502, A_51_P155714, A_51_P159194, A_51_P159201, A_51_P162272, A_51_P165602, A_51_P169614, A_51_P174681, A_51_P175555, A_51_P177118, A_51_P183292, A_51_P185121, A_51_P192817, A_51_P195875, A_51_P1…	Srf, Tubb2a, Bop1, Rasl12, Zfp593, Cav1, Foxc1, Polr2h, Wdr77, Rbm14, Uap1, Rnasek, Dpf1, Pfdn5, Nudt21, Traf3ip1, Junb, Junb, Wnt5a, Lbx2, Utp15, Bzw2, Pelo, Utp18, Atp5g1, Sfrs6, Gtf2f2, Notch4, Rps15, Foxc2, Polr3e, Polr1e, Klf16, Rnf4, Ccdc101, Nfatc1, Nmnat2, Nod1, Tsc22d3, Tsc22d3, Cbr2, Nr4a1, H2afx, Ctps, Cited1, Adcyap1r1, Sfrs2, Il11, Ear10, Drd4, Hmga2, Fdx1, Fdx1, Ccno, Tbc1d1, Mxi1, …	NM_020493, NM_009450, NM_013481, NM_001033158, NM_024215, NM_007616, NM_008592, NM_145632, NM_027432, NM_019869, NM_133806, NM_173742, NM_013874, NM_027044, AK017799, AK014457, NM_008416, NM_008416, NM_009524, NM_010692, NM_178918, NM_025840, NM_134058, NM_001013375, NM_007506, AK004831, NM_026816, NM_010929, NM_009091, NM_013519, NM_025298, NM_022811, NM_078477, NM_011278, NM_029339, NM_016791, …
GO:0051726	regulation of cell cycle	84	32	23.75	0.03023	A_51_P104670, A_51_P107686, A_51_P159194, A_51_P159201, A_51_P162272, A_51_P215540, A_51_P238448, A_51_P245275, A_51_P288315, A_51_P291501, A_51_P299454, A_51_P308796, A_51_P328725, A_51_P344734, A_51_P376227, A_51_P380178, A_51_P427926, A_51_P451606, A_51_P500984, A_52_P108346, A_52_P1197913, A_52_P136162, A_52_P148861, A_52_P278192, A_52_P278549, A_52_P404108, A_52_P405893, A_52_P507537, A_52_P…	Bop1, Foxc1, Junb, Junb, Wnt5a, Rnf4, Ccnd3, H2afx, Hmga2, Ccno, Bcl2l1, Fosl1, Sik1, Rps6, Bcat1, Id3, Smad6, Sox9, Gadd45b, Myc, Gadd45b, Fgfr1, Bcl2l1, Rad1, Myc, Gnb2l1, Rpl24, Bcat1, Rps6, Bid, Rps15a, Uhmk1	NM_013481, NM_008592, NM_008416, NM_008416, NM_009524, NM_011278, NM_007632, NM_010436, NM_010441, AK053890, NM_009743, NM_010235, NM_010831, NM_009096, NM_001024468, NM_008321, NM_008542, NM_011448, NM_008655, NM_010849, NM_008655, NM_010206, NM_009743, NM_011232, NM_010849, NM_008143, NM_024218, NM_001024468, AK013825, NM_007544, NM_170669, AK028977
GO:0032844	regulation of homeostatic process	28	13	7.92	0.03028	A_51_P107302, A_51_P137322, A_51_P259603, A_51_P360840, A_51_P403636, A_51_P482552, A_51_P498205, A_52_P108346, A_52_P249424, A_52_P278549, A_52_P488471, A_52_P523459, A_52_P638895	Cav1, Cck, Adcyap1r1, Zfpm1, Smad7, Vegfa, Itgav, Myc, Vegfa, Myc, Fkbp1a, Cd44, Vegfa	NM_007616, NM_031161, NM_007407, NM_009569, NM_001042660, NM_001025250, NM_008402, NM_010849, NM_001025257, NM_010849, NM_008019, NM_009851, NM_001025250
GO:0048738	cardiac muscle tissue development	28	13	7.92	0.03028	A_51_P100289, A_51_P107686, A_51_P162272, A_51_P196444, A_51_P296249, A_51_P328725, A_51_P360840, A_51_P403636, A_51_P482552, A_52_P136162, A_52_P249424, A_52_P488471, A_52_P638895	Srf, Foxc1, Wnt5a, Foxc2, Foxs1, Sik1, Zfpm1, Smad7, Vegfa, Fgfr1, Vegfa, Fkbp1a, Vegfa	NM_020493, NM_008592, NM_009524, NM_013519, NM_010226, NM_010831, NM_009569, NM_001042660, NM_001025250, NM_010206, NM_001025257, NM_008019, NM_001025250
GO:0001657	ureteric bud development	20	10	5.66	0.03192	A_51_P107686, A_51_P196444, A_51_P451606, A_51_P482552, A_52_P108346, A_52_P136162, A_52_P249424, A_52_P278549, A_52_P523459, A_52_P638895	Foxc1, Foxc2, Sox9, Vegfa, Myc, Fgfr1, Vegfa, Myc, Cd44, Vegfa	NM_008592, NM_013519, NM_011448, NM_001025250, NM_010849, NM_010206, NM_001025257, NM_010849, NM_009851, NM_001025250
GO:0034765	regulation of ion transmembrane transport	20	10	5.66	0.03192	A_51_P127681, A_51_P167763, A_51_P283499, A_51_P305250, A_51_P331805, A_52_P457895, A_52_P488471, A_52_P61758, A_52_P661565, A_52_P685021	Clic4, Kcnk13, Drd4, Kctd5, Kctd15, Cacna2d2, Fkbp1a, Kctd5, Clic4, Cxcl12	NM_013885, NM_146037, NM_007878, NM_027008, NM_146188, NM_020263, NM_008019, NM_027008, NM_013885, NM_021704
GO:0009653	anatomical structure morphogenesis	228	77	64.48	0.03229	A_51_P100289, A_51_P107302, A_51_P107686, A_51_P122521, A_51_P126864, A_51_P137322, A_51_P157193, A_51_P159194, A_51_P159201, A_51_P162272, A_51_P195875, A_51_P196444, A_51_P220135, A_51_P239654, A_51_P255365, A_51_P264388, A_51_P286737, A_51_P288315, A_51_P296249, A_51_P297925, A_51_P308844, A_51_P318551, A_51_P335650, A_51_P344734, A_51_P347333, A_51_P360840, A_51_P385639, A_51_P385786, A_51_P4…	Srf, Cav1, Foxc1, Nup50, Chst11, Cck, Rhoj, Junb, Junb, Wnt5a, Notch4, Foxc2, Nfatc1, Nr4a1, Cited1, Mapk8ip3, Ccl2, Hmga2, Foxs1, Zc3h12a, Nrn1, Nle1, B3gnt2, Rps6, Dusp4, Zfpm1, Gjb5, Id1, Smad7, Nup50, Smad6, Heg1, Actg1, Sox9, Socs3, D930001I22Rik, Dlx2, Vegfa, Itgav, Dusp6, Cdc42se1, Pdpn, Myc, Slc4a7, Fgfr1, Pdlim5, Ecm1, D930001I22Rik, Gja1, Nab2, Hnrnpab, Hnrnpab, Vegfa, Myc, Pvrl1, Cdc42…	NM_020493, NM_007616, NM_008592, NM_016714, NM_021439, NM_031161, NM_023275, NM_008416, NM_008416, NM_009524, NM_010929, NM_013519, NM_016791, NM_010444, NM_007709, NM_013931, NM_011333, NM_010441, NM_010226, NM_153159, NM_153529, NM_145431, NM_016888, NM_009096, AK012530, NM_009569, NM_010291, NM_010495, NM_001042660, NM_016714, NM_008542, AK043598, NM_009609, NM_011448, NM_007707, NM_173397, NM…
GO:0007548	sex differentiation	31	14	8.77	0.03234	A_51_P107686, A_51_P162272, A_51_P229816, A_51_P288315, A_51_P299454, A_51_P311977, A_51_P451606, A_51_P482552, A_51_P498205, A_51_P511015, A_52_P148861, A_52_P249424, A_52_P421234, A_52_P638895	Foxc1, Wnt5a, Eif2b2, Hmga2, Bcl2l1, Csda, Sox9, Vegfa, Itgav, Fzd9, Bcl2l1, Vegfa, Rdh10, Vegfa	NM_008592, NM_009524, NM_145445, NM_010441, NM_009743, NM_011733, NM_011448, NM_001025250, NM_008402, AK021164, NM_009743, NM_001025257, NM_133832, NM_001025250
GO:0043010	camera-type eye development	31	14	8.77	0.03234	A_51_P100289, A_51_P107686, A_51_P134301, A_51_P196444, A_51_P296249, A_51_P451606, A_51_P482552, A_52_P108502, A_52_P208604, A_52_P249424, A_52_P28651, A_52_P405893, A_52_P421234, A_52_P638895	Srf, Foxc1, Pfdn5, Foxc2, Foxs1, Sox9, Vegfa, Slc4a7, Pfdn5, Vegfa, Pvrl1, Rpl24, Rdh10, Vegfa	NM_020493, NM_008592, NM_027044, NM_013519, NM_010226, NM_011448, NM_001025250, NM_001033270, NM_027044, NM_001025257, NM_021424, NM_024218, NM_133832, NM_001025250
GO:0045137	development of primary sexual characteristics	31	14	8.77	0.03234	A_51_P107686, A_51_P162272, A_51_P229816, A_51_P288315, A_51_P299454, A_51_P311977, A_51_P451606, A_51_P482552, A_51_P498205, A_51_P511015, A_52_P148861, A_52_P249424, A_52_P421234, A_52_P638895	Foxc1, Wnt5a, Eif2b2, Hmga2, Bcl2l1, Csda, Sox9, Vegfa, Itgav, Fzd9, Bcl2l1, Vegfa, Rdh10, Vegfa	NM_008592, NM_009524, NM_145445, NM_010441, NM_009743, NM_011733, NM_011448, NM_001025250, NM_008402, AK021164, NM_009743, NM_001025257, NM_133832, NM_001025250
GO:0048762	mesenchymal cell differentiation	31	14	8.77	0.03234	A_51_P107686, A_51_P112405, A_51_P196444, A_51_P220135, A_51_P288315, A_51_P296249, A_51_P451606, A_52_P136162, A_52_P174915, A_52_P204493, A_52_P20966, A_52_P421234, A_52_P622471, A_52_P681310	Foxc1, Plaur, Foxc2, Nfatc1, Hmga2, Foxs1, Sox9, Fgfr1, Gja1, Hnrnpab, Hnrnpab, Rdh10, Dab2ip, Plaur	NM_008592, NM_011113, NM_013519, NM_016791, NM_010441, NM_010226, NM_011448, NM_010206, NM_010288, AK019387, NM_010448, NM_133832, NM_001001602, NM_011113
GO:0051248	negative regulation of protein metabolic process	31	14	8.77	0.03234	A_51_P107302, A_51_P155714, A_51_P233825, A_51_P360840, A_51_P403636, A_51_P427926, A_51_P463765, A_51_P498205, A_51_P502614, A_51_P512384, A_52_P220810, A_52_P253179, A_52_P404108, A_52_P488471	Cav1, Traf3ip1, Akap1, Zfpm1, Smad7, Smad6, Timp3, Itgav, Dusp6, Timp1, Trib2, Igfbp3, Gnb2l1, Fkbp1a	NM_007616, AK014457, NM_001042541, NM_009569, NM_001042660, NM_008542, NM_011595, NM_008402, NM_026268, NM_001044384, NM_144551, NM_008343, NM_008143, NM_008019
GO:0046660	female sex differentiation	15	8	4.24	0.03531	A_51_P107686, A_51_P162272, A_51_P229816, A_51_P299454, A_51_P482552, A_52_P148861, A_52_P249424, A_52_P638895	Foxc1, Wnt5a, Eif2b2, Bcl2l1, Vegfa, Bcl2l1, Vegfa, Vegfa	NM_008592, NM_009524, NM_145445, NM_009743, NM_001025250, NM_009743, NM_001025257, NM_001025250
GO:0060326	cell chemotaxis	15	8	4.24	0.03531	A_51_P162272, A_51_P239654, A_51_P286737, A_51_P482552, A_52_P249424, A_52_P404533, A_52_P638895, A_52_P685021	Wnt5a, Nr4a1, Ccl2, Vegfa, Vegfa, Hspb1, Vegfa, Cxcl12	NM_009524, NM_010444, NM_011333, NM_001025250, NM_001025257, NM_013560, NM_001025250, NM_021704
GO:0002687	positive regulation of leukocyte migration	10	6	2.83	0.03551	A_51_P162272, A_51_P286737, A_51_P482552, A_52_P249424, A_52_P638895, A_52_P685021	Wnt5a, Ccl2, Vegfa, Vegfa, Vegfa, Cxcl12	NM_009524, NM_011333, NM_001025250, NM_001025257, NM_001025250, NM_021704
GO:0002690	positive regulation of leukocyte chemotaxis	10	6	2.83	0.03551	A_51_P162272, A_51_P286737, A_51_P482552, A_52_P249424, A_52_P638895, A_52_P685021	Wnt5a, Ccl2, Vegfa, Vegfa, Vegfa, Cxcl12	NM_009524, NM_011333, NM_001025250, NM_001025257, NM_001025250, NM_021704
GO:0006733	oxidoreduction coenzyme metabolic process	10	6	2.83	0.03551	A_51_P223546, A_51_P238425, A_51_P291129, A_51_P291135, A_52_P363068, A_52_P582105	Nmnat2, Cbr2, Fdx1, Fdx1, Nmnat2, Fdx1	NM_175460, NM_007621, NM_007996, NM_007996, NM_175460, NM_007996
GO:0019362	pyridine nucleotide metabolic process	10	6	2.83	0.03551	A_51_P223546, A_51_P238425, A_51_P291129, A_51_P291135, A_52_P363068, A_52_P582105	Nmnat2, Cbr2, Fdx1, Fdx1, Nmnat2, Fdx1	NM_175460, NM_007621, NM_007996, NM_007996, NM_175460, NM_007996
GO:0046496	nicotinamide nucleotide metabolic process	10	6	2.83	0.03551	A_51_P223546, A_51_P238425, A_51_P291129, A_51_P291135, A_52_P363068, A_52_P582105	Nmnat2, Cbr2, Fdx1, Fdx1, Nmnat2, Fdx1	NM_175460, NM_007621, NM_007996, NM_007996, NM_175460, NM_007996
GO:0072524	pyridine-containing compound metabolic process	10	6	2.83	0.03551	A_51_P223546, A_51_P238425, A_51_P291129, A_51_P291135, A_52_P363068, A_52_P582105	Nmnat2, Cbr2, Fdx1, Fdx1, Nmnat2, Fdx1	NM_175460, NM_007621, NM_007996, NM_007996, NM_175460, NM_007996
GO:0090183	regulation of kidney development	10	6	2.83	0.03551	A_51_P451606, A_51_P482552, A_52_P108346, A_52_P249424, A_52_P278549, A_52_P638895	Sox9, Vegfa, Myc, Vegfa, Myc, Vegfa	NM_011448, NM_001025250, NM_010849, NM_001025257, NM_010849, NM_001025250
GO:2000021	regulation of ion homeostasis	10	6	2.83	0.03551	A_51_P107302, A_51_P137322, A_51_P259603, A_51_P403636, A_51_P498205, A_52_P488471	Cav1, Cck, Adcyap1r1, Smad7, Itgav, Fkbp1a	NM_007616, NM_031161, NM_007407, NM_001042660, NM_008402, NM_008019
GO:0007519	skeletal muscle tissue development	23	11	6.5	0.03568	A_51_P107302, A_51_P235816, A_51_P235821, A_51_P311977, A_51_P328725, A_51_P339232, A_51_P417839, A_51_P451606, A_52_P253179, A_52_P457895, A_52_P600518	Cav1, Tsc22d3, Tsc22d3, Csda, Sik1, Snta1, Hdac4, Sox9, Igfbp3, Cacna2d2, Tsc22d3	NM_007616, AF024519, NM_001077364, NM_011733, NM_010831, NM_009228, NM_207225, NM_011448, NM_008343, NM_020263, NM_001077364
GO:0030218	erythrocyte differentiation	23	11	6.5	0.03568	A_51_P100289, A_51_P337290, A_51_P344734, A_51_P360840, A_51_P361638, A_51_P482552, A_51_P512384, A_52_P249424, A_52_P404955, A_52_P531325, A_52_P638895	Srf, Rps19, Rps6, Zfpm1, Rps14, Vegfa, Timp1, Vegfa, Rps19, Rps6, Vegfa	NM_020493, NM_023133, NM_009096, NM_009569, NM_020600, NM_001025250, NM_001044384, NM_001025257, AK012052, AK013825, NM_001025250
GO:0051098	regulation of binding	23	11	6.5	0.03568	A_51_P107302, A_51_P155714, A_51_P288315, A_51_P360840, A_51_P385786, A_51_P417839, A_52_P108346, A_52_P224104, A_52_P278549, A_52_P488471, A_52_P533809	Cav1, Traf3ip1, Hmga2, Zfpm1, Id1, Hdac4, Myc, Calm1, Myc, Fkbp1a, Id1	NM_007616, AK014457, NM_010441, NM_009569, NM_010495, NM_207225, NM_010849, NM_009790, NM_010849, NM_008019, NM_010495
GO:0060538	skeletal muscle organ development	23	11	6.5	0.03568	A_51_P107302, A_51_P235816, A_51_P235821, A_51_P311977, A_51_P328725, A_51_P339232, A_51_P417839, A_51_P451606, A_52_P253179, A_52_P457895, A_52_P600518	Cav1, Tsc22d3, Tsc22d3, Csda, Sik1, Snta1, Hdac4, Sox9, Igfbp3, Cacna2d2, Tsc22d3	NM_007616, AF024519, NM_001077364, NM_011733, NM_010831, NM_009228, NM_207225, NM_011448, NM_008343, NM_020263, NM_001077364
GO:0032501	multicellular organismal process	521	164	147.33	0.03656	A_51_P100289, A_51_P107302, A_51_P107686, A_51_P111455, A_51_P112405, A_51_P122521, A_51_P126864, A_51_P127681, A_51_P131442, A_51_P134301, A_51_P137322, A_51_P159194, A_51_P159201, A_51_P162272, A_51_P174681, A_51_P175567, A_51_P195875, A_51_P196444, A_51_P212107, A_51_P216496, A_51_P220135, A_51_P222590, A_51_P227332, A_51_P229816, A_51_P233825, A_51_P234113, A_51_P235816, A_51_P235821, A_51_P2…	Srf, Cav1, Foxc1, Wdr77, Plaur, Nup50, Chst11, Clic4, Dpf1, Pfdn5, Cck, Junb, Junb, Wnt5a, Bzw2, Dact1, Notch4, Foxc2, Ctnnbl1, Tfpi2, Nfatc1, Arf6, Rpl38, Eif2b2, Akap1, Nod1, Tsc22d3, Tsc22d3, Nr4a1, H2afx, Cited1, Adcyap1r1, Mapk8ip3, Acsl4, Slc7a5, Drd4, Ccl2, Hmga2, Foxs1, Zc3h12a, Bcl2l1, Csrp2, Atp1a1, Nrn1, Csda, Nle1, Sik1, B3gnt2, Rps19, Snta1, Il1rl1, Rps6, Dusp4, Endog, Zfpm1, Rps14, …	NM_020493, NM_007616, NM_008592, NM_027432, NM_011113, NM_016714, NM_021439, NM_013885, NM_013874, NM_027044, NM_031161, NM_008416, NM_008416, NM_009524, NM_025840, AK077691, NM_010929, NM_013519, NM_025680, NM_009364, NM_016791, NM_007481, NM_001048057, NM_145445, NM_001042541, NM_172729, AF024519, NM_001077364, NM_010444, NM_010436, NM_007709, NM_007407, NM_013931, NM_207625, NM_011404, NM_0078…
GO:0023057	negative regulation of signaling	79	30	22.34	0.03679	A_51_P100289, A_51_P107302, A_51_P126864, A_51_P134301, A_51_P155714, A_51_P162272, A_51_P259459, A_51_P288315, A_51_P299454, A_51_P322677, A_51_P329928, A_51_P339793, A_51_P347333, A_51_P403636, A_51_P427926, A_51_P446781, A_51_P451606, A_51_P474459, A_51_P502614, A_51_P512591, A_52_P148861, A_52_P154347, A_52_P19955, A_52_P208604, A_52_P297724, A_52_P340700, A_52_P484194, A_52_P523459, A_52_P62…	Srf, Cav1, Chst11, Pfdn5, Traf3ip1, Wnt5a, Nfkbib, Hmga2, Bcl2l1, Dusp14, Phlda3, Il1rl1, Dusp4, Smad7, Smad6, Strap, Sox9, Socs3, Dusp6, Cdc42se1, Bcl2l1, Ecm1, Il1rl1, Pfdn5, Dusp14, Cdc42se1, Il1rl1, Cd44, Dab2ip, Strap	NM_020493, NM_007616, NM_021439, NM_027044, AK014457, NM_009524, NM_010908, NM_010441, NM_009743, NM_019819, NM_013750, NM_010743, AK012530, NM_001042660, NM_008542, NM_011499, NM_011448, NM_007707, NM_026268, NM_172395, NM_009743, NM_007899, NM_010743, NM_027044, NM_019819, NM_172395, NM_001025602, NM_009851, NM_001001602, AK147179
GO:0048646	anatomical structure formation involved in morphogenesis	107	39	30.26	0.03704	A_51_P100289, A_51_P107686, A_51_P122521, A_51_P159194, A_51_P159201, A_51_P162272, A_51_P195875, A_51_P196444, A_51_P239654, A_51_P286737, A_51_P288315, A_51_P296249, A_51_P297925, A_51_P318551, A_51_P347333, A_51_P360840, A_51_P385786, A_51_P411297, A_51_P439803, A_51_P451606, A_51_P482552, A_51_P498205, A_51_P502614, A_52_P136162, A_52_P154347, A_52_P174915, A_52_P249424, A_52_P404533, A_52_P4…	Srf, Foxc1, Nup50, Junb, Junb, Wnt5a, Notch4, Foxc2, Nr4a1, Ccl2, Hmga2, Foxs1, Zc3h12a, Nle1, Dusp4, Zfpm1, Id1, Nup50, Actg1, Sox9, Vegfa, Itgav, Dusp6, Fgfr1, Ecm1, Gja1, Vegfa, Hspb1, Rdh10, Fkbp1a, Cd44, Id1, Gatad2a, Ncl, Vav2, Vegfa, Vhl, Cxcl12, Actg1	NM_020493, NM_008592, NM_016714, NM_008416, NM_008416, NM_009524, NM_010929, NM_013519, NM_010444, NM_011333, NM_010441, NM_010226, NM_153159, NM_145431, AK012530, NM_009569, NM_010495, NM_016714, NM_009609, NM_011448, NM_001025250, NM_008402, NM_026268, NM_010206, NM_007899, NM_010288, NM_001025257, NM_013560, NM_133832, NM_008019, NM_009851, NM_010495, NM_145596, NM_010880, BC053060, NM_0010252…
GO:0050673	epithelial cell proliferation	46	19	13.01	0.03786	A_51_P107302, A_51_P111455, A_51_P162272, A_51_P239654, A_51_P286737, A_51_P441798, A_51_P451606, A_51_P482552, A_52_P108346, A_52_P143866, A_52_P154347, A_52_P249424, A_52_P278549, A_52_P393056, A_52_P605846, A_52_P622471, A_52_P63553, A_52_P638895, A_52_P685021	Cav1, Wdr77, Wnt5a, Nr4a1, Ccl2, Glul, Sox9, Vegfa, Myc, Glul, Ecm1, Vegfa, Myc, Wdr77, Cebpb, Dab2ip, Cebpb, Vegfa, Cxcl12	NM_007616, NM_027432, NM_009524, NM_010444, NM_011333, X16314, NM_011448, NM_001025250, NM_010849, NM_008131, NM_007899, NM_001025257, NM_010849, NM_027432, NM_009883, NM_001001602, NM_009883, NM_001025250, NM_021704
GO:0048568	embryonic organ development	52	21	14.7	0.03856	A_51_P126864, A_51_P159194, A_51_P159201, A_51_P162272, A_51_P196444, A_51_P255365, A_51_P360840, A_51_P385639, A_51_P451606, A_51_P474459, A_51_P480202, A_51_P482552, A_51_P498205, A_52_P108346, A_52_P136162, A_52_P249424, A_52_P278549, A_52_P421234, A_52_P605846, A_52_P63553, A_52_P638895	Chst11, Junb, Junb, Wnt5a, Foxc2, Cited1, Zfpm1, Gjb5, Sox9, Socs3, Dlx2, Vegfa, Itgav, Myc, Fgfr1, Vegfa, Myc, Rdh10, Cebpb, Cebpb, Vegfa	NM_021439, NM_008416, NM_008416, NM_009524, NM_013519, NM_007709, NM_009569, NM_010291, NM_011448, NM_007707, NM_010054, NM_001025250, NM_008402, NM_010849, NM_010206, NM_001025257, NM_010849, NM_133832, NM_009883, NM_009883, NM_001025250
GO:0032504	multicellular organism reproduction	61	24	17.25	0.03865	A_51_P107302, A_51_P107686, A_51_P159194, A_51_P159201, A_51_P229816, A_51_P245275, A_51_P259603, A_51_P268154, A_51_P288315, A_51_P299454, A_51_P311977, A_51_P344734, A_51_P427736, A_51_P451606, A_51_P461844, A_51_P482552, A_51_P483118, A_52_P148861, A_52_P249424, A_52_P531325, A_52_P590740, A_52_P631015, A_52_P638895, A_52_P685021	Cav1, Foxc1, Junb, Junb, Eif2b2, H2afx, Adcyap1r1, Acsl4, Hmga2, Bcl2l1, Csda, Rps6, Gopc, Sox9, Pafah1b2, Vegfa, Hmga1, Bcl2l1, Vegfa, Rps6, Tle3, Etv5, Vegfa, Cxcl12	NM_007616, NM_008592, NM_008416, NM_008416, NM_145445, NM_010436, NM_007407, NM_207625, NM_010441, NM_009743, NM_011733, NM_009096, NM_053187, NM_011448, NM_008775, NM_001025250, NM_016660, NM_009743, NM_001025257, AK013825, BC056465, NM_023794, NM_001025250, NM_021704
GO:0048609	multicellular organismal reproductive process	61	24	17.25	0.03865	A_51_P107302, A_51_P107686, A_51_P159194, A_51_P159201, A_51_P229816, A_51_P245275, A_51_P259603, A_51_P268154, A_51_P288315, A_51_P299454, A_51_P311977, A_51_P344734, A_51_P427736, A_51_P451606, A_51_P461844, A_51_P482552, A_51_P483118, A_52_P148861, A_52_P249424, A_52_P531325, A_52_P590740, A_52_P631015, A_52_P638895, A_52_P685021	Cav1, Foxc1, Junb, Junb, Eif2b2, H2afx, Adcyap1r1, Acsl4, Hmga2, Bcl2l1, Csda, Rps6, Gopc, Sox9, Pafah1b2, Vegfa, Hmga1, Bcl2l1, Vegfa, Rps6, Tle3, Etv5, Vegfa, Cxcl12	NM_007616, NM_008592, NM_008416, NM_008416, NM_145445, NM_010436, NM_007407, NM_207625, NM_010441, NM_009743, NM_011733, NM_009096, NM_053187, NM_011448, NM_008775, NM_001025250, NM_016660, NM_009743, NM_001025257, AK013825, BC056465, NM_023794, NM_001025250, NM_021704
GO:0048519	negative regulation of biological process	383	123	108.31	0.03914	A_51_P100289, A_51_P107302, A_51_P107686, A_51_P111455, A_51_P112405, A_51_P126864, A_51_P127681, A_51_P134301, A_51_P137322, A_51_P155714, A_51_P162272, A_51_P167562, A_51_P185121, A_51_P195875, A_51_P196444, A_51_P227345, A_51_P233825, A_51_P235816, A_51_P235821, A_51_P245275, A_51_P255365, A_51_P259459, A_51_P259603, A_51_P267783, A_51_P283499, A_51_P286737, A_51_P288315, A_51_P294994, A_51_P2…	Srf, Cav1, Foxc1, Wdr77, Plaur, Chst11, Clic4, Pfdn5, Cck, Traf3ip1, Wnt5a, Erdr1, Sfrs6, Notch4, Foxc2, Dpep1, Akap1, Tsc22d3, Tsc22d3, H2afx, Cited1, Nfkbib, Adcyap1r1, Il11, Drd4, Ccl2, Hmga2, Mxi1, Foxs1, Pcgf6, Bcl2l1, Atp1a1, Cry1, Rps26, Fosl1, Csda, Ctbp2, Dusp14, Rps13, Sik1, Phlda3, Il1rl1, Rps6, Dusp4, Camk2n2, Hist2h3c1, Zfpm1, Rps14, Plk3, Bcat1, Id3, Id1, Smad7, Prkrip1, Hdac4, Jam2…	NM_020493, NM_007616, NM_008592, NM_027432, NM_011113, NM_021439, NM_013885, NM_027044, NM_031161, AK014457, NM_009524, NM_133362, AK004831, NM_010929, NM_013519, NM_007876, NM_001042541, AF024519, NM_001077364, NM_010436, NM_007709, NM_010908, NM_007407, NM_008350, NM_007878, NM_011333, NM_010441, NM_001008542, NM_010226, NM_027654, NM_009743, NM_144900, NM_007771, NM_013765, NM_010235, NM_01173…
GO:0001932	regulation of protein phosphorylation	98	36	27.71	0.03928	A_51_P107302, A_51_P137322, A_51_P155714, A_51_P162272, A_51_P170807, A_51_P208330, A_51_P238448, A_51_P264388, A_51_P267783, A_51_P283499, A_51_P291501, A_51_P322677, A_51_P347333, A_51_P403636, A_51_P407004, A_51_P409893, A_51_P427926, A_51_P442016, A_51_P451606, A_51_P474459, A_51_P482552, A_51_P500984, A_51_P502614, A_52_P1197913, A_52_P136162, A_52_P214897, A_52_P240706, A_52_P249424, A_52_P…	Cav1, Cck, Traf3ip1, Wnt5a, Map3k6, Camkk1, Ccnd3, Mapk8ip3, Il11, Drd4, Ccno, Dusp14, Dusp4, Smad7, Prkrip1, Prkar2a, Smad6, Camkk2, Sox9, Socs3, Vegfa, Gadd45b, Dusp6, Gadd45b, Fgfr1, Prkrip1, Ceacam1, Vegfa, Igfbp3, Dusp14, Gnb2l1, Hspb1, Fkbp1a, Cd44, Dab2ip, Vegfa	NM_007616, NM_031161, AK014457, NM_009524, NM_016693, NM_018883, NM_007632, NM_013931, NM_008350, NM_007878, AK053890, NM_019819, AK012530, NM_001042660, NM_025774, NM_008924, NM_008542, AK050846, NM_011448, NM_007707, NM_001025250, NM_008655, NM_026268, NM_008655, NM_010206, AK046035, NM_001039185, NM_001025257, NM_008343, NM_019819, NM_008143, NM_013560, NM_008019, NM_009851, NM_001001602, NM_0…
GO:0042325	regulation of phosphorylation	108	39	30.54	0.04279	A_51_P107302, A_51_P137322, A_51_P155714, A_51_P162272, A_51_P170807, A_51_P208330, A_51_P238448, A_51_P264388, A_51_P267783, A_51_P283499, A_51_P291501, A_51_P322677, A_51_P347333, A_51_P355151, A_51_P403636, A_51_P407004, A_51_P409893, A_51_P427926, A_51_P442016, A_51_P451606, A_51_P474459, A_51_P482552, A_51_P500984, A_51_P502614, A_52_P1197913, A_52_P136162, A_52_P214897, A_52_P220810, A_52_P…	Cav1, Cck, Traf3ip1, Wnt5a, Map3k6, Camkk1, Ccnd3, Mapk8ip3, Il11, Drd4, Ccno, Dusp14, Dusp4, Camk2n2, Smad7, Prkrip1, Prkar2a, Smad6, Camkk2, Sox9, Socs3, Vegfa, Gadd45b, Dusp6, Gadd45b, Fgfr1, Prkrip1, Trib2, Ceacam1, Vegfa, Igfbp3, Dusp14, Gnb2l1, Hspb1, Fkbp1a, Cd44, Dab2ip, Vav2, Vegfa	NM_007616, NM_031161, AK014457, NM_009524, NM_016693, NM_018883, NM_007632, NM_013931, NM_008350, NM_007878, AK053890, NM_019819, AK012530, AK013788, NM_001042660, NM_025774, NM_008924, NM_008542, AK050846, NM_011448, NM_007707, NM_001025250, NM_008655, NM_026268, NM_008655, NM_010206, AK046035, NM_144551, NM_001039185, NM_001025257, NM_008343, NM_019819, NM_008143, NM_013560, NM_008019, NM_00985…
GO:0032268	regulation of cellular protein metabolic process	143	50	40.44	0.04282	A_51_P107302, A_51_P137322, A_51_P155714, A_51_P162272, A_51_P170807, A_51_P174335, A_51_P208330, A_51_P229816, A_51_P233825, A_51_P238448, A_51_P264388, A_51_P267783, A_51_P283499, A_51_P291501, A_51_P322677, A_51_P347333, A_51_P361638, A_51_P375201, A_51_P403636, A_51_P407004, A_51_P409893, A_51_P417839, A_51_P427926, A_51_P436928, A_51_P442016, A_51_P451606, A_51_P463765, A_51_P474459, A_51_P4…	Cav1, Cck, Traf3ip1, Wnt5a, Map3k6, Rps5, Camkk1, Eif2b2, Akap1, Ccnd3, Mapk8ip3, Il11, Drd4, Ccno, Dusp14, Dusp4, Rps14, Plk3, Smad7, Prkrip1, Prkar2a, Hdac4, Smad6, Rps9, Camkk2, Sox9, Timp3, Socs3, Vegfa, Itgav, Gadd45b, Dusp6, Timp1, Gadd45b, Fgfr1, Ube2n, Prkrip1, Trib2, Ceacam1, Vegfa, Igfbp3, Dusp14, Mknk2, Gnb2l1, Hspb1, Fkbp1a, Cd44, Uhmk1, Dab2ip, Vegfa	NM_007616, NM_031161, AK014457, NM_009524, NM_016693, NM_009095, NM_018883, NM_145445, NM_001042541, NM_007632, NM_013931, NM_008350, NM_007878, AK053890, NM_019819, AK012530, NM_020600, NM_013807, NM_001042660, NM_025774, NM_008924, NM_207225, NM_008542, NM_029767, AK050846, NM_011448, NM_011595, NM_007707, NM_001025250, NM_008402, NM_008655, NM_026268, NM_001044384, NM_008655, NM_010206, NM_080…
GO:0051246	regulation of protein metabolic process	156	54	44.11	0.04353	A_51_P107302, A_51_P137322, A_51_P155714, A_51_P162272, A_51_P170807, A_51_P174335, A_51_P208330, A_51_P229816, A_51_P233825, A_51_P238448, A_51_P264388, A_51_P267783, A_51_P283499, A_51_P291501, A_51_P322677, A_51_P347333, A_51_P360840, A_51_P361638, A_51_P375201, A_51_P403636, A_51_P407004, A_51_P409893, A_51_P417839, A_51_P427926, A_51_P436928, A_51_P442016, A_51_P451606, A_51_P463765, A_51_P4…	Cav1, Cck, Traf3ip1, Wnt5a, Map3k6, Rps5, Camkk1, Eif2b2, Akap1, Ccnd3, Mapk8ip3, Il11, Drd4, Ccno, Dusp14, Dusp4, Zfpm1, Rps14, Plk3, Smad7, Prkrip1, Prkar2a, Hdac4, Smad6, Rps9, Camkk2, Sox9, Timp3, Socs3, Vegfa, Itgav, Gadd45b, Dusp6, Timp1, Gadd45b, Fgfr1, Ube2n, Gja1, Prkrip1, Trib2, Ceacam1, Vegfa, Igfbp3, Dusp14, Mknk2, Gnb2l1, Hspb1, Fkbp1a, Cd44, Cebpb, Uhmk1, Dab2ip, Cebpb, Vegfa	NM_007616, NM_031161, AK014457, NM_009524, NM_016693, NM_009095, NM_018883, NM_145445, NM_001042541, NM_007632, NM_013931, NM_008350, NM_007878, AK053890, NM_019819, AK012530, NM_009569, NM_020600, NM_013807, NM_001042660, NM_025774, NM_008924, NM_207225, NM_008542, NM_029767, AK050846, NM_011448, NM_011595, NM_007707, NM_001025250, NM_008402, NM_008655, NM_026268, NM_001044384, NM_008655, NM_010…
GO:0010648	negative regulation of cell communication	80	30	22.62	0.04356	A_51_P100289, A_51_P107302, A_51_P126864, A_51_P134301, A_51_P155714, A_51_P162272, A_51_P259459, A_51_P288315, A_51_P299454, A_51_P322677, A_51_P329928, A_51_P339793, A_51_P347333, A_51_P403636, A_51_P427926, A_51_P446781, A_51_P451606, A_51_P474459, A_51_P502614, A_51_P512591, A_52_P148861, A_52_P154347, A_52_P19955, A_52_P208604, A_52_P297724, A_52_P340700, A_52_P484194, A_52_P523459, A_52_P62…	Srf, Cav1, Chst11, Pfdn5, Traf3ip1, Wnt5a, Nfkbib, Hmga2, Bcl2l1, Dusp14, Phlda3, Il1rl1, Dusp4, Smad7, Smad6, Strap, Sox9, Socs3, Dusp6, Cdc42se1, Bcl2l1, Ecm1, Il1rl1, Pfdn5, Dusp14, Cdc42se1, Il1rl1, Cd44, Dab2ip, Strap	NM_020493, NM_007616, NM_021439, NM_027044, AK014457, NM_009524, NM_010908, NM_010441, NM_009743, NM_019819, NM_013750, NM_010743, AK012530, NM_001042660, NM_008542, NM_011499, NM_011448, NM_007707, NM_026268, NM_172395, NM_009743, NM_007899, NM_010743, NM_027044, NM_019819, NM_172395, NM_001025602, NM_009851, NM_001001602, AK147179
GO:0034622	cellular macromolecular complex assembly	77	29	21.77	0.0442	A_51_P103659, A_51_P107302, A_51_P169156, A_51_P195374, A_51_P195997, A_51_P215540, A_51_P222590, A_51_P242585, A_51_P242591, A_51_P245275, A_51_P274768, A_51_P306647, A_51_P344734, A_51_P361638, A_51_P421140, A_51_P427926, A_51_P439092, A_51_P451606, A_51_P482473, A_51_P490023, A_51_P514256, A_52_P185485, A_52_P372165, A_52_P405893, A_52_P407220, A_52_P488471, A_52_P525674, A_52_P531325, A_52_P8…	Tubb2a, Cav1, Rps10, Baiap2l1, Rps15, Rnf4, Arf6, Shq1, Shq1, H2afx, Rps25, Arpc4, Rps6, Rps14, Tubb6, Smad6, Rpsa, Sox9, Rps17, Tubb2a, Tubb2b, Arpc4, Rpsa, Rpl24, Picalm, Fkbp1a, Sfrs1, Rps6, Eif6	NM_009450, NM_007616, NM_025963, NM_025833, NM_009091, NM_011278, NM_007481, NM_181590, AK012978, NM_010436, NM_024266, NM_026552, NM_009096, NM_020600, NM_026473, NM_008542, NM_011029, NM_011448, NM_009092, NM_009450, NM_023716, NM_026552, NM_011029, NM_024218, NM_146194, NM_008019, NM_173374, AK013825, NM_010579
GO:0022604	regulation of cell morphogenesis	35	15	9.9	0.0445	A_51_P157193, A_51_P162272, A_51_P286737, A_51_P476829, A_51_P482552, A_51_P512591, A_51_P520456, A_52_P149438, A_52_P172441, A_52_P249424, A_52_P340700, A_52_P410765, A_52_P622471, A_52_P638895, A_52_P685021	Rhoj, Wnt5a, Ccl2, D930001I22Rik, Vegfa, Cdc42se1, Pdpn, Pdlim5, D930001I22Rik, Vegfa, Cdc42se1, Sema7a, Dab2ip, Vegfa, Cxcl12	NM_023275, NM_009524, NM_011333, NM_173397, NM_001025250, NM_172395, NM_010329, NM_019809, AK052945, NM_001025257, NM_172395, NM_011352, NM_001001602, NM_001025250, NM_021704
GO:0007157	heterophilic cell-cell adhesion	8	5	2.26	0.04529	A_51_P268439, A_51_P442933, A_52_P220090, A_52_P268206, A_52_P28651	Mcam, Amigo3, Cd164, Mcam, Pvrl1	NM_023061, NM_177275, NM_016898, NM_023061, NM_021424
GO:0010595	positive regulation of endothelial cell migration	8	5	2.26	0.04529	A_51_P162272, A_51_P196444, A_51_P482552, A_52_P249424, A_52_P638895	Wnt5a, Foxc2, Vegfa, Vegfa, Vegfa	NM_009524, NM_013519, NM_001025250, NM_001025257, NM_001025250
GO:0021761	limbic system development	8	5	2.26	0.04529	A_51_P100289, A_51_P480202, A_52_P136162, A_52_P449871, A_52_P464831	Srf, Dlx2, Fgfr1, Id4, Dlx1	NM_020493, NM_010054, NM_010206, NM_031166, NM_010053
GO:0045843	negative regulation of striated muscle tissue development	8	5	2.26	0.04529	A_51_P235816, A_51_P235821, A_51_P311977, A_51_P489413, A_52_P600518	Tsc22d3, Tsc22d3, Csda, Luc7l, Tsc22d3	AF024519, NM_001077364, NM_011733, NM_025881, NM_001077364
GO:0048635	negative regulation of muscle organ development	8	5	2.26	0.04529	A_51_P235816, A_51_P235821, A_51_P311977, A_51_P489413, A_52_P600518	Tsc22d3, Tsc22d3, Csda, Luc7l, Tsc22d3	AF024519, NM_001077364, NM_011733, NM_025881, NM_001077364
GO:0050873	brown fat cell differentiation	8	5	2.26	0.04529	A_51_P379976, A_52_P155849, A_52_P605846, A_52_P63553, A_52_P682382	Arl4a, Arl4a, Cebpb, Cebpb, Scd1	NM_001039515, NM_001039515, NM_009883, NM_009883, NM_009127
GO:0071277	cellular response to calcium ion	8	5	2.26	0.04529	A_51_P127681, A_51_P159194, A_51_P159201, A_52_P262219, A_52_P661565	Clic4, Junb, Junb, Fos, Clic4	NM_013885, NM_008416, NM_008416, NM_010234, NM_013885
GO:0048872	homeostasis of number of cells	38	16	10.75	0.04561	A_51_P100289, A_51_P312936, A_51_P337290, A_51_P344734, A_51_P360840, A_51_P361638, A_51_P451606, A_51_P482473, A_51_P482552, A_51_P512384, A_52_P249424, A_52_P404955, A_52_P523459, A_52_P531325, A_52_P537084, A_52_P638895	Srf, Rps24, Rps19, Rps6, Zfpm1, Rps14, Sox9, Rps17, Vegfa, Timp1, Vegfa, Rps19, Cd44, Rps6, Rps24, Vegfa	NM_020493, NM_207634, NM_023133, NM_009096, NM_009569, NM_020600, NM_011448, NM_009092, NM_001025250, NM_001044384, NM_001025257, AK012052, NM_009851, AK013825, AK049387, NM_001025250
GO:0009108	coenzyme biosynthetic process	13	7	3.68	0.04584	A_51_P223546, A_51_P381511, A_51_P395555, A_51_P498640, A_52_P359502, A_52_P363068, A_52_P445958	Nmnat2, Mocs1, Vkorc1, Pdxk, Pdxk, Nmnat2, Pdxk	NM_175460, NM_020042, NM_178600, NM_172134, AK009645, NM_175460, NM_172134
GO:0030850	prostate gland development	13	7	3.68	0.04584	A_51_P111455, A_51_P112405, A_51_P162272, A_51_P451606, A_52_P393056, A_52_P523459, A_52_P681310	Wdr77, Plaur, Wnt5a, Sox9, Wdr77, Cd44, Plaur	NM_027432, NM_011113, NM_009524, NM_011448, NM_027432, NM_009851, NM_011113
GO:0042089	cytokine biosynthetic process	13	7	3.68	0.04584	A_51_P162272, A_51_P234113, A_51_P360840, A_52_P220810, A_52_P404533, A_52_P605846, A_52_P63553	Wnt5a, Nod1, Zfpm1, Trib2, Hspb1, Cebpb, Cebpb	NM_009524, NM_172729, NM_009569, NM_144551, NM_013560, NM_009883, NM_009883
GO:0042107	cytokine metabolic process	13	7	3.68	0.04584	A_51_P162272, A_51_P234113, A_51_P360840, A_52_P220810, A_52_P404533, A_52_P605846, A_52_P63553	Wnt5a, Nod1, Zfpm1, Trib2, Hspb1, Cebpb, Cebpb	NM_009524, NM_172729, NM_009569, NM_144551, NM_013560, NM_009883, NM_009883
GO:0048644	muscle organ morphogenesis	13	7	3.68	0.04584	A_51_P107686, A_51_P162272, A_51_P196444, A_51_P296249, A_51_P360840, A_51_P403636, A_52_P488471	Foxc1, Wnt5a, Foxc2, Foxs1, Zfpm1, Smad7, Fkbp1a	NM_008592, NM_009524, NM_013519, NM_010226, NM_009569, NM_001042660, NM_008019
GO:0060675	ureteric bud morphogenesis	13	7	3.68	0.04584	A_51_P451606, A_51_P482552, A_52_P108346, A_52_P249424, A_52_P278549, A_52_P523459, A_52_P638895	Sox9, Vegfa, Myc, Vegfa, Myc, Cd44, Vegfa	NM_011448, NM_001025250, NM_010849, NM_001025257, NM_010849, NM_009851, NM_001025250
GO:0071214	cellular response to abiotic stimulus	13	7	3.68	0.04584	A_51_P288315, A_51_P299454, A_51_P376227, A_51_P451606, A_52_P148861, A_52_P278192, A_52_P507537	Hmga2, Bcl2l1, Bcat1, Sox9, Bcl2l1, Rad1, Bcat1	NM_010441, NM_009743, NM_001024468, NM_011448, NM_009743, NM_011232, NM_001024468
GO:0035295	tube development	68	26	19.23	0.04592	A_51_P100289, A_51_P107686, A_51_P122521, A_51_P162272, A_51_P195875, A_51_P196444, A_51_P264388, A_51_P296249, A_51_P385786, A_51_P411297, A_51_P437050, A_51_P451606, A_51_P482552, A_51_P520456, A_52_P108346, A_52_P136162, A_52_P174915, A_52_P249424, A_52_P278549, A_52_P421234, A_52_P523459, A_52_P533809, A_52_P580458, A_52_P631015, A_52_P638895, A_52_P685021	Srf, Foxc1, Nup50, Wnt5a, Notch4, Foxc2, Mapk8ip3, Foxs1, Id1, Nup50, Heg1, Sox9, Vegfa, Pdpn, Myc, Fgfr1, Gja1, Vegfa, Myc, Rdh10, Cd44, Id1, Gatad2a, Etv5, Vegfa, Cxcl12	NM_020493, NM_008592, NM_016714, NM_009524, NM_010929, NM_013519, NM_013931, NM_010226, NM_010495, NM_016714, AK043598, NM_011448, NM_001025250, NM_010329, NM_010849, NM_010206, NM_010288, NM_001025257, NM_010849, NM_133832, NM_009851, NM_010495, NM_145596, NM_023794, NM_001025250, NM_021704
GO:0000075	cell cycle checkpoint	21	10	5.94	0.04594	A_51_P245275, A_51_P288315, A_51_P299454, A_51_P344734, A_51_P376227, A_52_P148861, A_52_P278192, A_52_P405893, A_52_P507537, A_52_P531325	H2afx, Hmga2, Bcl2l1, Rps6, Bcat1, Bcl2l1, Rad1, Rpl24, Bcat1, Rps6	NM_010436, NM_010441, NM_009743, NM_009096, NM_001024468, NM_009743, NM_011232, NM_024218, NM_001024468, AK013825
GO:0009605	response to external stimulus	96	35	27.15	0.04654	A_51_P100289, A_51_P107302, A_51_P117752, A_51_P137322, A_51_P162272, A_51_P209444, A_51_P234113, A_51_P239654, A_51_P249360, A_51_P264388, A_51_P286737, A_51_P308796, A_51_P335650, A_51_P339793, A_51_P395555, A_51_P451606, A_51_P455338, A_51_P481968, A_51_P482552, A_51_P503922, A_51_P520456, A_52_P108346, A_52_P161806, A_52_P19955, A_52_P249424, A_52_P262219, A_52_P278549, A_52_P28651, A_52_P404…	Srf, Cav1, Asgr1, Cck, Wnt5a, Rpl36al, Nod1, Nr4a1, Suox, Mapk8ip3, Ccl2, Fosl1, B3gnt2, Il1rl1, Vkorc1, Sox9, Ear11, Cmtm6, Vegfa, Rcvrn, Pdpn, Myc, RP23-143A14.5, Il1rl1, Vegfa, Fos, Myc, Pvrl1, Hspb1, Rpl24, Sema7a, Il1rl1, Vegfa, Wdr45l, Cxcl12	NM_020493, NM_007616, NM_009714, NM_031161, NM_009524, NM_025589, NM_172729, NM_010444, NM_173733, NM_013931, NM_011333, NM_010235, NM_016888, NM_010743, NM_178600, NM_011448, NM_053113, NM_026036, NM_001025250, NM_009038, NM_010329, NM_010849, NM_027136, NM_010743, NM_001025257, NM_010234, NM_010849, NM_021424, NM_013560, NM_024218, NM_011352, NM_001025602, NM_001025250, NM_025793, NM_021704
GO:0035239	tube morphogenesis	50	20	14.14	0.04747	A_51_P100289, A_51_P122521, A_51_P162272, A_51_P195875, A_51_P196444, A_51_P296249, A_51_P411297, A_51_P451606, A_51_P482552, A_51_P520456, A_52_P108346, A_52_P174915, A_52_P249424, A_52_P278549, A_52_P421234, A_52_P523459, A_52_P580458, A_52_P631015, A_52_P638895, A_52_P685021	Srf, Nup50, Wnt5a, Notch4, Foxc2, Foxs1, Nup50, Sox9, Vegfa, Pdpn, Myc, Gja1, Vegfa, Myc, Rdh10, Cd44, Gatad2a, Etv5, Vegfa, Cxcl12	NM_020493, NM_016714, NM_009524, NM_010929, NM_013519, NM_010226, NM_016714, NM_011448, NM_001025250, NM_010329, NM_010849, NM_010288, NM_001025257, NM_010849, NM_133832, NM_009851, NM_145596, NM_023794, NM_001025250, NM_021704
GO:0002009	morphogenesis of an epithelium	53	21	14.99	0.04748	A_51_P100289, A_51_P122521, A_51_P162272, A_51_P195875, A_51_P196444, A_51_P296249, A_51_P411297, A_51_P451606, A_51_P474459, A_51_P482552, A_52_P108346, A_52_P136162, A_52_P174915, A_52_P249424, A_52_P278549, A_52_P421234, A_52_P523459, A_52_P580458, A_52_P631015, A_52_P638895, A_52_P685021	Srf, Nup50, Wnt5a, Notch4, Foxc2, Foxs1, Nup50, Sox9, Socs3, Vegfa, Myc, Fgfr1, Gja1, Vegfa, Myc, Rdh10, Cd44, Gatad2a, Etv5, Vegfa, Cxcl12	NM_020493, NM_016714, NM_009524, NM_010929, NM_013519, NM_010226, NM_016714, NM_011448, NM_007707, NM_001025250, NM_010849, NM_010206, NM_010288, NM_001025257, NM_010849, NM_133832, NM_009851, NM_145596, NM_023794, NM_001025250, NM_021704
GO:0042981	regulation of apoptotic process	186	63	52.6	0.04762	A_51_P107302, A_51_P107686, A_51_P112405, A_51_P126864, A_51_P137322, A_51_P162272, A_51_P196444, A_51_P212107, A_51_P227345, A_51_P234113, A_51_P235816, A_51_P235821, A_51_P237097, A_51_P239654, A_51_P255365, A_51_P286737, A_51_P288315, A_51_P292357, A_51_P296249, A_51_P299454, A_51_P308796, A_51_P311977, A_51_P328725, A_51_P329928, A_51_P343833, A_51_P344734, A_51_P349073, A_51_P375201, A_51_P3…	Cav1, Foxc1, Plaur, Chst11, Cck, Wnt5a, Foxc2, Ctnnbl1, Dpep1, Nod1, Tsc22d3, Tsc22d3, Pvr, Nr4a1, Cited1, Ccl2, Hmga2, Rps3a, Foxs1, Bcl2l1, Fosl1, Csda, Sik1, Phlda3, Traf1, Rps6, Endog, Plk3, Id3, Smad6, Sox9, Vegfa, Itgav, Dusp6, Lcn2, Timp1, Myc, Fgfr1, Bcl2l1, Pvr, Vegfa, Igfbp3, Myc, Ctnnbl1, Prune2, Gnb2l1, Hspb1, Dlx1, Rps3a, Cd44, Rps6, Bid, Tsc22d3, Cebpb, Dab2ip, Pvr, Bag3, Cebpb, Veg…	NM_007616, NM_008592, NM_011113, NM_021439, NM_031161, NM_009524, NM_013519, NM_025680, NM_007876, NM_172729, AF024519, NM_001077364, NM_027514, NM_010444, NM_007709, NM_011333, NM_010441, NM_016959, NM_010226, NM_009743, NM_010235, NM_011733, NM_010831, NM_013750, NM_009421, NM_009096, NM_007931, NM_013807, NM_008321, NM_008542, NM_011448, NM_001025250, NM_008402, NM_026268, NM_008491, NM_001044…
GO:0043067	regulation of programmed cell death	186	63	52.6	0.04762	A_51_P107302, A_51_P107686, A_51_P112405, A_51_P126864, A_51_P137322, A_51_P162272, A_51_P196444, A_51_P212107, A_51_P227345, A_51_P234113, A_51_P235816, A_51_P235821, A_51_P237097, A_51_P239654, A_51_P255365, A_51_P286737, A_51_P288315, A_51_P292357, A_51_P296249, A_51_P299454, A_51_P308796, A_51_P311977, A_51_P328725, A_51_P329928, A_51_P343833, A_51_P344734, A_51_P349073, A_51_P375201, A_51_P3…	Cav1, Foxc1, Plaur, Chst11, Cck, Wnt5a, Foxc2, Ctnnbl1, Dpep1, Nod1, Tsc22d3, Tsc22d3, Pvr, Nr4a1, Cited1, Ccl2, Hmga2, Rps3a, Foxs1, Bcl2l1, Fosl1, Csda, Sik1, Phlda3, Traf1, Rps6, Endog, Plk3, Id3, Smad6, Sox9, Vegfa, Itgav, Dusp6, Lcn2, Timp1, Myc, Fgfr1, Bcl2l1, Pvr, Vegfa, Igfbp3, Myc, Ctnnbl1, Prune2, Gnb2l1, Hspb1, Dlx1, Rps3a, Cd44, Rps6, Bid, Tsc22d3, Cebpb, Dab2ip, Pvr, Bag3, Cebpb, Veg…	NM_007616, NM_008592, NM_011113, NM_021439, NM_031161, NM_009524, NM_013519, NM_025680, NM_007876, NM_172729, AF024519, NM_001077364, NM_027514, NM_010444, NM_007709, NM_011333, NM_010441, NM_016959, NM_010226, NM_009743, NM_010235, NM_011733, NM_010831, NM_013750, NM_009421, NM_009096, NM_007931, NM_013807, NM_008321, NM_008542, NM_011448, NM_001025250, NM_008402, NM_026268, NM_008491, NM_001044…
GO:0031399	regulation of protein modification process	112	40	31.67	0.04806	A_51_P107302, A_51_P137322, A_51_P155714, A_51_P162272, A_51_P170807, A_51_P208330, A_51_P233825, A_51_P238448, A_51_P264388, A_51_P267783, A_51_P283499, A_51_P291501, A_51_P322677, A_51_P347333, A_51_P403636, A_51_P407004, A_51_P409893, A_51_P417839, A_51_P427926, A_51_P442016, A_51_P451606, A_51_P474459, A_51_P482552, A_51_P500984, A_51_P502614, A_52_P1197913, A_52_P136162, A_52_P146164, A_52_P…	Cav1, Cck, Traf3ip1, Wnt5a, Map3k6, Camkk1, Akap1, Ccnd3, Mapk8ip3, Il11, Drd4, Ccno, Dusp14, Dusp4, Smad7, Prkrip1, Prkar2a, Hdac4, Smad6, Camkk2, Sox9, Socs3, Vegfa, Gadd45b, Dusp6, Gadd45b, Fgfr1, Ube2n, Prkrip1, Trib2, Ceacam1, Vegfa, Igfbp3, Dusp14, Gnb2l1, Hspb1, Fkbp1a, Cd44, Dab2ip, Vegfa	NM_007616, NM_031161, AK014457, NM_009524, NM_016693, NM_018883, NM_001042541, NM_007632, NM_013931, NM_008350, NM_007878, AK053890, NM_019819, AK012530, NM_001042660, NM_025774, NM_008924, NM_207225, NM_008542, AK050846, NM_011448, NM_007707, NM_001025250, NM_008655, NM_026268, NM_008655, NM_010206, NM_080560, AK046035, NM_144551, NM_001039185, NM_001025257, NM_008343, NM_019819, NM_008143, NM_0…
GO:0060548	negative regulation of cell death	112	40	31.67	0.04806	A_51_P107302, A_51_P107686, A_51_P112405, A_51_P126864, A_51_P162272, A_51_P196444, A_51_P227345, A_51_P235816, A_51_P235821, A_51_P255365, A_51_P259603, A_51_P286737, A_51_P288315, A_51_P296249, A_51_P299454, A_51_P311977, A_51_P344734, A_51_P375201, A_51_P427926, A_51_P451606, A_51_P482552, A_51_P498205, A_51_P512384, A_52_P108346, A_52_P136162, A_52_P148861, A_52_P249424, A_52_P278549, A_52_P4…	Cav1, Foxc1, Plaur, Chst11, Wnt5a, Foxc2, Dpep1, Tsc22d3, Tsc22d3, Cited1, Adcyap1r1, Ccl2, Hmga2, Foxs1, Bcl2l1, Csda, Rps6, Plk3, Smad6, Sox9, Vegfa, Itgav, Timp1, Myc, Fgfr1, Bcl2l1, Vegfa, Myc, Hspb1, Dlx1, Cd44, Rps6, Tsc22d3, Cebpb, Bag3, Cebpb, Vegfa, Tpt1, Plaur, Cxcl12	NM_007616, NM_008592, NM_011113, NM_021439, NM_009524, NM_013519, NM_007876, AF024519, NM_001077364, NM_007709, NM_007407, NM_011333, NM_010441, NM_010226, NM_009743, NM_011733, NM_009096, NM_013807, NM_008542, NM_011448, NM_001025250, NM_008402, NM_001044384, NM_010849, NM_010206, NM_009743, NM_001025257, NM_010849, NM_013560, NM_010053, NM_009851, AK013825, NM_001077364, NM_009883, AJ250687, NM…
GO:0008219	cell death	252	83	71.26	0.04873	A_51_P107302, A_51_P107686, A_51_P112405, A_51_P122075, A_51_P126864, A_51_P137322, A_51_P162272, A_51_P196444, A_51_P212107, A_51_P222590, A_51_P227345, A_51_P233027, A_51_P234113, A_51_P235816, A_51_P235821, A_51_P237097, A_51_P239654, A_51_P255142, A_51_P255365, A_51_P259603, A_51_P286737, A_51_P288315, A_51_P292357, A_51_P296249, A_51_P297925, A_51_P299454, A_51_P308796, A_51_P311977, A_51_P3…	Cav1, Foxc1, Plaur, Dock1, Chst11, Cck, Wnt5a, Foxc2, Ctnnbl1, Arf6, Dpep1, Fam82a2, Nod1, Tsc22d3, Tsc22d3, Pvr, Nr4a1, Blcap, Cited1, Adcyap1r1, Ccl2, Hmga2, Rps3a, Foxs1, Zc3h12a, Bcl2l1, Fosl1, Csda, Fgl2, Sik1, Phlda3, Traf1, Rps6, Endog, Plk3, Id3, Id1, Smad6, Sox9, Zdhhc16, Vegfa, Itgav, Gadd45b, Dusp6, Lcn2, Timp1, Myc, Slc4a7, Gadd45b, Fgfr1, Bcl2l1, Gja1, Pvr, Vegfa, Igfbp3, Fgl2, Myc, …	NM_007616, NM_008592, NM_011113, AK052606, NM_021439, NM_031161, NM_009524, NM_013519, NM_025680, NM_007481, NM_007876, NM_001033136, NM_172729, AF024519, NM_001077364, NM_027514, NM_010444, NM_016916, NM_007709, NM_007407, NM_011333, NM_010441, NM_016959, NM_010226, NM_153159, NM_009743, NM_010235, NM_011733, NM_008013, NM_010831, NM_013750, NM_009421, NM_009096, NM_007931, NM_013807, NM_008321,…
