# Supplementary material for: Dynamics of mRNA and polysomal abundance in early 3T3-L1 adipogenesis
Source: BMC Genomics. 2014 May 18;15(1):381. doi: 10.1186/1471-2164-15-381 (PMC4039748; doi:10.1186/1471-2164-15-381)
Supplement: Supplementary file 2 — Additional file 2: MF TC:up/TL:up. The table contains the inferred MF GO classes of the TC:up/TL:up group. (XLS 25 KB) [file 12864_2013_6079_MOESM2_ESM.xls]

## Sheet: Tabelle1
GO.ID	Term	Annotated	Significant	Expected	classic	ProbeName	Symbol	GenBank
GO:0003735	structural constituent of ribosome	66	56	19.17	1.4e-21	A_51_P108190, A_51_P128945, A_51_P132459, A_51_P169156, A_51_P174335, A_51_P178761, A_51_P195997, A_51_P218814, A_51_P227332, A_51_P232858, A_51_P255441, A_51_P274768, A_51_P292357, A_51_P312936, A_51_P335671, A_51_P337290, A_51_P339103, A_51_P344103, A_51_P344734, A_51_P361638, A_51_P362278, A_51_P363515, A_51_P376165, A_51_P416995, A_51_P436928, A_51_P439092, A_51_P446229, A_51_P482473, A_51_P4…	Rpl23, Rps27a, Rpl27a, Rps10, Rps5, Fau, Rps15, Rpl22l1, Rpl38, Rpl14, Mrpl43, Rps25, Rps3a, Rps24, Rps28, Rps19, Rpl28, Rplp0, Rps6, Rps14, Rps2, Rpl26, Rps23, Rps16, Rps9, Rpsa, Rpl18a, Rps17, Rps21, Rps27, Rplp2, Rps29, Rps11, Rps18, Rps28, Rps2, Rpsa, Mrpl43, Rpl4, Rpl22, Rps19, Rpl24, Rpl18, Rps3a, Rps20, Rps11, Rps6, Rps24, Rpl19, Rps28, Rpl32, Rps15a, Rplp0, Rpl23, Rps21, Rps21	NM_022891, NM_001033865, NM_011975, NM_025963, NM_009095, NM_007990, NM_009091, NM_026517, NM_001048057, NM_025974, NM_053164, NM_024266, NM_016959, NM_207634, CA467389, NM_023133, NM_009081, U89419, NM_009096, NM_020600, NM_008503, NM_009080, NM_024175, NM_013647, NM_029767, NM_011029, NM_029751, NM_009092, NM_025587, NM_027015, NM_026020, NM_009093, AK002987, NM_011296, NM_016844, NM_008503, NM…
GO:0005198	structural molecule activity	96	68	27.88	5.1e-18	A_51_P103659, A_51_P107302, A_51_P108190, A_51_P128945, A_51_P132459, A_51_P169156, A_51_P174335, A_51_P178761, A_51_P195997, A_51_P218814, A_51_P227332, A_51_P232858, A_51_P233825, A_51_P255441, A_51_P264388, A_51_P274768, A_51_P287198, A_51_P292357, A_51_P312936, A_51_P335671, A_51_P337290, A_51_P339103, A_51_P344103, A_51_P344734, A_51_P361638, A_51_P362278, A_51_P363515, A_51_P376165, A_51_P4…	Tubb2a, Cav1, Rpl23, Rps27a, Rpl27a, Rps10, Rps5, Fau, Rps15, Rpl22l1, Rpl38, Rpl14, Akap1, Mrpl43, Mapk8ip3, Rps25, Krt23, Rps3a, Rps24, Rps28, Rps19, Rpl28, Rplp0, Rps6, Rps14, Rps2, Rpl26, Rps23, Rps16, Tubb6, Rps9, Rpsa, Actg1, Rpl18a, Krt16, Krt15, Rps17, Rps21, Tubb2a, Rps27, Tubb2b, Rplp2, Rps29, Rps11, Rps18, Rps28, Rps2, Rpsa, Mrpl43, Rpl4, Rpl22, Rps19, Rpl24, Rpl18, Rps3a, Rps20, Rps11…	NM_009450, NM_007616, NM_022891, NM_001033865, NM_011975, NM_025963, NM_009095, NM_007990, NM_009091, NM_026517, NM_001048057, NM_025974, NM_001042541, NM_053164, NM_013931, NM_024266, NM_033373, NM_016959, NM_207634, CA467389, NM_023133, NM_009081, U89419, NM_009096, NM_020600, NM_008503, NM_009080, NM_024175, NM_013647, NM_026473, NM_029767, NM_011029, NM_009609, NM_029751, NM_008470, NM_008469…
GO:0004519	endonuclease activity	19	12	5.52	0.002	A_51_P127915, A_51_P175555, A_51_P268535, A_51_P297925, A_51_P349073, A_51_P379293, A_51_P455338, A_51_P483379, A_52_P157726, A_52_P412585, A_52_P565507, A_52_P65719	Rnasek, Pelo, Ear10, Zc3h12a, Endog, Ear6, Ear11, Rnaseh1, Ear7, Ear1, Ear3, no symbol	NM_173742, NM_134058, NM_053112, NM_153159, NM_007931, NM_053111, NM_053113, NM_011275, NM_017385, NM_007894, NM_017388, BC034637
GO:0001871	pattern binding	26	15	7.55	0.002	A_51_P280455, A_51_P286737, A_51_P315785, A_51_P400137, A_51_P482552, A_51_P501730, A_52_P136162, A_52_P217069, A_52_P249424, A_52_P326158, A_52_P384069, A_52_P391718, A_52_P505977, A_52_P523459, A_52_P638895	Prg4, Ccl2, Tnfaip6, Rpl29, Vegfa, Crispld2, Fgfr1, Rpl29, Vegfa, Rpl29, Prei4, Rpl22, Rpl29, Cd44, Vegfa	AB034730, NM_011333, NM_009398, NM_009082, NM_001025250, NM_030209, NM_010206, NM_009082, NM_001025257, NM_009082, NM_001042672, NM_009079, NM_009082, NM_009851, NM_001025250
GO:0030247	polysaccharide binding	26	15	7.55	0.002	A_51_P280455, A_51_P286737, A_51_P315785, A_51_P400137, A_51_P482552, A_51_P501730, A_52_P136162, A_52_P217069, A_52_P249424, A_52_P326158, A_52_P384069, A_52_P391718, A_52_P505977, A_52_P523459, A_52_P638895	Prg4, Ccl2, Tnfaip6, Rpl29, Vegfa, Crispld2, Fgfr1, Rpl29, Vegfa, Rpl29, Prei4, Rpl22, Rpl29, Cd44, Vegfa	AB034730, NM_011333, NM_009398, NM_009082, NM_001025250, NM_030209, NM_010206, NM_009082, NM_001025257, NM_009082, NM_001042672, NM_009079, NM_009082, NM_009851, NM_001025250
GO:0008146	sulfotransferase activity	5	5	1.45	0.002	A_51_P126864, A_51_P222153, A_51_P277006, A_51_P365152, A_52_P180752	Chst11, Tpst2, Chst8, Hs3st1, Tpst2	NM_021439, NM_009419, NM_175140, NM_010474, NM_009419
GO:0016782	transferase activity, transferring sulfur-containing groups	5	5	1.45	0.002	A_51_P126864, A_51_P222153, A_51_P277006, A_51_P365152, A_52_P180752	Chst11, Tpst2, Chst8, Hs3st1, Tpst2	NM_021439, NM_009419, NM_175140, NM_010474, NM_009419
GO:0004518	nuclease activity	23	13	6.68	0.0051	A_51_P127915, A_51_P175555, A_51_P268535, A_51_P297925, A_51_P349073, A_51_P379293, A_51_P455338, A_51_P483379, A_52_P157726, A_52_P278192, A_52_P412585, A_52_P565507, A_52_P65719	Rnasek, Pelo, Ear10, Zc3h12a, Endog, Ear6, Ear11, Rnaseh1, Ear7, Rad1, Ear1, Ear3, no symbol	NM_173742, NM_134058, NM_053112, NM_153159, NM_007931, NM_053111, NM_053113, NM_011275, NM_017385, NM_011232, NM_007894, NM_017388, BC034637
GO:0001071	nucleic acid binding transcription factor activity	100	41	29.04	0.0059	A_51_P100289, A_51_P107686, A_51_P159194, A_51_P159201, A_51_P162272, A_51_P165602, A_51_P196444, A_51_P215097, A_51_P235816, A_51_P235821, A_51_P239654, A_51_P255365, A_51_P288315, A_51_P295355, A_51_P296249, A_51_P297771, A_51_P308796, A_51_P360840, A_51_P380178, A_51_P385786, A_51_P403636, A_51_P427926, A_51_P451606, A_51_P471779, A_51_P480202, A_51_P483118, A_52_P108346, A_52_P204493, A_52_P2…	Srf, Foxc1, Junb, Junb, Wnt5a, Lbx2, Foxc2, Klf16, Tsc22d3, Tsc22d3, Nr4a1, Cited1, Hmga2, Creb3l1, Foxs1, Pcgf6, Fosl1, Zfpm1, Id3, Id1, Smad7, Smad6, Sox9, Phf5a, Dlx2, Hmga1, Myc, Hnrnpab, Hnrnpab, Fos, Myc, Dlx1, Bmyc, Fosl2, Id1, Tsc22d3, Axud1, Cebpb, Maff, Etv5, Cebpb	NM_020493, NM_008592, NM_008416, NM_008416, NM_009524, NM_010692, NM_013519, NM_078477, AF024519, NM_001077364, NM_010444, NM_007709, NM_010441, NM_011957, NM_010226, NM_027654, NM_010235, NM_009569, NM_008321, NM_010495, NM_001042660, NM_008542, NM_011448, NM_026737, NM_010054, NM_016660, NM_010849, AK019387, NM_010448, NM_010234, NM_010849, NM_010053, NM_023326, NM_008037, NM_010495, NM_0010773…
GO:0003700	sequence-specific DNA binding transcription factor activity	100	41	29.04	0.0059	A_51_P100289, A_51_P107686, A_51_P159194, A_51_P159201, A_51_P162272, A_51_P165602, A_51_P196444, A_51_P215097, A_51_P235816, A_51_P235821, A_51_P239654, A_51_P255365, A_51_P288315, A_51_P295355, A_51_P296249, A_51_P297771, A_51_P308796, A_51_P360840, A_51_P380178, A_51_P385786, A_51_P403636, A_51_P427926, A_51_P451606, A_51_P471779, A_51_P480202, A_51_P483118, A_52_P108346, A_52_P204493, A_52_P2…	Srf, Foxc1, Junb, Junb, Wnt5a, Lbx2, Foxc2, Klf16, Tsc22d3, Tsc22d3, Nr4a1, Cited1, Hmga2, Creb3l1, Foxs1, Pcgf6, Fosl1, Zfpm1, Id3, Id1, Smad7, Smad6, Sox9, Phf5a, Dlx2, Hmga1, Myc, Hnrnpab, Hnrnpab, Fos, Myc, Dlx1, Bmyc, Fosl2, Id1, Tsc22d3, Axud1, Cebpb, Maff, Etv5, Cebpb	NM_020493, NM_008592, NM_008416, NM_008416, NM_009524, NM_010692, NM_013519, NM_078477, AF024519, NM_001077364, NM_010444, NM_007709, NM_010441, NM_011957, NM_010226, NM_027654, NM_010235, NM_009569, NM_008321, NM_010495, NM_001042660, NM_008542, NM_011448, NM_026737, NM_010054, NM_016660, NM_010849, AK019387, NM_010448, NM_010234, NM_010849, NM_010053, NM_023326, NM_008037, NM_010495, NM_0010773…
GO:0017017	MAP kinase tyrosine/serine/threonine phosphatase activity	4	4	1.16	0.0071	A_51_P322677, A_51_P347333, A_51_P502614, A_52_P297724	Dusp14, Dusp4, Dusp6, Dusp14	NM_019819, AK012530, NM_026268, NM_019819
GO:0031402	sodium ion binding	4	4	1.16	0.0071	A_51_P300817, A_51_P498640, A_52_P359502, A_52_P445958	Atp1a1, Pdxk, Pdxk, Pdxk	NM_144900, NM_172134, AK009645, NM_172134
GO:0033549	MAP kinase phosphatase activity	4	4	1.16	0.0071	A_51_P322677, A_51_P347333, A_51_P502614, A_52_P297724	Dusp14, Dusp4, Dusp6, Dusp14	NM_019819, AK012530, NM_026268, NM_019819
GO:0004540	ribonuclease activity	12	8	3.49	0.0075	A_51_P127915, A_51_P268535, A_51_P379293, A_51_P455338, A_51_P483379, A_52_P157726, A_52_P412585, A_52_P565507	Rnasek, Ear10, Ear6, Ear11, Rnaseh1, Ear7, Ear1, Ear3	NM_173742, NM_053112, NM_053111, NM_053113, NM_011275, NM_017385, NM_007894, NM_017388
GO:0005539	glycosaminoglycan binding	24	13	6.97	0.0083	A_51_P286737, A_51_P315785, A_51_P400137, A_51_P482552, A_51_P501730, A_52_P136162, A_52_P217069, A_52_P249424, A_52_P326158, A_52_P391718, A_52_P505977, A_52_P523459, A_52_P638895	Ccl2, Tnfaip6, Rpl29, Vegfa, Crispld2, Fgfr1, Rpl29, Vegfa, Rpl29, Rpl22, Rpl29, Cd44, Vegfa	NM_011333, NM_009398, NM_009082, NM_001025250, NM_030209, NM_010206, NM_009082, NM_001025257, NM_009082, NM_009079, NM_009082, NM_009851, NM_001025250
GO:0030955	potassium ion binding	6	5	1.74	0.0093	A_51_P300817, A_51_P417839, A_51_P498640, A_52_P359502, A_52_P445958	Atp1a1, Hdac4, Pdxk, Pdxk, Pdxk	NM_144900, NM_207225, NM_172134, AK009645, NM_172134
GO:0031420	alkali metal ion binding	6	5	1.74	0.0093	A_51_P300817, A_51_P417839, A_51_P498640, A_52_P359502, A_52_P445958	Atp1a1, Hdac4, Pdxk, Pdxk, Pdxk	NM_144900, NM_207225, NM_172134, AK009645, NM_172134
GO:0000982	RNA polymerase II core promoter proximal region sequence-specific DNA binding transcription factor activity	15	9	4.36	0.0119	A_51_P100289, A_51_P196444, A_51_P239654, A_51_P288315, A_51_P360840, A_51_P451606, A_51_P483118, A_52_P605846, A_52_P63553	Srf, Foxc2, Nr4a1, Hmga2, Zfpm1, Sox9, Hmga1, Cebpb, Cebpb	NM_020493, NM_013519, NM_010444, NM_010441, NM_009569, NM_011448, NM_016660, NM_009883, NM_009883
GO:0008201	heparin binding	20	11	5.81	0.013	A_51_P286737, A_51_P400137, A_51_P482552, A_51_P501730, A_52_P136162, A_52_P217069, A_52_P249424, A_52_P326158, A_52_P391718, A_52_P505977, A_52_P638895	Ccl2, Rpl29, Vegfa, Crispld2, Fgfr1, Rpl29, Vegfa, Rpl29, Rpl22, Rpl29, Vegfa	NM_011333, NM_009082, NM_001025250, NM_030209, NM_010206, NM_009082, NM_001025257, NM_009082, NM_009079, NM_009082, NM_001025250
GO:0000975	regulatory region DNA binding	36	17	10.46	0.0152	A_51_P100289, A_51_P107686, A_51_P162272, A_51_P165602, A_51_P196444, A_51_P220135, A_51_P255365, A_51_P288315, A_51_P403636, A_51_P427926, A_51_P451606, A_51_P480202, A_52_P108346, A_52_P262219, A_52_P278549, A_52_P464831, A_52_P631015	Srf, Foxc1, Wnt5a, Lbx2, Foxc2, Nfatc1, Cited1, Hmga2, Smad7, Smad6, Sox9, Dlx2, Myc, Fos, Myc, Dlx1, Etv5	NM_020493, NM_008592, NM_009524, NM_010692, NM_013519, NM_016791, NM_007709, NM_010441, NM_001042660, NM_008542, NM_011448, NM_010054, NM_010849, NM_010234, NM_010849, NM_010053, NM_023794
GO:0001067	regulatory region nucleic acid binding	36	17	10.46	0.0152	A_51_P100289, A_51_P107686, A_51_P162272, A_51_P165602, A_51_P196444, A_51_P220135, A_51_P255365, A_51_P288315, A_51_P403636, A_51_P427926, A_51_P451606, A_51_P480202, A_52_P108346, A_52_P262219, A_52_P278549, A_52_P464831, A_52_P631015	Srf, Foxc1, Wnt5a, Lbx2, Foxc2, Nfatc1, Cited1, Hmga2, Smad7, Smad6, Sox9, Dlx2, Myc, Fos, Myc, Dlx1, Etv5	NM_020493, NM_008592, NM_009524, NM_010692, NM_013519, NM_016791, NM_007709, NM_010441, NM_001042660, NM_008542, NM_011448, NM_010054, NM_010849, NM_010234, NM_010849, NM_010053, NM_023794
GO:0044212	transcription regulatory region DNA binding	36	17	10.46	0.0152	A_51_P100289, A_51_P107686, A_51_P162272, A_51_P165602, A_51_P196444, A_51_P220135, A_51_P255365, A_51_P288315, A_51_P403636, A_51_P427926, A_51_P451606, A_51_P480202, A_52_P108346, A_52_P262219, A_52_P278549, A_52_P464831, A_52_P631015	Srf, Foxc1, Wnt5a, Lbx2, Foxc2, Nfatc1, Cited1, Hmga2, Smad7, Smad6, Sox9, Dlx2, Myc, Fos, Myc, Dlx1, Etv5	NM_020493, NM_008592, NM_009524, NM_010692, NM_013519, NM_016791, NM_007709, NM_010441, NM_001042660, NM_008542, NM_011448, NM_010054, NM_010849, NM_010234, NM_010849, NM_010053, NM_023794
GO:0000149	SNARE binding	3	3	0.87	0.0244	A_51_P107302, A_51_P485383, A_52_P393306	Cav1, Snap23, Snap23	NM_007616, NM_009222, NM_009222
GO:0001618	viral receptor activity	3	3	0.87	0.0244	A_51_P237097, A_52_P225377, A_52_P628590	Pvr, Pvr, Pvr	NM_027514, AK014446, NM_027514
GO:0002113	interleukin-33 binding	3	3	0.87	0.0244	A_51_P339793, A_52_P19955, A_52_P484194	Il1rl1, Il1rl1, Il1rl1	NM_010743, NM_010743, NM_001025602
GO:0002114	interleukin-33 receptor activity	3	3	0.87	0.0244	A_51_P339793, A_52_P19955, A_52_P484194	Il1rl1, Il1rl1, Il1rl1	NM_010743, NM_010743, NM_001025602
GO:0004908	interleukin-1 receptor activity	3	3	0.87	0.0244	A_51_P339793, A_52_P19955, A_52_P484194	Il1rl1, Il1rl1, Il1rl1	NM_010743, NM_010743, NM_001025602
GO:0005161	platelet-derived growth factor receptor binding	3	3	0.87	0.0244	A_51_P482552, A_52_P249424, A_52_P638895	Vegfa, Vegfa, Vegfa	NM_001025250, NM_001025257, NM_001025250
GO:0008386	cholesterol monooxygenase (side-chain-cleaving) activity	3	3	0.87	0.0244	A_51_P291129, A_51_P291135, A_52_P582105	Fdx1, Fdx1, Fdx1	NM_007996, NM_007996, NM_007996
GO:0008395	steroid hydroxylase activity	3	3	0.87	0.0244	A_51_P291129, A_51_P291135, A_52_P582105	Fdx1, Fdx1, Fdx1	NM_007996, NM_007996, NM_007996
GO:0008478	pyridoxal kinase activity	3	3	0.87	0.0244	A_51_P498640, A_52_P359502, A_52_P445958	Pdxk, Pdxk, Pdxk	NM_172134, AK009645, NM_172134
GO:0015039	NADPH-adrenodoxin reductase activity	3	3	0.87	0.0244	A_51_P291129, A_51_P291135, A_52_P582105	Fdx1, Fdx1, Fdx1	NM_007996, NM_007996, NM_007996
GO:0016713	oxidoreductase activity, acting on paired donors, with incorporation or reduction of molecular oxygen, reduced iron-sulfur protein as one donor, and incorporation of one atom of oxygen	3	3	0.87	0.0244	A_51_P291129, A_51_P291135, A_52_P582105	Fdx1, Fdx1, Fdx1	NM_007996, NM_007996, NM_007996
GO:0016776	phosphotransferase activity, phosphate group as acceptor	3	3	0.87	0.0244	A_51_P428582, A_51_P492408, A_51_P492410	Ak3l1, Pmvk, Pmvk	NM_009647, NM_026784, NM_026784
GO:0019905	syntaxin binding	3	3	0.87	0.0244	A_51_P107302, A_51_P485383, A_52_P393306	Cav1, Snap23, Snap23	NM_007616, NM_009222, NM_009222
GO:0030546	receptor activator activity	3	3	0.87	0.0244	A_51_P482552, A_52_P249424, A_52_P638895	Vegfa, Vegfa, Vegfa	NM_001025250, NM_001025257, NM_001025250
GO:0031403	lithium ion binding	3	3	0.87	0.0244	A_51_P498640, A_52_P359502, A_52_P445958	Pdxk, Pdxk, Pdxk	NM_172134, AK009645, NM_172134
GO:0034713	type I transforming growth factor beta receptor binding	3	3	0.87	0.0244	A_51_P403636, A_51_P427926, A_52_P488471	Smad7, Smad6, Fkbp1a	NM_001042660, NM_008542, NM_008019
GO:0043184	vascular endothelial growth factor receptor 2 binding	3	3	0.87	0.0244	A_51_P482552, A_52_P249424, A_52_P638895	Vegfa, Vegfa, Vegfa	NM_001025250, NM_001025257, NM_001025250
GO:0043426	MRF binding	3	3	0.87	0.0244	A_51_P235816, A_51_P235821, A_52_P600518	Tsc22d3, Tsc22d3, Tsc22d3	AF024519, NM_001077364, NM_001077364
GO:0047429	nucleoside-triphosphate diphosphatase activity	3	3	0.87	0.0244	A_52_P455404, A_52_P480360, A_52_P576863	Itpa, Dut, Itpa	NM_025922, NM_023595, NM_025922
GO:0048018	receptor agonist activity	3	3	0.87	0.0244	A_51_P482552, A_52_P249424, A_52_P638895	Vegfa, Vegfa, Vegfa	NM_001025250, NM_001025257, NM_001025250
GO:0048602	fibroblast growth factor 1 binding	3	3	0.87	0.0244	A_51_P362278, A_52_P136162, A_52_P277592	Rps2, Fgfr1, Rps2	NM_008503, NM_010206, NM_008503
GO:0001077	RNA polymerase II core promoter proximal region sequence-specific DNA binding transcription factor activity involved in positive regulation of transcription	14	8	4.07	0.0256	A_51_P100289, A_51_P196444, A_51_P239654, A_51_P288315, A_51_P451606, A_51_P483118, A_52_P605846, A_52_P63553	Srf, Foxc2, Nr4a1, Hmga2, Sox9, Hmga1, Cebpb, Cebpb	NM_020493, NM_013519, NM_010444, NM_010441, NM_011448, NM_016660, NM_009883, NM_009883
GO:0015293	symporter activity	10	6	2.9	0.0403	A_51_P215374, A_51_P447329, A_51_P489720, A_52_P178151, A_52_P245119, A_52_P504236	Slc6a17, Slc25a22, Slc16a11, Slc6a6, Slc16a1, Slc20a2	NM_172271, NM_026646, NM_153081, NM_009320, NM_009196, NM_011394
