# Supplementary material for: Dynamics of mRNA and polysomal abundance in early 3T3-L1 adipogenesis
Source: BMC Genomics. 2014 May 18;15(1):381. doi: 10.1186/1471-2164-15-381 (PMC4039748; doi:10.1186/1471-2164-15-381)
Supplement: Supplementary file 3 — Additional file 3: BP TC:up/TL:unchanged. The table contains the inferred BP GO classes of the TC:up/TL:unchanged group. (XLS 72 KB) [file 12864_2013_6079_MOESM3_ESM.xls]

## Sheet: Tabelle1
GO.ID	Term	Annotated	Significant	Expected	classic	ProbeName	Symbol	GenBank
GO:0070647	protein modification by small protein conjugation or removal	52	29	15.11	4.1e-05	A_51_P160413, A_51_P186887, A_51_P188782, A_51_P199866, A_51_P212854, A_51_P261689, A_51_P279505, A_51_P333071, A_51_P363714, A_51_P374453, A_51_P385370, A_51_P402193, A_51_P426458, A_51_P430445, A_51_P430450, A_51_P484030, A_52_P279599, A_52_P287058, A_52_P323820, A_52_P402468, A_52_P426692, A_52_P450045, A_52_P4538, A_52_P465647, A_52_P471227, A_52_P484787, A_52_P485376, A_52_P50959, A_52_P6539…	Yod1, Ubox5, Ube2s, Pin1, Trim25, Ube2s, Rybp, D10Ertd641e, Ube2k, Gps1, Prickle1, Map3k1, Ube2d2, Ube2f, Ube2f, Limk1, Ube2k, Ufm1, Ufm1, Ube2d2, Rybp, Rlim, Tgfbr1, Ube2d2, Ercc8, Pin1, Ube2k, Cdc26, Eny2	NM_178691, NM_080562, NM_133777, NM_023371, NM_009546, AK003078, NM_019743, NM_025514, NM_016786, NM_145370, NM_001033217, NM_011945, NM_019912, NM_026454, NM_026454, NM_010717, NM_016786, NM_026435, NM_026435, NM_019912, NM_019743, NM_011276, NM_009370, NM_019912, NM_028042, NM_023371, NM_016786, NM_139291, NM_175009
GO:0032446	protein modification by small protein conjugation	46	26	13.36	7.7e-05	A_51_P186887, A_51_P188782, A_51_P199866, A_51_P212854, A_51_P261689, A_51_P279505, A_51_P333071, A_51_P363714, A_51_P385370, A_51_P402193, A_51_P426458, A_51_P430445, A_51_P430450, A_51_P484030, A_52_P279599, A_52_P287058, A_52_P323820, A_52_P402468, A_52_P426692, A_52_P450045, A_52_P4538, A_52_P465647, A_52_P471227, A_52_P484787, A_52_P485376, A_52_P50959	Ubox5, Ube2s, Pin1, Trim25, Ube2s, Rybp, D10Ertd641e, Ube2k, Prickle1, Map3k1, Ube2d2, Ube2f, Ube2f, Limk1, Ube2k, Ufm1, Ufm1, Ube2d2, Rybp, Rlim, Tgfbr1, Ube2d2, Ercc8, Pin1, Ube2k, Cdc26	NM_080562, NM_133777, NM_023371, NM_009546, AK003078, NM_019743, NM_025514, NM_016786, NM_001033217, NM_011945, NM_019912, NM_026454, NM_026454, NM_010717, NM_016786, NM_026435, NM_026435, NM_019912, NM_019743, NM_011276, NM_009370, NM_019912, NM_028042, NM_023371, NM_016786, NM_139291
GO:0045639	positive regulation of myeloid cell differentiation	7	7	2.03	0.00017	A_51_P239750, A_51_P347547, A_51_P387608, A_51_P485312, A_52_P365011, A_52_P635338, A_52_P638459	Inhba, Klf10, Hif1a, Ccl5, Fes, Fes, Ccl5	NM_008380, NM_013692, NM_010431, NM_013653, NM_010194, NM_010194, BC033508
GO:0000209	protein polyubiquitination	17	12	4.94	0.00045	A_51_P186887, A_51_P188782, A_51_P261689, A_51_P363714, A_51_P402193, A_51_P426458, A_52_P279599, A_52_P402468, A_52_P465647, A_52_P471227, A_52_P485376, A_52_P50959	Ubox5, Ube2s, Ube2s, Ube2k, Map3k1, Ube2d2, Ube2k, Ube2d2, Ube2d2, Ercc8, Ube2k, Cdc26	NM_080562, NM_133777, AK003078, NM_016786, NM_011945, NM_019912, NM_016786, NM_019912, NM_019912, NM_028042, NM_016786, NM_139291
GO:0016567	protein ubiquitination	40	22	11.62	0.00047	A_51_P186887, A_51_P188782, A_51_P199866, A_51_P212854, A_51_P261689, A_51_P279505, A_51_P333071, A_51_P363714, A_51_P385370, A_51_P402193, A_51_P426458, A_51_P484030, A_52_P279599, A_52_P402468, A_52_P426692, A_52_P450045, A_52_P4538, A_52_P465647, A_52_P471227, A_52_P484787, A_52_P485376, A_52_P50959	Ubox5, Ube2s, Pin1, Trim25, Ube2s, Rybp, D10Ertd641e, Ube2k, Prickle1, Map3k1, Ube2d2, Limk1, Ube2k, Ube2d2, Rybp, Rlim, Tgfbr1, Ube2d2, Ercc8, Pin1, Ube2k, Cdc26	NM_080562, NM_133777, NM_023371, NM_009546, AK003078, NM_019743, NM_025514, NM_016786, NM_001033217, NM_011945, NM_019912, NM_010717, NM_016786, NM_019912, NM_019743, NM_011276, NM_009370, NM_019912, NM_028042, NM_023371, NM_016786, NM_139291
GO:0006119	oxidative phosphorylation	5	5	1.45	0.00205	A_51_P261991, A_52_P252539, A_52_P367681, A_52_P384100, A_52_P541875	Bdnf, Ndufb8, 0610038F07Rik, Bdnf, Uqcrh	NM_007540, AK028070, NM_025333, NM_007540, NM_025641
GO:0042773	ATP synthesis coupled electron transport	5	5	1.45	0.00205	A_51_P261991, A_52_P252539, A_52_P367681, A_52_P384100, A_52_P541875	Bdnf, Ndufb8, 0610038F07Rik, Bdnf, Uqcrh	NM_007540, AK028070, NM_025333, NM_007540, NM_025641
GO:0042775	mitochondrial ATP synthesis coupled electron transport	5	5	1.45	0.00205	A_51_P261991, A_52_P252539, A_52_P367681, A_52_P384100, A_52_P541875	Bdnf, Ndufb8, 0610038F07Rik, Bdnf, Uqcrh	NM_007540, AK028070, NM_025333, NM_007540, NM_025641
GO:0006576	cellular biogenic amine metabolic process	17	11	4.94	0.00235	A_51_P142923, A_51_P148290, A_51_P335710, A_51_P335716, A_51_P348494, A_52_P117313, A_52_P128180, A_52_P484807, A_52_P494622, A_52_P516091, A_52_P640282	Chka, Adc, Agpat6, Agpat6, Sat1, Azin1, Slc5a7, Amd1, Nr4a2, Pla2g15, Sat1	NM_013490, NM_172875, NM_018743, NM_018743, NM_009121, NM_018745, NM_022025, NM_009665, NM_013613, NM_133792, NM_009121
GO:0070936	protein K48-linked ubiquitination	7	6	2.03	0.00312	A_51_P363714, A_51_P426458, A_52_P279599, A_52_P402468, A_52_P465647, A_52_P485376	Ube2k, Ube2d2, Ube2k, Ube2d2, Ube2d2, Ube2k	NM_016786, NM_019912, NM_016786, NM_019912, NM_019912, NM_016786
GO:0048193	Golgi vesicle transport	27	15	7.84	0.00335	A_51_P232778, A_51_P294550, A_51_P371120, A_51_P378009, A_51_P390072, A_51_P478942, A_51_P500643, A_52_P214891, A_52_P299535, A_52_P387818, A_52_P568731, A_52_P624039, A_52_P6451, A_52_P652513, A_52_P72839	Ykt6, Stx5a, Sec23b, Blzf1, Uso1, Golga7, Creb3l2, Stx6, Pkdcc, Sec23b, Blzf1, Uso1, Sec24a, Lman1, Sec23a	NM_019661, NM_019829, NM_019787, NM_025505, NM_019490, NM_020585, AK082964, NM_021433, NM_134117, NM_019787, NM_025505, NM_019490, NM_175255, NM_027400, NM_009147
GO:0022407	regulation of cell-cell adhesion	11	8	3.2	0.00336	A_51_P130475, A_51_P200535, A_51_P221014, A_51_P485312, A_52_P1133703, A_52_P166435, A_52_P244193, A_52_P638459	Wnt4, Cd47, Cd47, Ccl5, Cd47, Cd47, Cd24a, Ccl5	NM_009523, AK164165, NM_010581, NM_013653, AA204140, AK164165, NM_009846, BC033508
GO:0045597	positive regulation of cell differentiation	61	28	17.72	0.00344	A_51_P107362, A_51_P118237, A_51_P130475, A_51_P131408, A_51_P202292, A_51_P202512, A_51_P203827, A_51_P207921, A_51_P224843, A_51_P239750, A_51_P261991, A_51_P286527, A_51_P347547, A_51_P387379, A_51_P387608, A_51_P464478, A_51_P473734, A_51_P484030, A_51_P485312, A_51_P506284, A_52_P299535, A_52_P364922, A_52_P365011, A_52_P384100, A_52_P489193, A_52_P49321, A_52_P635338, A_52_P638459	Socs2, Sgk1, Wnt4, Tnfrsf12a, Il15ra, Fndc3b, Adrb1, Por, Tmsb4x, Inhba, Bdnf, Itgb1, Klf10, Tshz3, Hif1a, Il4ra, H2-DMa, Limk1, Ccl5, Pdlim7, Pkdcc, Bnip2, Fes, Bdnf, Pdlim7, Adamts9, Fes, Ccl5	NM_007706, NM_011361, NM_009523, NM_013749, NM_008358, NM_173182, NM_007419, NM_008898, NM_021278, NM_008380, NM_007540, NM_010578, NM_013692, NM_172298, NM_010431, NM_001008700, NM_010386, NM_010717, NM_013653, NM_026131, NM_134117, NM_001008238, NM_010194, NM_007540, NM_026131, AK078802, NM_010194, BC033508
GO:0022409	positive regulation of cell-cell adhesion	9	7	2.61	0.00344	A_51_P200535, A_51_P221014, A_51_P485312, A_52_P1133703, A_52_P166435, A_52_P244193, A_52_P638459	Cd47, Cd47, Ccl5, Cd47, Cd47, Cd24a, Ccl5	AK164165, NM_010581, NM_013653, AA204140, AK164165, NM_009846, BC033508
GO:0045184	establishment of protein localization	168	64	48.81	0.00542	A_51_P130475, A_51_P151828, A_51_P156708, A_51_P161429, A_51_P164686, A_51_P172853, A_51_P188237, A_51_P190277, A_51_P232778, A_51_P253117, A_51_P254234, A_51_P270939, A_51_P286527, A_51_P294550, A_51_P313711, A_51_P323610, A_51_P353392, A_51_P367434, A_51_P371120, A_51_P378009, A_51_P385370, A_51_P390072, A_51_P394788, A_51_P413419, A_51_P421182, A_51_P421804, A_51_P464478, A_51_P469789, A_51_P4…	Wnt4, Flna, Apc2, Snx11, Rrbp1, Cd14, Rabif, Nup62, Ykt6, Sorbs1, Chchd4, Gosr2, Itgb1, Stx5a, Myh9, H47, Cript, Tmed5, Sec23b, Blzf1, Prickle1, Uso1, Actn4, Nxt1, Sys1, Timm9, Il4ra, Agxt, Lsg1, H2-DMa, Unc50, Nmd3, Sdad1, Nop58, Timm23, Rab21, Sec61a1, Fam53a, Gosr2, Tomm7, Stx6, Sh3glb1, Cd24a, Pkdcc, Yipf5, Golt1b, Sec23b, Tgfbr1, Fxc1, Serp1, Rpl11, Blzf1, Gopc, Grasp, Uso1, Sec24a, Cript, L…	NM_009523, BC038478, NM_011789, NM_028965, BC031452, NM_009841, NM_145510, NM_053074, NM_019661, NM_178362, NM_133928, NM_019650, NM_010578, NM_019829, NM_022410, NM_024439, NM_019936, NM_028876, NM_019787, NM_025505, NM_001033217, NM_019490, NM_021895, NM_019761, NM_025575, NM_013896, NM_001008700, NM_016702, NM_178069, NM_010386, NM_026123, NM_133787, NM_172713, NM_018868, NM_016897, NM_024454,…
GO:0006892	post-Golgi vesicle-mediated transport	4	4	1.16	0.00708	A_51_P378009, A_51_P478942, A_52_P299535, A_52_P568731	Blzf1, Golga7, Pkdcc, Blzf1	NM_025505, NM_020585, NM_134117, NM_025505
GO:0006893	Golgi to plasma membrane transport	4	4	1.16	0.00708	A_51_P378009, A_51_P478942, A_52_P299535, A_52_P568731	Blzf1, Golga7, Pkdcc, Blzf1	NM_025505, NM_020585, NM_134117, NM_025505
GO:0008228	opsonization	4	4	1.16	0.00708	A_51_P200535, A_51_P221014, A_52_P1133703, A_52_P166435	Cd47, Cd47, Cd47, Cd47	AK164165, NM_010581, AA204140, AK164165
GO:0033631	cell-cell adhesion mediated by integrin	4	4	1.16	0.00708	A_51_P485312, A_52_P244193, A_52_P364140, A_52_P638459	Ccl5, Cd24a, Itga5, Ccl5	NM_013653, NM_009846, NM_010577, BC033508
GO:0043526	neuroprotection	4	4	1.16	0.00708	A_51_P485312, A_52_P522023, A_52_P638459, A_52_P680941	Ccl5, Alkbh1, Ccl5, Ghr	NM_013653, AK146582, BC033508, NM_001048178
GO:0006888	ER to Golgi vesicle-mediated transport	12	8	3.49	0.00753	A_51_P232778, A_51_P294550, A_51_P371120, A_51_P500643, A_52_P387818, A_52_P6451, A_52_P652513, A_52_P72839	Ykt6, Stx5a, Sec23b, Creb3l2, Sec23b, Sec24a, Lman1, Sec23a	NM_019661, NM_019829, NM_019787, AK082964, NM_019787, NM_175255, NM_027400, NM_009147
GO:0043623	cellular protein complex assembly	42	20	12.2	0.0078	A_51_P118237, A_51_P120990, A_51_P188782, A_51_P224843, A_51_P231782, A_51_P261689, A_51_P338728, A_51_P402193, A_51_P419711, A_51_P485312, A_52_P123400, A_52_P163489, A_52_P287387, A_52_P325265, A_52_P365011, A_52_P58041, A_52_P635338, A_52_P638459, A_52_P665767, A_52_P665768	Sgk1, Pde4d, Ube2s, Tmsb4x, Clint1, Ube2s, 0610010E21Rik, Map3k1, Tmsb10, Ccl5, 1110034A24Rik, Tmsb10, 1110007M04Rik, 1110007M04Rik, Fes, Arpc5, Fes, Ccl5, Cox18, Cox18	NM_011361, AK081466, NM_133777, NM_021278, NM_001045520, AK003078, NM_001033140, NM_011945, NM_001039392, NM_013653, NM_027269, NM_001039392, NM_026742, NM_026742, NM_010194, NM_026369, NM_010194, BC033508, NM_001033310, NM_001033310
GO:0031532	actin cytoskeleton reorganization	10	7	2.91	0.00861	A_51_P151828, A_51_P313711, A_52_P365011, A_52_P384250, A_52_P516021, A_52_P611956, A_52_P635338	Flna, Myh9, Fes, Shc1, Ptpn1, Atp2c1, Fes	BC038478, NM_022410, NM_010194, NM_011368, BF165830, NM_175025, NM_010194
GO:0006595	polyamine metabolic process	6	5	1.74	0.00932	A_51_P148290, A_51_P348494, A_52_P117313, A_52_P484807, A_52_P640282	Adc, Sat1, Azin1, Amd1, Sat1	NM_172875, NM_009121, NM_018745, NM_009665, NM_009121
GO:0042439	ethanolamine-containing compound metabolic process	6	5	1.74	0.00932	A_51_P142923, A_51_P335710, A_51_P335716, A_52_P128180, A_52_P516091	Chka, Agpat6, Agpat6, Slc5a7, Pla2g15	NM_013490, NM_018743, NM_018743, NM_022025, NM_133792
GO:0048284	organelle fusion	6	5	1.74	0.00932	A_51_P155234, A_51_P294550, A_51_P390072, A_52_P214891, A_52_P624039	Bnip3, Stx5a, Uso1, Stx6, Uso1	NM_009760, NM_019829, NM_019490, NM_021433, NM_019490
GO:0007159	leukocyte cell-cell adhesion	8	6	2.32	0.0094	A_51_P286527, A_51_P462192, A_51_P485312, A_52_P244193, A_52_P364140, A_52_P638459	Itgb1, Olr1, Ccl5, Cd24a, Itga5, Ccl5	NM_010578, NM_138648, NM_013653, NM_009846, NM_010577, BC033508
GO:0042401	cellular biogenic amine biosynthetic process	8	6	2.32	0.0094	A_51_P142923, A_51_P148290, A_52_P117313, A_52_P128180, A_52_P484807, A_52_P494622	Chka, Adc, Azin1, Slc5a7, Amd1, Nr4a2	NM_013490, NM_172875, NM_018745, NM_022025, NM_009665, NM_013613
GO:0006886	intracellular protein transport	71	30	20.63	0.01083	A_51_P151828, A_51_P156708, A_51_P286527, A_51_P294550, A_51_P323610, A_51_P371120, A_51_P378009, A_51_P385370, A_51_P390072, A_51_P413419, A_51_P421804, A_51_P469789, A_51_P496751, A_51_P511623, A_52_P180726, A_52_P206547, A_52_P214891, A_52_P244193, A_52_P299535, A_52_P387818, A_52_P4538, A_52_P464268, A_52_P566208, A_52_P568731, A_52_P59784, A_52_P624039, A_52_P6451, A_52_P668715, A_52_P684057…	Flna, Apc2, Itgb1, Stx5a, H47, Sec23b, Blzf1, Prickle1, Uso1, Nxt1, Timm9, Agxt, Nop58, Timm23, Fam53a, Tomm7, Stx6, Cd24a, Pkdcc, Sec23b, Tgfbr1, Fxc1, Rpl11, Blzf1, Grasp, Uso1, Sec24a, Nutf2, Snupn, Sec23a	BC038478, NM_011789, NM_010578, NM_019829, NM_024439, NM_019787, NM_025505, NM_001033217, NM_019490, NM_019761, NM_013896, NM_016702, NM_018868, NM_016897, NM_178390, NM_025394, NM_021433, NM_009846, NM_134117, NM_019787, NM_009370, NM_019502, AK014593, NM_025505, AK051199, NM_019490, NM_175255, NM_026532, NM_178374, NM_009147
GO:0015031	protein transport	158	59	45.9	0.01216	A_51_P151828, A_51_P156708, A_51_P161429, A_51_P164686, A_51_P172853, A_51_P188237, A_51_P190277, A_51_P232778, A_51_P254234, A_51_P270939, A_51_P286527, A_51_P294550, A_51_P313711, A_51_P323610, A_51_P367434, A_51_P371120, A_51_P378009, A_51_P385370, A_51_P390072, A_51_P394788, A_51_P413419, A_51_P421182, A_51_P421804, A_51_P464478, A_51_P469789, A_51_P470503, A_51_P473734, A_51_P474509, A_51_P4…	Flna, Apc2, Snx11, Rrbp1, Cd14, Rabif, Nup62, Ykt6, Chchd4, Gosr2, Itgb1, Stx5a, Myh9, H47, Tmed5, Sec23b, Blzf1, Prickle1, Uso1, Actn4, Nxt1, Sys1, Timm9, Il4ra, Agxt, Lsg1, H2-DMa, Unc50, Nmd3, Sdad1, Nop58, Timm23, Rab21, Sec61a1, Fam53a, Gosr2, Tomm7, Stx6, Cd24a, Pkdcc, Yipf5, Golt1b, Sec23b, Tgfbr1, Fxc1, Serp1, Rpl11, Blzf1, Gopc, Grasp, Uso1, Sec24a, Lman1, Cox18, Cox18, Nutf2, Snupn, Sec…	BC038478, NM_011789, NM_028965, BC031452, NM_009841, NM_145510, NM_053074, NM_019661, NM_133928, NM_019650, NM_010578, NM_019829, NM_022410, NM_024439, NM_028876, NM_019787, NM_025505, NM_001033217, NM_019490, NM_021895, NM_019761, NM_025575, NM_013896, NM_001008700, NM_016702, NM_178069, NM_010386, NM_026123, NM_133787, NM_172713, NM_018868, NM_016897, NM_024454, NM_016906, NM_178390, NM_019650,…
GO:0007589	body fluid secretion	13	8	3.78	0.01465	A_51_P107362, A_51_P203827, A_51_P312121, A_51_P335710, A_51_P335716, A_51_P387608, A_52_P171064, A_52_P249965	Socs2, Adrb1, Xdh, Agpat6, Agpat6, Hif1a, Wnk1, Xdh	NM_007706, NM_007419, NM_011723, NM_018743, NM_018743, NM_010431, NM_198703, NM_011723
GO:0051249	regulation of lymphocyte activation	23	12	6.68	0.01609	A_51_P200535, A_51_P202292, A_51_P221014, A_51_P366138, A_51_P464478, A_51_P473734, A_51_P483280, A_51_P485312, A_52_P1133703, A_52_P166435, A_52_P244193, A_52_P638459	Cd47, Il15ra, Cd47, Mertk, Il4ra, H2-DMa, Prnp, Ccl5, Cd47, Cd47, Cd24a, Ccl5	AK164165, NM_008358, NM_010581, NM_008587, NM_001008700, NM_010386, NM_011170, NM_013653, AA204140, AK164165, NM_009846, BC033508
GO:0050863	regulation of T cell activation	18	10	5.23	0.01628	A_51_P200535, A_51_P221014, A_51_P464478, A_51_P473734, A_51_P483280, A_51_P485312, A_52_P1133703, A_52_P166435, A_52_P244193, A_52_P638459	Cd47, Cd47, Il4ra, H2-DMa, Prnp, Ccl5, Cd47, Cd47, Cd24a, Ccl5	AK164165, NM_010581, NM_001008700, NM_010386, NM_011170, NM_013653, AA204140, AK164165, NM_009846, BC033508
GO:0045807	positive regulation of endocytosis	11	7	3.2	0.01779	A_51_P172853, A_51_P200535, A_51_P221014, A_51_P286527, A_51_P394788, A_52_P1133703, A_52_P166435	Cd14, Cd47, Cd47, Itgb1, Actn4, Cd47, Cd47	NM_009841, AK164165, NM_010581, NM_010578, NM_021895, AA204140, AK164165
GO:0051179	localization	539	176	156.59	0.02003	A_51_P107362, A_51_P118237, A_51_P121455, A_51_P130475, A_51_P131408, A_51_P151828, A_51_P153176, A_51_P155234, A_51_P156434, A_51_P156708, A_51_P161265, A_51_P161429, A_51_P164686, A_51_P164895, A_51_P172853, A_51_P174384, A_51_P178063, A_51_P181565, A_51_P188237, A_51_P190277, A_51_P191700, A_51_P197354, A_51_P198076, A_51_P199866, A_51_P200535, A_51_P203827, A_51_P204080, A_51_P218563, A_51_P2…	Socs2, Sgk1, Slc25a39, Wnt4, Tnfrsf12a, Flna, Agfg1, Bnip3, Slc25a33, Apc2, Ccl25, Snx11, Rrbp1, Slc25a36, Cd14, Slc35b2, Rasa3, Hbegf, Rabif, Nup62, Col18a1, Nipa2, 1810046J19Rik, Pin1, Cd47, Adrb1, Hk2, Yrdc, Slc41a2, Cd47, Tmsb4x, Clint1, Ykt6, Inhba, Rhot1, Lat2, Sorbs1, Chchd4, Bdnf, Gosr2, Clasp2, Itgb1, Stx5a, Cox17, Ucp2, 6720456B07Rik, Pxk, Xdh, Myh9, Atp6v0a2, H47, Slc19a2, Jmjd6, Agpat…	NM_007706, NM_011361, NM_026542, NM_009523, NM_013749, BC038478, AK156102, NM_009760, NM_027460, NM_011789, NM_009138, NM_028965, BC031452, NM_138756, NM_009841, NM_028662, NM_009025, NM_010415, NM_145510, NM_053074, NM_009929, NM_023647, NM_025559, NM_023371, AK164165, NM_007419, NM_013820, NM_153566, NM_177388, NM_010581, NM_021278, NM_001045520, NM_019661, NM_008380, NM_021536, NM_020044, NM_1…
GO:0050870	positive regulation of T cell activation	16	9	4.65	0.02041	A_51_P200535, A_51_P221014, A_51_P464478, A_51_P473734, A_51_P485312, A_52_P1133703, A_52_P166435, A_52_P244193, A_52_P638459	Cd47, Cd47, Il4ra, H2-DMa, Ccl5, Cd47, Cd47, Cd24a, Ccl5	AK164165, NM_010581, NM_001008700, NM_010386, NM_013653, AA204140, AK164165, NM_009846, BC033508
GO:0005977	glycogen metabolic process	9	6	2.61	0.02132	A_51_P203827, A_51_P221512, A_51_P253117, A_51_P270635, A_51_P473043, A_52_P138540	Adrb1, Ppp1r2, Sorbs1, Gfpt1, Ppp1r2, Ppp1r2	NM_007419, NM_025800, NM_178362, AK013141, NM_025800, NM_025800
GO:0006073	cellular glucan metabolic process	9	6	2.61	0.02132	A_51_P203827, A_51_P221512, A_51_P253117, A_51_P270635, A_51_P473043, A_52_P138540	Adrb1, Ppp1r2, Sorbs1, Gfpt1, Ppp1r2, Ppp1r2	NM_007419, NM_025800, NM_178362, AK013141, NM_025800, NM_025800
GO:0006112	energy reserve metabolic process	9	6	2.61	0.02132	A_51_P203827, A_51_P221512, A_51_P253117, A_51_P270635, A_51_P473043, A_52_P138540	Adrb1, Ppp1r2, Sorbs1, Gfpt1, Ppp1r2, Ppp1r2	NM_007419, NM_025800, NM_178362, AK013141, NM_025800, NM_025800
GO:0006984	ER-nucleus signaling pathway	9	6	2.61	0.02132	A_51_P160413, A_51_P323610, A_51_P451075, A_52_P116372, A_52_P520408, A_52_P569001	Yod1, H47, Atp2a2, Ppp1r15b, Serp1, Atp2a2	NM_178691, NM_024439, NM_009722, NM_133819, NM_030685, BC054531
GO:0044042	glucan metabolic process	9	6	2.61	0.02132	A_51_P203827, A_51_P221512, A_51_P253117, A_51_P270635, A_51_P473043, A_52_P138540	Adrb1, Ppp1r2, Sorbs1, Gfpt1, Ppp1r2, Ppp1r2	NM_007419, NM_025800, NM_178362, AK013141, NM_025800, NM_025800
GO:0046474	glycerophospholipid biosynthetic process	9	6	2.61	0.02132	A_51_P142923, A_51_P335710, A_51_P335716, A_51_P442053, A_52_P218100, A_52_P80444	Chka, Agpat6, Agpat6, Ptdss1, Sh3glb1, Dpm2	NM_013490, NM_018743, NM_018743, NM_008959, AK086477, NM_010073
GO:0007005	mitochondrion organization	29	14	8.43	0.02152	A_51_P155234, A_51_P204080, A_51_P338728, A_51_P402193, A_51_P421804, A_51_P472488, A_52_P218100, A_52_P244193, A_52_P287387, A_52_P325265, A_52_P464268, A_52_P495372, A_52_P665767, A_52_P665768	Bnip3, Hk2, 0610010E21Rik, Map3k1, Timm9, 2610024G14Rik, Sh3glb1, Cd24a, 1110007M04Rik, 1110007M04Rik, Fxc1, Peo1, Cox18, Cox18	NM_009760, NM_013820, NM_001033140, NM_011945, NM_013896, NM_019836, AK086477, NM_009846, NM_026742, NM_026742, NM_019502, NM_153796, NM_001033310, NM_001033310
GO:0000303	response to superoxide	3	3	0.87	0.02444	A_51_P297105, A_52_P499675, A_52_P90265	Ucp2, Ucp2, Ucp2	NM_011671, NM_011671, NM_011671
GO:0000305	response to oxygen radical	3	3	0.87	0.02444	A_51_P297105, A_52_P499675, A_52_P90265	Ucp2, Ucp2, Ucp2	NM_011671, NM_011671, NM_011671
GO:0002066	columnar/cuboidal epithelial cell development	3	3	0.87	0.02444	A_51_P335710, A_51_P335716, A_51_P387608	Agpat6, Agpat6, Hif1a	NM_018743, NM_018743, NM_010431
GO:0002069	columnar/cuboidal epithelial cell maturation	3	3	0.87	0.02444	A_51_P335710, A_51_P335716, A_51_P387608	Agpat6, Agpat6, Hif1a	NM_018743, NM_018743, NM_010431
GO:0002763	positive regulation of myeloid leukocyte differentiation	3	3	0.87	0.02444	A_51_P347547, A_51_P485312, A_52_P638459	Klf10, Ccl5, Ccl5	NM_013692, NM_013653, BC033508
GO:0006120	mitochondrial electron transport, NADH to ubiquinone	3	3	0.87	0.02444	A_51_P261991, A_52_P252539, A_52_P384100	Bdnf, Ndufb8, Bdnf	NM_007540, AK028070, NM_007540
GO:0006144	purine base metabolic process	3	3	0.87	0.02444	A_51_P312121, A_51_P436201, A_52_P249965	Xdh, Gart, Xdh	NM_011723, NM_010256, NM_011723
GO:0006596	polyamine biosynthetic process	3	3	0.87	0.02444	A_51_P148290, A_52_P117313, A_52_P484807	Adc, Azin1, Amd1	NM_172875, NM_018745, NM_009665
GO:0006656	phosphatidylcholine biosynthetic process	3	3	0.87	0.02444	A_51_P142923, A_51_P335710, A_51_P335716	Chka, Agpat6, Agpat6	NM_013490, NM_018743, NM_018743
GO:0007020	microtubule nucleation	3	3	0.87	0.02444	A_51_P281326, A_51_P424518, A_52_P597696	Clasp2, Nin, Nin	AJ276961, AK014241, NM_008697
GO:0007274	neuromuscular synaptic transmission	3	3	0.87	0.02444	A_52_P128180, A_52_P244193, A_52_P60074	Slc5a7, Cd24a, Mylk2	NM_022025, NM_009846, AK079396
GO:0007406	negative regulation of neuroblast proliferation	3	3	0.87	0.02444	A_51_P261991, A_52_P244193, A_52_P384100	Bdnf, Cd24a, Bdnf	NM_007540, NM_009846, NM_007540
GO:0008038	neuron recognition	3	3	0.87	0.02444	A_51_P261991, A_52_P371129, A_52_P384100	Bdnf, Cdk5r1, Bdnf	NM_007540, NM_009871, NM_007540
GO:0009112	nucleobase metabolic process	3	3	0.87	0.02444	A_51_P312121, A_51_P436201, A_52_P249965	Xdh, Gart, Xdh	NM_011723, NM_010256, NM_011723
GO:0020027	hemoglobin metabolic process	3	3	0.87	0.02444	A_51_P239750, A_51_P385773, A_51_P387608	Inhba, Eif2ak1, Hif1a	NM_008380, NM_013557, NM_010431
GO:0021517	ventral spinal cord development	3	3	0.87	0.02444	A_51_P423653, A_52_P166846, A_52_P538379	Abt1, Gigyf2, Abt1	NM_013924, AK034426, NM_013924
GO:0021522	spinal cord motor neuron differentiation	3	3	0.87	0.02444	A_51_P423653, A_52_P166846, A_52_P538379	Abt1, Gigyf2, Abt1	NM_013924, AK034426, NM_013924
GO:0031145	anaphase-promoting complex-dependent proteasomal ubiquitin-dependent protein catabolic process	3	3	0.87	0.02444	A_51_P188782, A_51_P261689, A_52_P50959	Ube2s, Ube2s, Cdc26	NM_133777, AK003078, NM_139291
GO:0033632	regulation of cell-cell adhesion mediated by integrin	3	3	0.87	0.02444	A_51_P485312, A_52_P244193, A_52_P638459	Ccl5, Cd24a, Ccl5	NM_013653, NM_009846, BC033508
GO:0033634	positive regulation of cell-cell adhesion mediated by integrin	3	3	0.87	0.02444	A_51_P485312, A_52_P244193, A_52_P638459	Ccl5, Cd24a, Ccl5	NM_013653, NM_009846, BC033508
GO:0034110	regulation of homotypic cell-cell adhesion	3	3	0.87	0.02444	A_51_P485312, A_52_P244193, A_52_P638459	Ccl5, Cd24a, Ccl5	NM_013653, NM_009846, BC033508
GO:0035329	hippo signaling cascade	3	3	0.87	0.02444	A_51_P214423, A_52_P614888, A_52_P652094	2610024B07Rik, Sav1, Sav1	BC049153, NM_022028, NM_022028
GO:0042541	hemoglobin biosynthetic process	3	3	0.87	0.02444	A_51_P239750, A_51_P385773, A_51_P387608	Inhba, Eif2ak1, Hif1a	NM_008380, NM_013557, NM_010431
GO:0042989	sequestering of actin monomers	3	3	0.87	0.02444	A_51_P224843, A_51_P419711, A_52_P163489	Tmsb4x, Tmsb10, Tmsb10	NM_021278, NM_001039392, NM_001039392
GO:0043001	Golgi to plasma membrane protein transport	3	3	0.87	0.02444	A_51_P378009, A_52_P299535, A_52_P568731	Blzf1, Pkdcc, Blzf1	NM_025505, NM_134117, NM_025505
GO:0045670	regulation of osteoclast differentiation	3	3	0.87	0.02444	A_51_P347547, A_51_P485312, A_52_P638459	Klf10, Ccl5, Ccl5	NM_013692, NM_013653, BC033508
GO:0045672	positive regulation of osteoclast differentiation	3	3	0.87	0.02444	A_51_P347547, A_51_P485312, A_52_P638459	Klf10, Ccl5, Ccl5	NM_013692, NM_013653, BC033508
GO:0046886	positive regulation of hormone biosynthetic process	3	3	0.87	0.02444	A_51_P130475, A_51_P207921, A_51_P387608	Wnt4, Por, Hif1a	NM_009523, NM_008898, NM_010431
GO:0051204	protein insertion into mitochondrial membrane	3	3	0.87	0.02444	A_52_P218100, A_52_P665767, A_52_P665768	Sh3glb1, Cox18, Cox18	AK086477, NM_001033310, NM_001033310
GO:0060575	intestinal epithelial cell differentiation	3	3	0.87	0.02444	A_51_P387608, A_52_P614888, A_52_P652094	Hif1a, Sav1, Sav1	NM_010431, NM_022028, NM_022028
GO:0008037	cell recognition	7	5	2.03	0.02485	A_51_P261991, A_51_P332952, A_51_P514070, A_52_P371129, A_52_P384100	Bdnf, Jmjd6, Megf10, Cdk5r1, Bdnf	NM_007540, NM_033398, NM_001001979, NM_009871, NM_007540
GO:0043467	regulation of generation of precursor metabolites and energy	7	5	2.03	0.02485	A_51_P253117, A_51_P270635, A_51_P286488, A_51_P387608, A_51_P472488	Sorbs1, Gfpt1, Ier3, Hif1a, 2610024G14Rik	NM_178362, AK013141, NM_133662, NM_010431, NM_019836
GO:0032271	regulation of protein polymerization	14	8	4.07	0.02562	A_51_P118237, A_51_P224843, A_51_P402193, A_51_P419711, A_52_P163489, A_52_P365011, A_52_P58041, A_52_P635338	Sgk1, Tmsb4x, Map3k1, Tmsb10, Tmsb10, Fes, Arpc5, Fes	NM_011361, NM_021278, NM_011945, NM_001039392, NM_001039392, NM_010194, NM_026369, NM_010194
GO:0006829	zinc ion transport	5	4	1.45	0.0272	A_51_P387632, A_51_P482233, A_52_P134914, A_52_P376106	Slc30a5, Slc39a9, Slc30a9, Slc30a9	NM_022885, BC072655, AK033990, NM_178651
GO:0006906	vesicle fusion	5	4	1.45	0.0272	A_51_P294550, A_51_P390072, A_52_P214891, A_52_P624039	Stx5a, Uso1, Stx6, Uso1	NM_019829, NM_019490, NM_021433, NM_019490
GO:0010811	positive regulation of cell-substrate adhesion	5	4	1.45	0.0272	A_51_P286527, A_51_P443403, A_52_P363951, A_52_P364140	Itgb1, Smoc1, Thbs1, Itga5	NM_010578, NM_022316, NM_011580, NM_010577
GO:0034109	homotypic cell-cell adhesion	5	4	1.45	0.0272	A_51_P380309, A_51_P485312, A_52_P244193, A_52_P638459	Ncam1, Ccl5, Cd24a, Ccl5	X15052, NM_013653, NM_009846, BC033508
GO:0046470	phosphatidylcholine metabolic process	5	4	1.45	0.0272	A_51_P142923, A_51_P335710, A_51_P335716, A_52_P516091	Chka, Agpat6, Agpat6, Pla2g15	NM_013490, NM_018743, NM_018743, NM_133792
GO:0051094	positive regulation of developmental process	88	34	25.57	0.03088	A_51_P107362, A_51_P118237, A_51_P130475, A_51_P131408, A_51_P155234, A_51_P202292, A_51_P202512, A_51_P203827, A_51_P207921, A_51_P224843, A_51_P239750, A_51_P261991, A_51_P286527, A_51_P347547, A_51_P380309, A_51_P381821, A_51_P387379, A_51_P387608, A_51_P405397, A_51_P464478, A_51_P473734, A_51_P484030, A_51_P485312, A_51_P506284, A_52_P299535, A_52_P307922, A_52_P363951, A_52_P364922, A_52_P3…	Socs2, Sgk1, Wnt4, Tnfrsf12a, Bnip3, Il15ra, Fndc3b, Adrb1, Por, Tmsb4x, Inhba, Bdnf, Itgb1, Klf10, Ncam1, Fst, Tshz3, Hif1a, Ecm1, Il4ra, H2-DMa, Limk1, Ccl5, Pdlim7, Pkdcc, Flt1, Thbs1, Bnip2, Fes, Bdnf, Pdlim7, Adamts9, Fes, Ccl5	NM_007706, NM_011361, NM_009523, NM_013749, NM_009760, NM_008358, NM_173182, NM_007419, NM_008898, NM_021278, NM_008380, NM_007540, NM_010578, NM_013692, X15052, NM_008046, NM_172298, NM_010431, NM_007899, NM_001008700, NM_010386, NM_010717, NM_013653, NM_026131, NM_134117, BC029674, NM_011580, NM_001008238, NM_010194, NM_007540, NM_026131, AK078802, NM_010194, BC033508
GO:0008104	protein localization	209	73	60.72	0.031	A_51_P118237, A_51_P130475, A_51_P151828, A_51_P156708, A_51_P161429, A_51_P164686, A_51_P172853, A_51_P188237, A_51_P190277, A_51_P224843, A_51_P232778, A_51_P253117, A_51_P254234, A_51_P270939, A_51_P281326, A_51_P286527, A_51_P294550, A_51_P313711, A_51_P323610, A_51_P353392, A_51_P367434, A_51_P371120, A_51_P378009, A_51_P385370, A_51_P390072, A_51_P394788, A_51_P413419, A_51_P419711, A_51_P4…	Sgk1, Wnt4, Flna, Apc2, Snx11, Rrbp1, Cd14, Rabif, Nup62, Tmsb4x, Ykt6, Sorbs1, Chchd4, Gosr2, Clasp2, Itgb1, Stx5a, Myh9, H47, Cript, Tmed5, Sec23b, Blzf1, Prickle1, Uso1, Actn4, Nxt1, Tmsb10, Sys1, Timm9, Nin, Il4ra, Agxt, Lsg1, H2-DMa, Unc50, Nmd3, Sdad1, Nop58, Timm23, Rab21, Sec61a1, Tmsb10, Fam53a, Gosr2, Tomm7, Stx6, Sh3glb1, Cd24a, Pkdcc, Yipf5, Akap2, Pes1, Golt1b, Sec23b, Tgfbr1, Fxc1, …	NM_011361, NM_009523, BC038478, NM_011789, NM_028965, BC031452, NM_009841, NM_145510, NM_053074, NM_021278, NM_019661, NM_178362, NM_133928, NM_019650, AJ276961, NM_010578, NM_019829, NM_022410, NM_024439, NM_019936, NM_028876, NM_019787, NM_025505, NM_001033217, NM_019490, NM_021895, NM_019761, NM_001039392, NM_025575, NM_013896, AK014241, NM_001008700, NM_016702, NM_178069, NM_010386, NM_026123…
GO:0000041	transition metal ion transport	12	7	3.49	0.03217	A_51_P296361, A_51_P346153, A_51_P387632, A_51_P482233, A_52_P134914, A_52_P376106, A_52_P611956	Cox17, Atox1, Slc30a5, Slc39a9, Slc30a9, Slc30a9, Atp2c1	NM_001017429, NM_009720, NM_022885, BC072655, AK033990, NM_178651, NM_175025
GO:0031396	regulation of protein ubiquitination	12	7	3.49	0.03217	A_51_P188782, A_51_P199866, A_51_P261689, A_51_P385370, A_51_P484030, A_52_P4538, A_52_P484787	Ube2s, Pin1, Ube2s, Prickle1, Limk1, Tgfbr1, Pin1	NM_133777, NM_023371, AK003078, NM_001033217, NM_010717, NM_009370, NM_023371
GO:0050729	positive regulation of inflammatory response	12	7	3.49	0.03217	A_51_P200535, A_51_P221014, A_51_P485312, A_52_P1133703, A_52_P166435, A_52_P244193, A_52_P638459	Cd47, Cd47, Ccl5, Cd47, Cd47, Cd24a, Ccl5	AK164165, NM_010581, NM_013653, AA204140, AK164165, NM_009846, BC033508
GO:0002694	regulation of leukocyte activation	33	15	9.59	0.0323	A_51_P200535, A_51_P202292, A_51_P221014, A_51_P366138, A_51_P464478, A_51_P473734, A_51_P483280, A_51_P485312, A_52_P1133703, A_52_P166435, A_52_P244193, A_52_P363951, A_52_P365011, A_52_P635338, A_52_P638459	Cd47, Il15ra, Cd47, Mertk, Il4ra, H2-DMa, Prnp, Ccl5, Cd47, Cd47, Cd24a, Thbs1, Fes, Fes, Ccl5	AK164165, NM_008358, NM_010581, NM_008587, NM_001008700, NM_010386, NM_011170, NM_013653, AA204140, AK164165, NM_009846, NM_011580, NM_010194, NM_010194, BC033508
GO:0015980	energy derivation by oxidation of organic compounds	25	12	7.26	0.03412	A_51_P203827, A_51_P221512, A_51_P253117, A_51_P261991, A_51_P270635, A_51_P472488, A_51_P473043, A_52_P138540, A_52_P252539, A_52_P367681, A_52_P384100, A_52_P541875	Adrb1, Ppp1r2, Sorbs1, Bdnf, Gfpt1, 2610024G14Rik, Ppp1r2, Ppp1r2, Ndufb8, 0610038F07Rik, Bdnf, Uqcrh	NM_007419, NM_025800, NM_178362, NM_007540, AK013141, NM_019836, NM_025800, NM_025800, AK028070, NM_025333, NM_007540, NM_025641
GO:0030029	actin filament-based process	62	25	18.01	0.03553	A_51_P151828, A_51_P224843, A_51_P253117, A_51_P286527, A_51_P299155, A_51_P313711, A_51_P359983, A_51_P394788, A_51_P402193, A_51_P419711, A_51_P484030, A_51_P506284, A_52_P145482, A_52_P163489, A_52_P306305, A_52_P365011, A_52_P371129, A_52_P384250, A_52_P489193, A_52_P516021, A_52_P58041, A_52_P592466, A_52_P60074, A_52_P611956, A_52_P635338	Flna, Tmsb4x, Sorbs1, Itgb1, 6720456B07Rik, Myh9, Arhgap17, Actn4, Map3k1, Tmsb10, Limk1, Pdlim7, Prr5, Tmsb10, Akap2, Fes, Cdk5r1, Shc1, Pdlim7, Ptpn1, Arpc5, Rhoj, Mylk2, Atp2c1, Fes	BC038478, NM_021278, NM_178362, NM_010578, NM_133937, NM_022410, NM_144529, NM_021895, NM_011945, NM_001039392, NM_010717, NM_026131, NM_146061, NM_001039392, NM_001035533, NM_010194, NM_009871, NM_011368, NM_026131, BF165830, NM_026369, NM_023275, AK079396, NM_175025, NM_010194
GO:0051234	establishment of localization	441	144	128.12	0.03641	A_51_P107362, A_51_P118237, A_51_P121455, A_51_P130475, A_51_P151828, A_51_P153176, A_51_P155234, A_51_P156434, A_51_P156708, A_51_P161429, A_51_P164686, A_51_P164895, A_51_P172853, A_51_P174384, A_51_P178063, A_51_P188237, A_51_P190277, A_51_P197354, A_51_P200535, A_51_P203827, A_51_P204080, A_51_P218563, A_51_P219505, A_51_P221014, A_51_P231782, A_51_P232778, A_51_P239750, A_51_P241159, A_51_P2…	Socs2, Sgk1, Slc25a39, Wnt4, Flna, Agfg1, Bnip3, Slc25a33, Apc2, Snx11, Rrbp1, Slc25a36, Cd14, Slc35b2, Rasa3, Rabif, Nup62, Nipa2, Cd47, Adrb1, Hk2, Yrdc, Slc41a2, Cd47, Clint1, Ykt6, Inhba, Rhot1, Lat2, Sorbs1, Chchd4, Bdnf, Gosr2, Itgb1, Stx5a, Cox17, Ucp2, Pxk, Xdh, Myh9, Atp6v0a2, H47, Slc19a2, Jmjd6, Agpat6, Agpat6, Atox1, Ptges2, Cript, Hras1, Arhgap17, Atp5e, Mertk, Tmed5, Sec23b, Blzf1, …	NM_007706, NM_011361, NM_026542, NM_009523, BC038478, AK156102, NM_009760, NM_027460, NM_011789, NM_028965, BC031452, NM_138756, NM_009841, NM_028662, NM_009025, NM_145510, NM_053074, NM_023647, AK164165, NM_007419, NM_013820, NM_153566, NM_177388, NM_010581, NM_001045520, NM_019661, NM_008380, NM_021536, NM_020044, NM_178362, NM_133928, NM_007540, NM_019650, NM_010578, NM_019829, NM_001017429, N…
GO:0031346	positive regulation of cell projection organization	20	10	5.81	0.03824	A_51_P118237, A_51_P131408, A_51_P198076, A_51_P249348, A_51_P286527, A_51_P484030, A_52_P244193, A_52_P365011, A_52_P4538, A_52_P635338	Sgk1, Tnfrsf12a, 1810046J19Rik, Sec16a, Itgb1, Limk1, Cd24a, Fes, Tgfbr1, Fes	NM_011361, NM_013749, NM_025559, NM_153125, NM_010578, NM_010717, NM_009846, NM_010194, NM_009370, NM_010194
GO:0051251	positive regulation of lymphocyte activation	20	10	5.81	0.03824	A_51_P200535, A_51_P202292, A_51_P221014, A_51_P464478, A_51_P473734, A_51_P485312, A_52_P1133703, A_52_P166435, A_52_P244193, A_52_P638459	Cd47, Il15ra, Cd47, Il4ra, H2-DMa, Ccl5, Cd47, Cd47, Cd24a, Ccl5	AK164165, NM_008358, NM_010581, NM_001008700, NM_010386, NM_013653, AA204140, AK164165, NM_009846, BC033508
GO:0006810	transport	429	140	124.64	0.03986	A_51_P107362, A_51_P118237, A_51_P121455, A_51_P151828, A_51_P153176, A_51_P155234, A_51_P156434, A_51_P156708, A_51_P161429, A_51_P164686, A_51_P164895, A_51_P172853, A_51_P174384, A_51_P178063, A_51_P188237, A_51_P190277, A_51_P197354, A_51_P200535, A_51_P203827, A_51_P204080, A_51_P218563, A_51_P219505, A_51_P221014, A_51_P231782, A_51_P232778, A_51_P239750, A_51_P241159, A_51_P242930, A_51_P2…	Socs2, Sgk1, Slc25a39, Flna, Agfg1, Bnip3, Slc25a33, Apc2, Snx11, Rrbp1, Slc25a36, Cd14, Slc35b2, Rasa3, Rabif, Nup62, Nipa2, Cd47, Adrb1, Hk2, Yrdc, Slc41a2, Cd47, Clint1, Ykt6, Inhba, Rhot1, Lat2, Sorbs1, Chchd4, Bdnf, Gosr2, Itgb1, Stx5a, Cox17, Ucp2, Pxk, Xdh, Myh9, Atp6v0a2, H47, Slc19a2, Jmjd6, Agpat6, Agpat6, Atox1, Ptges2, Hras1, Arhgap17, Atp5e, Mertk, Tmed5, Sec23b, Blzf1, Ndufa2, Prick…	NM_007706, NM_011361, NM_026542, BC038478, AK156102, NM_009760, NM_027460, NM_011789, NM_028965, BC031452, NM_138756, NM_009841, NM_028662, NM_009025, NM_145510, NM_053074, NM_023647, AK164165, NM_007419, NM_013820, NM_153566, NM_177388, NM_010581, NM_001045520, NM_019661, NM_008380, NM_021536, NM_020044, NM_178362, NM_133928, NM_007540, NM_019650, NM_010578, NM_019829, NM_001017429, NM_011671, N…
GO:0006730	one-carbon metabolic process	31	14	9.01	0.04036	A_51_P143224, A_51_P207921, A_51_P332952, A_51_P401749, A_51_P419263, A_51_P436201, A_52_P151284, A_52_P158923, A_52_P191527, A_52_P217240, A_52_P493183, A_52_P510986, A_52_P522023, A_52_P608755	Mbd1, Por, Jmjd6, Mettl2, Rnmt, Gart, Mettl6, Mbd1, Rnmt, Ppme1, Nsun5, Etf1, Alkbh1, Gm71	NM_013594, NM_008898, NM_033398, NM_172567, NM_026440, NM_010256, NM_025907, NM_013594, AK129130, NM_028292, AK156651, AK139933, AK146582, NM_001033236
GO:0007006	mitochondrial membrane organization	10	6	2.91	0.04038	A_51_P155234, A_51_P421804, A_52_P218100, A_52_P464268, A_52_P665767, A_52_P665768	Bnip3, Timm9, Sh3glb1, Fxc1, Cox18, Cox18	NM_009760, NM_013896, AK086477, NM_019502, NM_001033310, NM_001033310
GO:0007595	lactation	10	6	2.91	0.04038	A_51_P107362, A_51_P312121, A_51_P335710, A_51_P335716, A_51_P387608, A_52_P249965	Socs2, Xdh, Agpat6, Agpat6, Hif1a, Xdh	NM_007706, NM_011723, NM_018743, NM_018743, NM_010431, NM_011723
GO:0006650	glycerophospholipid metabolic process	15	8	4.36	0.04123	A_51_P142923, A_51_P335710, A_51_P335716, A_51_P442053, A_52_P218100, A_52_P238846, A_52_P516091, A_52_P80444	Chka, Agpat6, Agpat6, Ptdss1, Sh3glb1, Bpnt1, Pla2g15, Dpm2	NM_013490, NM_018743, NM_018743, NM_008959, AK086477, NM_011794, NM_133792, NM_010073
GO:0007568	aging	15	8	4.36	0.04123	A_51_P190277, A_51_P201327, A_51_P357664, A_51_P380309, A_52_P331997, A_52_P384250, A_52_P520408, A_52_P682922	Nup62, Mapkapk5, Hras1, Ncam1, Zmiz1, Shc1, Serp1, Mapkapk5	NM_053074, NM_010765, NM_008284, X15052, NM_183208, NM_011368, NM_030685, NM_010765
GO:0050865	regulation of cell activation	34	15	9.88	0.04279	A_51_P200535, A_51_P202292, A_51_P221014, A_51_P366138, A_51_P464478, A_51_P473734, A_51_P483280, A_51_P485312, A_52_P1133703, A_52_P166435, A_52_P244193, A_52_P363951, A_52_P365011, A_52_P635338, A_52_P638459	Cd47, Il15ra, Cd47, Mertk, Il4ra, H2-DMa, Prnp, Ccl5, Cd47, Cd47, Cd24a, Thbs1, Fes, Fes, Ccl5	AK164165, NM_008358, NM_010581, NM_008587, NM_001008700, NM_010386, NM_011170, NM_013653, AA204140, AK164165, NM_009846, NM_011580, NM_010194, NM_010194, BC033508
GO:0030036	actin cytoskeleton organization	60	24	17.43	0.04289	A_51_P151828, A_51_P224843, A_51_P253117, A_51_P286527, A_51_P299155, A_51_P313711, A_51_P359983, A_51_P394788, A_51_P402193, A_51_P419711, A_51_P484030, A_51_P506284, A_52_P145482, A_52_P163489, A_52_P306305, A_52_P365011, A_52_P371129, A_52_P384250, A_52_P489193, A_52_P516021, A_52_P58041, A_52_P592466, A_52_P611956, A_52_P635338	Flna, Tmsb4x, Sorbs1, Itgb1, 6720456B07Rik, Myh9, Arhgap17, Actn4, Map3k1, Tmsb10, Limk1, Pdlim7, Prr5, Tmsb10, Akap2, Fes, Cdk5r1, Shc1, Pdlim7, Ptpn1, Arpc5, Rhoj, Atp2c1, Fes	BC038478, NM_021278, NM_178362, NM_010578, NM_133937, NM_022410, NM_144529, NM_021895, NM_011945, NM_001039392, NM_010717, NM_026131, NM_146061, NM_001039392, NM_001035533, NM_010194, NM_009871, NM_011368, NM_026131, BF165830, NM_026369, NM_023275, NM_175025, NM_010194
GO:0045785	positive regulation of cell adhesion	23	11	6.68	0.04309	A_51_P200535, A_51_P221014, A_51_P286527, A_51_P443403, A_51_P485312, A_52_P1133703, A_52_P166435, A_52_P244193, A_52_P363951, A_52_P364140, A_52_P638459	Cd47, Cd47, Itgb1, Smoc1, Ccl5, Cd47, Cd47, Cd24a, Thbs1, Itga5, Ccl5	AK164165, NM_010581, NM_010578, NM_022316, NM_013653, AA204140, AK164165, NM_009846, NM_011580, NM_010577, BC033508
GO:0043412	macromolecule modification	300	100	87.16	0.04674	A_51_P100573, A_51_P101879, A_51_P114878, A_51_P118237, A_51_P122845, A_51_P130475, A_51_P143224, A_51_P154933, A_51_P154997, A_51_P158120, A_51_P160413, A_51_P186887, A_51_P188782, A_51_P190277, A_51_P199866, A_51_P201327, A_51_P207921, A_51_P212854, A_51_P261689, A_51_P271354, A_51_P279505, A_51_P286527, A_51_P301736, A_51_P302538, A_51_P326086, A_51_P332952, A_51_P333071, A_51_P349662, A_51_P3…	Map3k3, Ppid, Ikbkap, Sgk1, Nat13, Wnt4, Mbd1, Zdhhc7, Brms1, B3galnt2, Yod1, Ubox5, Ube2s, Nup62, Pin1, Mapkapk5, Por, Trim25, Ube2s, Brpf1, Rybp, Itgb1, Ppp2r2a, Pxk, Polr2j, Jmjd6, D10Ertd641e, Taf5l, Ccnt1, Hras1, Stk40, Ube2k, Mertk, Ptp4a1, Stk35, Gps1, Rprd1a, Prickle1, Eif2ak1, Rprd1a, Map3k1, Ube2d2, Ube2f, Ube2f, Pole4, Prnp, Limk1, Ccl5, C230081A13Rik, Stk16, Tiparp, Sirt7, St6galnac4,…	NM_011947, NM_026352, NM_026079, NM_011361, NM_028108, NM_009523, NM_013594, NM_133967, NM_134155, NM_178640, NM_178691, NM_080562, NM_133777, NM_053074, NM_023371, NM_010765, NM_008898, NM_009546, AK003078, NM_030178, NM_019743, NM_010578, NM_028032, NM_145458, NM_011293, NM_033398, NM_025514, NM_133966, NM_009833, NM_008284, NM_028800, NM_016786, NM_008587, NM_011200, NM_183262, NM_145370, NM_1…
GO:0051272	positive regulation of cellular component movement	43	18	12.49	0.04792	A_51_P181565, A_51_P191700, A_51_P198076, A_51_P224843, A_51_P286527, A_51_P370975, A_51_P387608, A_51_P394788, A_51_P485312, A_52_P145482, A_52_P261846, A_52_P307922, A_52_P363951, A_52_P364140, A_52_P4538, A_52_P516034, A_52_P60074, A_52_P638459	Hbegf, Col18a1, 1810046J19Rik, Tmsb4x, Itgb1, Ptp4a1, Hif1a, Actn4, Ccl5, Prr5, Col18a1, Flt1, Thbs1, Itga5, Tgfbr1, Ptp4a1, Mylk2, Ccl5	NM_010415, NM_009929, NM_025559, NM_021278, NM_010578, NM_011200, NM_010431, NM_021895, NM_013653, NM_146061, NM_009929, BC029674, NM_011580, NM_010577, NM_009370, NM_011200, AK079396, BC033508
