# Supplementary material for: Dynamics of mRNA and polysomal abundance in early 3T3-L1 adipogenesis
Source: BMC Genomics. 2014 May 18;15(1):381. doi: 10.1186/1471-2164-15-381 (PMC4039748; doi:10.1186/1471-2164-15-381)
Supplement: Supplementary file 4 — Additional file 4: MF TC:up/TL:unchanged. The table contains the inferred MF GO classes of the TC:up/TL:unchanged group. (XLS 28 KB) [file 12864_2013_6079_MOESM4_ESM.xls]

## Sheet: Tabelle1
GO.ID	Term	Annotated	Significant	Expected	classic	ProbeName	Symbol	GenBank
GO:0046914	transition metal ion binding	188	71	54.35	0.0039	A_51_P115027, A_51_P115093, A_51_P122180, A_51_P143224, A_51_P148494, A_51_P153176, A_51_P154933, A_51_P160413, A_51_P178347, A_51_P186887, A_51_P188237, A_51_P207921, A_51_P212854, A_51_P215995, A_51_P218833, A_51_P236324, A_51_P239113, A_51_P243609, A_51_P248381, A_51_P279505, A_51_P296361, A_51_P312121, A_51_P332952, A_51_P342535, A_51_P346153, A_51_P347547, A_51_P371120, A_51_P372418, A_51_P3…	Afg3l2, Nup153, Zfp451, Mbd1, Rnft1, Agfg1, Zdhhc7, Yod1, Zfp326, Ubox5, Rabif, Por, Trim25, Zswim6, Phrf1, Gtf2e1, Zfp35, Ppp1r10, Zdhhc4, Rybp, Cox17, Xdh, Jmjd6, Rnf166, Atox1, Klf10, Sec23b, Zfp706, Zfand2a, Prickle1, Eif2ak1, Tshz3, Zmynd19, Plod2, Trim29, Zfp131, Prnp, Limk1, Gzf1, Glis1, Pdlim7, Klf5, Tiparp, Ogfod2, Sirt7, Usp39, Zfand2a, Mbd1, Zfp706, Xdh, Mtpap, Cyp1b1, Znrf1, Zfp326, S…	NM_027130, NM_175749, BC019546, NM_013594, NM_029788, AK156102, NM_133967, NM_178691, NM_018759, NM_080562, NM_145510, NM_008898, NM_009546, AK037945, AK164438, NM_028812, NM_011755, NM_175934, NM_028379, NM_019743, NM_001017429, NM_011723, NM_033398, NM_001033142, NM_009720, NM_013692, NM_019787, NM_026521, AF224494, NM_001033217, NM_013557, NM_172298, AK086718, NM_011961, NM_023655, NM_028245, …
GO:0043167	ion binding	381	131	110.14	0.0062	A_51_P100573, A_51_P108990, A_51_P115027, A_51_P115093, A_51_P120851, A_51_P120990, A_51_P122180, A_51_P125648, A_51_P142923, A_51_P143224, A_51_P148494, A_51_P149349, A_51_P153176, A_51_P154933, A_51_P156631, A_51_P160413, A_51_P178063, A_51_P178347, A_51_P186887, A_51_P188237, A_51_P191700, A_51_P207921, A_51_P212854, A_51_P215995, A_51_P218833, A_51_P236324, A_51_P239113, A_51_P241159, A_51_P2…	Map3k3, Cetn4, Afg3l2, Nup153, Zfp715, Pde4d, Zfp451, Vwce, Chka, Mbd1, Rnft1, Nfxl1, Agfg1, Zdhhc7, Glrx5, Yod1, Rasa3, Zfp326, Ubox5, Rabif, Col18a1, Por, Trim25, Zswim6, Phrf1, Gtf2e1, Zfp35, Rhot1, Ppp1r10, Zdhhc4, S100a8, Brpf1, Zfp263, Rybp, Thbd, Gde1, Cox17, Xdh, Jmjd6, Rnf166, Nt5m, Atox1, Klf10, Farsb, Sec23b, Zfp706, Zfand2a, Prickle1, Eif2ak1, Tshz3, Zmynd19, Actn4, Plod2, Map3k1, Tri…	NM_011947, NM_145825, NM_027130, NM_175749, NM_027264, AK081466, BC019546, AK153937, NM_013490, NM_013594, NM_029788, BC022652, AK156102, NM_133967, NM_028419, NM_178691, NM_009025, NM_018759, NM_080562, NM_145510, NM_009929, NM_008898, NM_009546, AK037945, AK164438, NM_028812, NM_011755, NM_021536, NM_175934, NM_028379, NM_013650, NM_030178, NM_148924, NM_019743, NM_009378, NM_019580, NM_0010174…
GO:0034450	ubiquitin-ubiquitin ligase activity	4	4	1.16	0.0069	A_51_P186887, A_51_P363714, A_52_P279599, A_52_P485376	Ubox5, Ube2k, Ube2k, Ube2k	NM_080562, NM_016786, NM_016786, NM_016786
GO:0070053	thrombospondin receptor activity	4	4	1.16	0.0069	A_51_P200535, A_51_P221014, A_52_P1133703, A_52_P166435	Cd47, Cd47, Cd47, Cd47	AK164165, NM_010581, AA204140, AK164165
GO:0043169	cation binding	379	129	109.56	0.0098	A_51_P100573, A_51_P108990, A_51_P115027, A_51_P115093, A_51_P120851, A_51_P120990, A_51_P122180, A_51_P125648, A_51_P142923, A_51_P143224, A_51_P148494, A_51_P149349, A_51_P153176, A_51_P154933, A_51_P156631, A_51_P160413, A_51_P178063, A_51_P178347, A_51_P186887, A_51_P188237, A_51_P191700, A_51_P207921, A_51_P212854, A_51_P215995, A_51_P218833, A_51_P236324, A_51_P239113, A_51_P241159, A_51_P2…	Map3k3, Cetn4, Afg3l2, Nup153, Zfp715, Pde4d, Zfp451, Vwce, Chka, Mbd1, Rnft1, Nfxl1, Agfg1, Zdhhc7, Glrx5, Yod1, Rasa3, Zfp326, Ubox5, Rabif, Col18a1, Por, Trim25, Zswim6, Phrf1, Gtf2e1, Zfp35, Rhot1, Ppp1r10, Zdhhc4, S100a8, Brpf1, Zfp263, Rybp, Thbd, Gde1, Cox17, Xdh, Jmjd6, Rnf166, Nt5m, Atox1, Klf10, Farsb, Sec23b, Zfp706, Zfand2a, Prickle1, Eif2ak1, Tshz3, Zmynd19, Actn4, Plod2, Map3k1, Tri…	NM_011947, NM_145825, NM_027130, NM_175749, NM_027264, AK081466, BC019546, AK153937, NM_013490, NM_013594, NM_029788, BC022652, AK156102, NM_133967, NM_028419, NM_178691, NM_009025, NM_018759, NM_080562, NM_145510, NM_009929, NM_008898, NM_009546, AK037945, AK164438, NM_028812, NM_011755, NM_021536, NM_175934, NM_028379, NM_013650, NM_030178, NM_148924, NM_019743, NM_009378, NM_019580, NM_0010174…
GO:0019787	small conjugating protein ligase activity	28	14	8.09	0.0144	A_51_P186887, A_51_P188782, A_51_P212854, A_51_P261689, A_51_P363714, A_51_P402193, A_51_P426458, A_51_P430445, A_51_P430450, A_52_P279599, A_52_P402468, A_52_P450045, A_52_P465647, A_52_P485376	Ubox5, Ube2s, Trim25, Ube2s, Ube2k, Map3k1, Ube2d2, Ube2f, Ube2f, Ube2k, Ube2d2, Rlim, Ube2d2, Ube2k	NM_080562, NM_133777, NM_009546, AK003078, NM_016786, NM_011945, NM_019912, NM_026454, NM_026454, NM_016786, NM_019912, NM_011276, NM_019912, NM_016786
GO:0046872	metal ion binding	377	127	108.98	0.0152	A_51_P100573, A_51_P108990, A_51_P115027, A_51_P115093, A_51_P120851, A_51_P120990, A_51_P122180, A_51_P125648, A_51_P143224, A_51_P148494, A_51_P149349, A_51_P153176, A_51_P154933, A_51_P156631, A_51_P160413, A_51_P178063, A_51_P178347, A_51_P186887, A_51_P188237, A_51_P191700, A_51_P207921, A_51_P212854, A_51_P215995, A_51_P218833, A_51_P236324, A_51_P239113, A_51_P241159, A_51_P243609, A_51_P2…	Map3k3, Cetn4, Afg3l2, Nup153, Zfp715, Pde4d, Zfp451, Vwce, Mbd1, Rnft1, Nfxl1, Agfg1, Zdhhc7, Glrx5, Yod1, Rasa3, Zfp326, Ubox5, Rabif, Col18a1, Por, Trim25, Zswim6, Phrf1, Gtf2e1, Zfp35, Rhot1, Ppp1r10, Zdhhc4, S100a8, Brpf1, Zfp263, Rybp, Thbd, Gde1, Cox17, Xdh, Jmjd6, Rnf166, Nt5m, Atox1, Klf10, Farsb, Sec23b, Zfp706, Zfand2a, Prickle1, Eif2ak1, Tshz3, Zmynd19, Actn4, Plod2, Map3k1, Trim29, S…	NM_011947, NM_145825, NM_027130, NM_175749, NM_027264, AK081466, BC019546, AK153937, NM_013594, NM_029788, BC022652, AK156102, NM_133967, NM_028419, NM_178691, NM_009025, NM_018759, NM_080562, NM_145510, NM_009929, NM_008898, NM_009546, AK037945, AK164438, NM_028812, NM_011755, NM_021536, NM_175934, NM_028379, NM_013650, NM_030178, NM_148924, NM_019743, NM_009378, NM_019580, NM_001017429, NM_0117…
GO:0008270	zinc ion binding	151	55	43.65	0.0234	A_51_P115027, A_51_P115093, A_51_P122180, A_51_P143224, A_51_P148494, A_51_P153176, A_51_P154933, A_51_P160413, A_51_P178347, A_51_P186887, A_51_P188237, A_51_P212854, A_51_P215995, A_51_P218833, A_51_P236324, A_51_P239113, A_51_P243609, A_51_P248381, A_51_P279505, A_51_P342535, A_51_P347547, A_51_P371120, A_51_P372418, A_51_P377826, A_51_P385370, A_51_P387379, A_51_P390387, A_51_P409349, A_51_P4…	Afg3l2, Nup153, Zfp451, Mbd1, Rnft1, Agfg1, Zdhhc7, Yod1, Zfp326, Ubox5, Rabif, Trim25, Zswim6, Phrf1, Gtf2e1, Zfp35, Ppp1r10, Zdhhc4, Rybp, Rnf166, Klf10, Sec23b, Zfp706, Zfand2a, Prickle1, Tshz3, Zmynd19, Trim29, Zfp131, Limk1, Gzf1, Glis1, Pdlim7, Klf5, Tiparp, Sirt7, Usp39, Zfand2a, Mbd1, Zfp706, Znrf1, Zfp326, Sec23b, Qtrtd1, Rybp, Rlim, Zfp106, Pdlim7, Nr4a2, Pmpca, Ptpn1, Zfp326, Sec24a, S…	NM_027130, NM_175749, BC019546, NM_013594, NM_029788, AK156102, NM_133967, NM_178691, NM_018759, NM_080562, NM_145510, NM_009546, AK037945, AK164438, NM_028812, NM_011755, NM_175934, NM_028379, NM_019743, NM_001033142, NM_013692, NM_019787, NM_026521, AF224494, NM_001033217, NM_172298, AK086718, NM_023655, NM_028245, NM_010717, NM_028986, NM_147221, NM_026131, NM_009769, NM_178892, NM_153056, NM_…
GO:0005165	neurotrophin receptor binding	3	3	0.87	0.0241	A_51_P261991, A_52_P384100, A_52_P384250	Bdnf, Bdnf, Shc1	NM_007540, NM_007540, NM_011368
GO:0005167	neurotrophin TRK receptor binding	3	3	0.87	0.0241	A_51_P261991, A_52_P384100, A_52_P384250	Bdnf, Bdnf, Shc1	NM_007540, NM_007540, NM_011368
GO:0034987	immunoglobulin receptor binding	3	3	0.87	0.0241	A_51_P151828, A_52_P365011, A_52_P635338	Flna, Fes, Fes	BC038478, NM_010194, NM_010194
GO:0004864	protein phosphatase inhibitor activity	5	4	1.45	0.0267	A_51_P221512, A_51_P243609, A_51_P473043, A_52_P138540	Ppp1r2, Ppp1r10, Ppp1r2, Ppp1r2	NM_025800, NM_175934, NM_025800, NM_025800
GO:0019212	phosphatase inhibitor activity	5	4	1.45	0.0267	A_51_P221512, A_51_P243609, A_51_P473043, A_52_P138540	Ppp1r2, Ppp1r10, Ppp1r2, Ppp1r2	NM_025800, NM_175934, NM_025800, NM_025800
GO:0016881	acid-amino acid ligase activity	30	14	8.67	0.0286	A_51_P186887, A_51_P188782, A_51_P212854, A_51_P261689, A_51_P363714, A_51_P402193, A_51_P426458, A_51_P430445, A_51_P430450, A_52_P279599, A_52_P402468, A_52_P450045, A_52_P465647, A_52_P485376	Ubox5, Ube2s, Trim25, Ube2s, Ube2k, Map3k1, Ube2d2, Ube2f, Ube2f, Ube2k, Ube2d2, Rlim, Ube2d2, Ube2k	NM_080562, NM_133777, NM_009546, AK003078, NM_016786, NM_011945, NM_019912, NM_026454, NM_026454, NM_016786, NM_019912, NM_011276, NM_019912, NM_016786
GO:0004672	protein kinase activity	71	28	20.52	0.0343	A_51_P100573, A_51_P114878, A_51_P118237, A_51_P201327, A_51_P302538, A_51_P363657, A_51_P366138, A_51_P372602, A_51_P385773, A_51_P402193, A_51_P484030, A_51_P485312, A_51_P486828, A_51_P488039, A_52_P171064, A_52_P254607, A_52_P258991, A_52_P299535, A_52_P307922, A_52_P365011, A_52_P371129, A_52_P4538, A_52_P494354, A_52_P597608, A_52_P60074, A_52_P635338, A_52_P638459, A_52_P682922	Map3k3, Ikbkap, Sgk1, Mapkapk5, Pxk, Stk40, Mertk, Stk35, Eif2ak1, Map3k1, Limk1, Ccl5, C230081A13Rik, Stk16, Wnk1, Stk19, Cdk7, Pkdcc, Flt1, Fes, Cdk5r1, Tgfbr1, Mapk6, Stk16, Mylk2, Fes, Ccl5, Mapkapk5	NM_011947, NM_026079, NM_011361, NM_010765, NM_145458, NM_028800, NM_008587, NM_183262, NM_013557, NM_011945, NM_010717, NM_013653, AK173328, NM_011494, NM_198703, NM_019442, AK145759, NM_134117, BC029674, NM_010194, NM_009871, NM_009370, NM_027418, NM_011494, AK079396, NM_010194, BC033508, NM_010765
GO:0004842	ubiquitin-protein ligase activity	26	12	7.52	0.0455	A_51_P186887, A_51_P188782, A_51_P212854, A_51_P261689, A_51_P363714, A_51_P402193, A_51_P426458, A_52_P279599, A_52_P402468, A_52_P450045, A_52_P465647, A_52_P485376	Ubox5, Ube2s, Trim25, Ube2s, Ube2k, Map3k1, Ube2d2, Ube2k, Ube2d2, Rlim, Ube2d2, Ube2k	NM_080562, NM_133777, NM_009546, AK003078, NM_016786, NM_011945, NM_019912, NM_016786, NM_019912, NM_011276, NM_019912, NM_016786
GO:0004715	non-membrane spanning protein tyrosine kinase activity	8	5	2.31	0.0496	A_51_P486828, A_51_P488039, A_52_P365011, A_52_P597608, A_52_P635338	C230081A13Rik, Stk16, Fes, Stk16, Fes	AK173328, NM_011494, NM_010194, NM_011494, NM_010194
