# Supplementary material for: Dynamics of mRNA and polysomal abundance in early 3T3-L1 adipogenesis
Source: BMC Genomics. 2014 May 18;15(1):381. doi: 10.1186/1471-2164-15-381 (PMC4039748; doi:10.1186/1471-2164-15-381)
Supplement: Supplementary file 5 — Additional file 5: BP TC:up/TL:down. The table contains the inferred BP GO classes of the TC:up/TL:down group. (XLS 30 KB) [file 12864_2013_6079_MOESM5_ESM.xls]

## Sheet: Tabelle1
GO.ID	Term	Annotated	Significant	Expected	classic	ProbeName	Symbol	GenBank
GO:0050680	negative regulation of epithelial cell proliferation	22	2	0.11	0.005	A_51_P323583, A_52_P337086	Eaf2, Thbs1	NM_134111, NM_011580
GO:0001867	complement activation, lectin pathway	1	1	0.01	0.005	A_51_P448464	Masp2	NM_010767
GO:0002455	humoral immune response mediated by circulating immunoglobulin	2	1	0.01	0.01	A_51_P448464	Masp2	NM_010767
GO:0002578	negative regulation of antigen processing and presentation	2	1	0.01	0.01	A_52_P337086	Thbs1	NM_011580
GO:0002580	regulation of antigen processing and presentation of peptide or polysaccharide antigen via MHC class II	2	1	0.01	0.01	A_52_P337086	Thbs1	NM_011580
GO:0002581	negative regulation of antigen processing and presentation of peptide or polysaccharide antigen via MHC class II	2	1	0.01	0.01	A_52_P337086	Thbs1	NM_011580
GO:0002605	negative regulation of dendritic cell antigen processing and presentation	2	1	0.01	0.01	A_52_P337086	Thbs1	NM_011580
GO:0006956	complement activation	2	1	0.01	0.01	A_51_P448464	Masp2	NM_010767
GO:0006958	complement activation, classical pathway	2	1	0.01	0.01	A_51_P448464	Masp2	NM_010767
GO:0010746	regulation of plasma membrane long-chain fatty acid transport	2	1	0.01	0.01	A_52_P337086	Thbs1	NM_011580
GO:0010748	negative regulation of plasma membrane long-chain fatty acid transport	2	1	0.01	0.01	A_52_P337086	Thbs1	NM_011580
GO:0010749	regulation of nitric oxide mediated signal transduction	2	1	0.01	0.01	A_52_P337086	Thbs1	NM_011580
GO:0010751	negative regulation of nitric oxide mediated signal transduction	2	1	0.01	0.01	A_52_P337086	Thbs1	NM_011580
GO:0010752	regulation of cGMP-mediated signaling	2	1	0.01	0.01	A_52_P337086	Thbs1	NM_011580
GO:0010754	negative regulation of cGMP-mediated signaling	2	1	0.01	0.01	A_52_P337086	Thbs1	NM_011580
GO:0010755	regulation of plasminogen activation	2	1	0.01	0.01	A_52_P337086	Thbs1	NM_011580
GO:0010757	negative regulation of plasminogen activation	2	1	0.01	0.01	A_52_P337086	Thbs1	NM_011580
GO:0010762	regulation of fibroblast migration	2	1	0.01	0.01	A_52_P337086	Thbs1	NM_011580
GO:0010763	positive regulation of fibroblast migration	2	1	0.01	0.01	A_52_P337086	Thbs1	NM_011580
GO:0010955	negative regulation of protein processing	2	1	0.01	0.01	A_52_P337086	Thbs1	NM_011580
GO:0015911	plasma membrane long-chain fatty acid transport	2	1	0.01	0.01	A_52_P337086	Thbs1	NM_011580
GO:0016556	mRNA modification	2	1	0.01	0.01	A_52_P665604	Adarb1	AK006823
GO:0019934	cGMP-mediated signaling	2	1	0.01	0.01	A_52_P337086	Thbs1	NM_011580
GO:0030194	positive regulation of blood coagulation	2	1	0.01	0.01	A_52_P337086	Thbs1	NM_011580
GO:0030195	negative regulation of blood coagulation	2	1	0.01	0.01	A_52_P337086	Thbs1	NM_011580
GO:0032026	response to magnesium ion	2	1	0.01	0.01	A_52_P337086	Thbs1	NM_011580
GO:0032890	regulation of organic acid transport	2	1	0.01	0.01	A_52_P337086	Thbs1	NM_011580
GO:0032891	negative regulation of organic acid transport	2	1	0.01	0.01	A_52_P337086	Thbs1	NM_011580
GO:0042730	fibrinolysis	2	1	0.01	0.01	A_52_P337086	Thbs1	NM_011580
GO:0043652	engulfment of apoptotic cell	2	1	0.01	0.01	A_52_P337086	Thbs1	NM_011580
GO:0051917	regulation of fibrinolysis	2	1	0.01	0.01	A_52_P337086	Thbs1	NM_011580
GO:0051918	negative regulation of fibrinolysis	2	1	0.01	0.01	A_52_P337086	Thbs1	NM_011580
GO:0070613	regulation of protein processing	2	1	0.01	0.01	A_52_P337086	Thbs1	NM_011580
GO:0072376	protein activation cascade	2	1	0.01	0.01	A_51_P448464	Masp2	NM_010767
GO:1900047	negative regulation of hemostasis	2	1	0.01	0.01	A_52_P337086	Thbs1	NM_011580
GO:1900048	positive regulation of hemostasis	2	1	0.01	0.01	A_52_P337086	Thbs1	NM_011580
GO:2000191	regulation of fatty acid transport	2	1	0.01	0.01	A_52_P337086	Thbs1	NM_011580
GO:2000192	negative regulation of fatty acid transport	2	1	0.01	0.01	A_52_P337086	Thbs1	NM_011580
GO:2000379	positive regulation of reactive oxygen species metabolic process	2	1	0.01	0.01	A_52_P337086	Thbs1	NM_011580
GO:0010038	response to metal ion	33	2	0.17	0.011	A_51_P424275, A_52_P337086	Mt4, Thbs1	NM_008631, NM_011580
GO:0001953	negative regulation of cell-matrix adhesion	3	1	0.02	0.015	A_52_P337086	Thbs1	NM_011580
GO:0002468	dendritic cell antigen processing and presentation	3	1	0.02	0.015	A_52_P337086	Thbs1	NM_011580
GO:0002504	antigen processing and presentation of peptide or polysaccharide antigen via MHC class II	3	1	0.02	0.015	A_52_P337086	Thbs1	NM_011580
GO:0002577	regulation of antigen processing and presentation	3	1	0.02	0.015	A_52_P337086	Thbs1	NM_011580
GO:0002604	regulation of dendritic cell antigen processing and presentation	3	1	0.02	0.015	A_52_P337086	Thbs1	NM_011580
GO:0003416	endochondral bone growth	3	1	0.02	0.015	A_52_P337086	Thbs1	NM_011580
GO:0003417	growth plate cartilage development	3	1	0.02	0.015	A_52_P337086	Thbs1	NM_011580
GO:0010596	negative regulation of endothelial cell migration	3	1	0.02	0.015	A_52_P337086	Thbs1	NM_011580
GO:0010761	fibroblast migration	3	1	0.02	0.015	A_52_P337086	Thbs1	NM_011580
GO:0018149	peptide cross-linking	3	1	0.02	0.015	A_52_P337086	Thbs1	NM_011580
GO:0031638	zymogen activation	3	1	0.02	0.015	A_52_P337086	Thbs1	NM_011580
GO:0031639	plasminogen activation	3	1	0.02	0.015	A_52_P337086	Thbs1	NM_011580
GO:0032368	regulation of lipid transport	3	1	0.02	0.015	A_52_P337086	Thbs1	NM_011580
GO:0032369	negative regulation of lipid transport	3	1	0.02	0.015	A_52_P337086	Thbs1	NM_011580
GO:0032695	negative regulation of interleukin-12 production	3	1	0.02	0.015	A_52_P337086	Thbs1	NM_011580
GO:0043537	negative regulation of blood vessel endothelial cell migration	3	1	0.02	0.015	A_52_P337086	Thbs1	NM_011580
GO:0050819	negative regulation of coagulation	3	1	0.02	0.015	A_52_P337086	Thbs1	NM_011580
GO:0050820	positive regulation of coagulation	3	1	0.02	0.015	A_52_P337086	Thbs1	NM_011580
GO:2000377	regulation of reactive oxygen species metabolic process	3	1	0.02	0.015	A_52_P337086	Thbs1	NM_011580
GO:0050678	regulation of epithelial cell proliferation	44	2	0.22	0.019	A_51_P323583, A_52_P337086	Eaf2, Thbs1	NM_134111, NM_011580
GO:0001952	regulation of cell-matrix adhesion	4	1	0.02	0.02	A_52_P337086	Thbs1	NM_011580
GO:0007263	nitric oxide mediated signal transduction	4	1	0.02	0.02	A_52_P337086	Thbs1	NM_011580
GO:0010812	negative regulation of cell-substrate adhesion	4	1	0.02	0.02	A_52_P337086	Thbs1	NM_011580
GO:0015909	long-chain fatty acid transport	4	1	0.02	0.02	A_52_P337086	Thbs1	NM_011580
GO:0030511	positive regulation of transforming growth factor beta receptor signaling pathway	4	1	0.02	0.02	A_52_P337086	Thbs1	NM_011580
GO:0042535	positive regulation of tumor necrosis factor biosynthetic process	4	1	0.02	0.02	A_52_P337086	Thbs1	NM_011580
GO:0046686	response to cadmium ion	4	1	0.02	0.02	A_51_P424275	Mt4	NM_008631
GO:0060351	cartilage development involved in endochondral bone morphogenesis	4	1	0.02	0.02	A_52_P337086	Thbs1	NM_011580
GO:0060770	negative regulation of epithelial cell proliferation involved in prostate gland development	4	1	0.02	0.02	A_51_P323583	Eaf2	NM_134111
GO:0050673	epithelial cell proliferation	46	2	0.23	0.021	A_51_P323583, A_52_P337086	Eaf2, Thbs1	NM_134111, NM_011580
GO:0010035	response to inorganic substance	49	2	0.25	0.024	A_51_P424275, A_52_P337086	Mt4, Thbs1	NM_008631, NM_011580
GO:0006911	phagocytosis, engulfment	5	1	0.03	0.025	A_52_P337086	Thbs1	NM_011580
GO:0006959	humoral immune response	5	1	0.03	0.025	A_51_P448464	Masp2	NM_010767
GO:0010811	positive regulation of cell-substrate adhesion	5	1	0.03	0.025	A_52_P337086	Thbs1	NM_011580
GO:0030193	regulation of blood coagulation	5	1	0.03	0.025	A_52_P337086	Thbs1	NM_011580
GO:0042533	tumor necrosis factor biosynthetic process	5	1	0.03	0.025	A_52_P337086	Thbs1	NM_011580
GO:0042534	regulation of tumor necrosis factor biosynthetic process	5	1	0.03	0.025	A_52_P337086	Thbs1	NM_011580
GO:0060768	regulation of epithelial cell proliferation involved in prostate gland development	5	1	0.03	0.025	A_51_P323583	Eaf2	NM_134111
GO:0090100	positive regulation of transmembrane receptor protein serine/threonine kinase signaling pathway	5	1	0.03	0.025	A_52_P337086	Thbs1	NM_011580
GO:1900046	regulation of hemostasis	5	1	0.03	0.025	A_52_P337086	Thbs1	NM_011580
GO:0002684	positive regulation of immune system process	55	2	0.28	0.029	A_51_P448464, A_52_P337086	Masp2, Thbs1	NM_010767, NM_011580
GO:0006917	induction of apoptosis	55	2	0.28	0.029	A_51_P323583, A_52_P337086	Eaf2, Thbs1	NM_134111, NM_011580
GO:0012502	induction of programmed cell death	55	2	0.28	0.029	A_51_P323583, A_52_P337086	Eaf2, Thbs1	NM_134111, NM_011580
GO:0019882	antigen processing and presentation	6	1	0.03	0.03	A_52_P337086	Thbs1	NM_011580
GO:0032615	interleukin-12 production	6	1	0.03	0.03	A_52_P337086	Thbs1	NM_011580
GO:0032655	regulation of interleukin-12 production	6	1	0.03	0.03	A_52_P337086	Thbs1	NM_011580
GO:0040037	negative regulation of fibroblast growth factor receptor signaling pathway	6	1	0.03	0.03	A_52_P337086	Thbs1	NM_011580
GO:0043536	positive regulation of blood vessel endothelial cell migration	6	1	0.03	0.03	A_52_P337086	Thbs1	NM_011580
GO:0050818	regulation of coagulation	6	1	0.03	0.03	A_52_P337086	Thbs1	NM_011580
GO:0060767	epithelial cell proliferation involved in prostate gland development	6	1	0.03	0.03	A_51_P323583	Eaf2	NM_134111
GO:0001937	negative regulation of endothelial cell proliferation	7	1	0.04	0.035	A_52_P337086	Thbs1	NM_011580
GO:0042108	positive regulation of cytokine biosynthetic process	7	1	0.04	0.035	A_52_P337086	Thbs1	NM_011580
GO:0043277	apoptotic cell clearance	7	1	0.04	0.035	A_52_P337086	Thbs1	NM_011580
GO:0043535	regulation of blood vessel endothelial cell migration	7	1	0.04	0.035	A_52_P337086	Thbs1	NM_011580
GO:0045727	positive regulation of translation	7	1	0.04	0.035	A_52_P337086	Thbs1	NM_011580
GO:0060350	endochondral bone morphogenesis	7	1	0.04	0.035	A_52_P337086	Thbs1	NM_011580
GO:0010595	positive regulation of endothelial cell migration	8	1	0.04	0.039	A_52_P337086	Thbs1	NM_011580
GO:0010810	regulation of cell-substrate adhesion	8	1	0.04	0.039	A_52_P337086	Thbs1	NM_011580
GO:0016064	immunoglobulin mediated immune response	8	1	0.04	0.039	A_51_P448464	Masp2	NM_010767
GO:0016525	negative regulation of angiogenesis	8	1	0.04	0.039	A_52_P337086	Thbs1	NM_011580
GO:0034763	negative regulation of transmembrane transport	8	1	0.04	0.039	A_52_P337086	Thbs1	NM_011580
GO:0040036	regulation of fibroblast growth factor receptor signaling pathway	8	1	0.04	0.039	A_52_P337086	Thbs1	NM_011580
GO:0043030	regulation of macrophage activation	8	1	0.04	0.039	A_52_P337086	Thbs1	NM_011580
GO:0043032	positive regulation of macrophage activation	8	1	0.04	0.039	A_52_P337086	Thbs1	NM_011580
GO:0061041	regulation of wound healing	8	1	0.04	0.039	A_52_P337086	Thbs1	NM_011580
GO:0072593	reactive oxygen species metabolic process	8	1	0.04	0.039	A_52_P337086	Thbs1	NM_011580
GO:0008285	negative regulation of cell proliferation	66	2	0.33	0.041	A_51_P323583, A_52_P337086	Eaf2, Thbs1	NM_134111, NM_011580
GO:0007162	negative regulation of cell adhesion	9	1	0.05	0.044	A_52_P337086	Thbs1	NM_011580
GO:0010594	regulation of endothelial cell migration	9	1	0.05	0.044	A_52_P337086	Thbs1	NM_011580
GO:0015908	fatty acid transport	9	1	0.05	0.044	A_52_P337086	Thbs1	NM_011580
GO:0019724	B cell mediated immunity	9	1	0.05	0.044	A_51_P448464	Masp2	NM_010767
GO:0008543	fibroblast growth factor receptor signaling pathway	10	1	0.05	0.049	A_52_P337086	Thbs1	NM_011580
GO:0016485	protein processing	10	1	0.05	0.049	A_52_P337086	Thbs1	NM_011580
GO:0042116	macrophage activation	10	1	0.05	0.049	A_52_P337086	Thbs1	NM_011580
GO:0051897	positive regulation of protein kinase B signaling cascade	10	1	0.05	0.049	A_52_P337086	Thbs1	NM_011580
