# Supplementary material for: Dynamics of mRNA and polysomal abundance in early 3T3-L1 adipogenesis
Source: BMC Genomics. 2014 May 18;15(1):381. doi: 10.1186/1471-2164-15-381 (PMC4039748; doi:10.1186/1471-2164-15-381)
Supplement: Supplementary file 6 — Additional file 6: MF TC:up/TL:down. The table contains the inferred MF GO classes of the TC:up/TL:down group. (XLS 10 KB) [file 12864_2013_6079_MOESM6_ESM.xls]

## Sheet: Tabelle1
GO.ID	Term	Annotated	Significant	Expected	classic	ProbeName	Symbol	GenBank
GO:0003726	double-stranded RNA adenosine deaminase activity	1	1	0	0.005	A_52_P665604	Adarb1	AK006823
GO:0001786	phosphatidylserine binding	2	1	0.01	0.0099	A_52_P337086	Thbs1	NM_011580
GO:0004000	adenosine deaminase activity	2	1	0.01	0.0099	A_52_P665604	Adarb1	AK006823
GO:0030169	low-density lipoprotein particle binding	2	1	0.01	0.0099	A_52_P337086	Thbs1	NM_011580
GO:0070051	fibrinogen binding	2	1	0.01	0.0099	A_52_P337086	Thbs1	NM_011580
GO:0070052	collagen V binding	3	1	0.01	0.0149	A_52_P337086	Thbs1	NM_011580
GO:0071813	lipoprotein particle binding	3	1	0.01	0.0149	A_52_P337086	Thbs1	NM_011580
GO:0071814	protein-lipid complex binding	3	1	0.01	0.0149	A_52_P337086	Thbs1	NM_011580
GO:0004252	serine-type endopeptidase activity	4	1	0.02	0.0198	A_51_P448464	Masp2	NM_010767
GO:0008236	serine-type peptidase activity	4	1	0.02	0.0198	A_51_P448464	Masp2	NM_010767
GO:0017171	serine hydrolase activity	4	1	0.02	0.0198	A_51_P448464	Masp2	NM_010767
GO:0048306	calcium-dependent protein binding	4	1	0.02	0.0198	A_51_P448464	Masp2	NM_010767
GO:0005518	collagen binding	5	1	0.02	0.0247	A_52_P337086	Thbs1	NM_011580
GO:0016814	hydrolase activity, acting on carbon-nitrogen (but not peptide) bonds, in cyclic amidines	5	1	0.02	0.0247	A_52_P665604	Adarb1	AK006823
GO:0019239	deaminase activity	5	1	0.02	0.0247	A_52_P665604	Adarb1	AK006823
GO:0030246	carbohydrate binding	55	2	0.27	0.029	A_52_P132055, A_52_P337086	Cd33, Thbs1	NM_021293, NM_011580
GO:0017134	fibroblast growth factor binding	6	1	0.03	0.0296	A_52_P337086	Thbs1	NM_011580
GO:0043236	laminin binding	7	1	0.03	0.0344	A_52_P337086	Thbs1	NM_011580
GO:0043499	eukaryotic cell surface binding	7	1	0.03	0.0344	A_52_P337086	Thbs1	NM_011580
GO:0001968	fibronectin binding	8	1	0.04	0.0392	A_52_P337086	Thbs1	NM_011580
GO:0005178	integrin binding	8	1	0.04	0.0392	A_52_P337086	Thbs1	NM_011580
GO:0003725	double-stranded RNA binding	9	1	0.04	0.0441	A_52_P665604	Adarb1	AK006823
GO:0050840	extracellular matrix binding	10	1	0.05	0.0488	A_52_P337086	Thbs1	NM_011580
