# Supplementary material for: Dynamics of mRNA and polysomal abundance in early 3T3-L1 adipogenesis
Source: BMC Genomics. 2014 May 18;15(1):381. doi: 10.1186/1471-2164-15-381 (PMC4039748; doi:10.1186/1471-2164-15-381)
Supplement: Supplementary file 7 — Additional file 7: BP TC:unchanged/TL:up. The table contains the inferred BP GO classes of the TC:unchanged/TL:up group. (XLS 30 KB) [file 12864_2013_6079_MOESM7_ESM.xls]

## Sheet: Tabelle1
GO.ID	Term	Annotated	Significant	Expected	classic	ProbeName	Symbol	GenBank
GO:0009593	detection of chemical stimulus	13	10	2.99	5.5e-05	A_51_P228936, A_51_P244565, A_51_P276715, A_51_P313432, A_51_P350069, A_51_P367980, A_52_P106560, A_52_P1172972, A_52_P385508, A_52_P538400	Olfr124, Olfr62, Olfr1350, Olfr914, Olfr1189, Olfr1048, Olfr1295, Hspd1, Olfr720, Olfr811	NM_147062, NM_146315, NM_146389, NM_146786, NM_146772, NM_147014, NM_146403, NM_010477, NM_146392, NM_146552
GO:0050907	detection of chemical stimulus involved in sensory perception	11	9	2.53	5.9e-05	A_51_P228936, A_51_P244565, A_51_P276715, A_51_P313432, A_51_P350069, A_51_P367980, A_52_P106560, A_52_P385508, A_52_P538400	Olfr124, Olfr62, Olfr1350, Olfr914, Olfr1189, Olfr1048, Olfr1295, Olfr720, Olfr811	NM_147062, NM_146315, NM_146389, NM_146786, NM_146772, NM_147014, NM_146403, NM_146392, NM_146552
GO:0050911	detection of chemical stimulus involved in sensory perception of smell	11	9	2.53	5.9e-05	A_51_P228936, A_51_P244565, A_51_P276715, A_51_P313432, A_51_P350069, A_51_P367980, A_52_P106560, A_52_P385508, A_52_P538400	Olfr124, Olfr62, Olfr1350, Olfr914, Olfr1189, Olfr1048, Olfr1295, Olfr720, Olfr811	NM_147062, NM_146315, NM_146389, NM_146786, NM_146772, NM_147014, NM_146403, NM_146392, NM_146552
GO:0007606	sensory perception of chemical stimulus	12	9	2.76	0.00019	A_51_P228936, A_51_P244565, A_51_P276715, A_51_P313432, A_51_P350069, A_51_P367980, A_52_P106560, A_52_P385508, A_52_P538400	Olfr124, Olfr62, Olfr1350, Olfr914, Olfr1189, Olfr1048, Olfr1295, Olfr720, Olfr811	NM_147062, NM_146315, NM_146389, NM_146786, NM_146772, NM_147014, NM_146403, NM_146392, NM_146552
GO:0007608	sensory perception of smell	12	9	2.76	0.00019	A_51_P228936, A_51_P244565, A_51_P276715, A_51_P313432, A_51_P350069, A_51_P367980, A_52_P106560, A_52_P385508, A_52_P538400	Olfr124, Olfr62, Olfr1350, Olfr914, Olfr1189, Olfr1048, Olfr1295, Olfr720, Olfr811	NM_147062, NM_146315, NM_146389, NM_146786, NM_146772, NM_147014, NM_146403, NM_146392, NM_146552
GO:0050906	detection of stimulus involved in sensory perception	13	9	2.99	0.00049	A_51_P228936, A_51_P244565, A_51_P276715, A_51_P313432, A_51_P350069, A_51_P367980, A_52_P106560, A_52_P385508, A_52_P538400	Olfr124, Olfr62, Olfr1350, Olfr914, Olfr1189, Olfr1048, Olfr1295, Olfr720, Olfr811	NM_147062, NM_146315, NM_146389, NM_146786, NM_146772, NM_147014, NM_146403, NM_146392, NM_146552
GO:0051606	detection of stimulus	19	11	4.37	0.00104	A_51_P228936, A_51_P244565, A_51_P276715, A_51_P313432, A_51_P350069, A_51_P367980, A_52_P106560, A_52_P1172972, A_52_P253915, A_52_P385508, A_52_P538400	Olfr124, Olfr62, Olfr1350, Olfr914, Olfr1189, Olfr1048, Olfr1295, Hspd1, Cds2, Olfr720, Olfr811	NM_147062, NM_146315, NM_146389, NM_146786, NM_146772, NM_147014, NM_146403, NM_010477, NM_138651, NM_146392, NM_146552
GO:0007186	G-protein coupled receptor signaling pathway	57	23	13.11	0.00227	A_51_P112932, A_51_P140311, A_51_P228936, A_51_P244565, A_51_P276715, A_51_P295846, A_51_P313432, A_51_P344376, A_51_P350069, A_51_P367980, A_51_P376299, A_51_P386585, A_51_P388628, A_51_P509125, A_51_P515612, A_52_P106560, A_52_P141454, A_52_P248804, A_52_P385508, A_52_P538400, A_52_P62284, A_52_P635598, A_52_P661044	Entpd2, Gnb2, Olfr124, Olfr62, Olfr1350, Bai1, Olfr914, Gpr162, Olfr1189, Olfr1048, Mchr1, Gpsm1, Bhlha15, Galr3, Dgkb, Olfr1295, Galp, Gpr142, Olfr720, Olfr811, Apln, Rgs8, Ccr3	NM_009849, NM_010312, NM_147062, NM_146315, NM_146389, NM_174991, NM_146786, NM_013533, NM_146772, NM_147014, NM_145132, NM_153410, NM_010800, NM_015738, AK083222, NM_146403, NM_178028, NM_181749, NM_146392, NM_146552, NM_013912, NM_026380, NM_009914
GO:0007033	vacuole organization	6	5	1.38	0.00308	A_51_P259001, A_52_P189246, A_52_P246753, A_52_P35960, A_52_P630877	Chmp5, Mtm1, Chmp5, Ctsd, Ulk1	NM_029814, BC066847, NM_029814, NM_009983, NM_009469
GO:0007034	vacuolar transport	6	5	1.38	0.00308	A_51_P180362, A_51_P259001, A_52_P189246, A_52_P246753, A_52_P311245	Scarb2, Chmp5, Mtm1, Chmp5, Scarb2	NM_007644, NM_029814, BC066847, NM_029814, NM_007644
GO:0007041	lysosomal transport	6	5	1.38	0.00308	A_51_P180362, A_51_P259001, A_52_P189246, A_52_P246753, A_52_P311245	Scarb2, Chmp5, Mtm1, Chmp5, Scarb2	NM_007644, NM_029814, BC066847, NM_029814, NM_007644
GO:0007600	sensory perception	32	14	7.36	0.00708	A_51_P141960, A_51_P157154, A_51_P228936, A_51_P244565, A_51_P276715, A_51_P313432, A_51_P350069, A_51_P367980, A_51_P445153, A_52_P106560, A_52_P208681, A_52_P385508, A_52_P538400, A_52_P89335	Rdh12, Grin2d, Olfr124, Olfr62, Olfr1350, Olfr914, Olfr1189, Olfr1048, Spry2, Olfr1295, Hba-a2, Olfr720, Olfr811, Tmie	NM_030017, NM_008172, NM_147062, NM_146315, NM_146389, NM_146786, NM_146772, NM_147014, NM_011897, NM_146403, M10466, NM_146392, NM_146552, NM_146260
GO:0033500	carbohydrate homeostasis	7	5	1.61	0.00874	A_51_P155323, A_51_P256818, A_51_P364168, A_51_P388628, A_51_P425071	Hc, Ppp3cb, Lrp5, Bhlha15, C1qtnf3	NM_010406, AK171904, NM_008513, NM_010800, NM_030888
GO:0042593	glucose homeostasis	7	5	1.61	0.00874	A_51_P155323, A_51_P256818, A_51_P364168, A_51_P388628, A_51_P425071	Hc, Ppp3cb, Lrp5, Bhlha15, C1qtnf3	NM_010406, AK171904, NM_008513, NM_010800, NM_030888
GO:0044282	small molecule catabolic process	33	14	7.59	0.00977	A_51_P175871, A_51_P216905, A_51_P222283, A_51_P321391, A_51_P356172, A_51_P364168, A_51_P368571, A_51_P376258, A_51_P401958, A_51_P426886, A_51_P481159, A_51_P491504, A_52_P257058, A_52_P98387	Got2, Aldoa, Mlycd, Pdha1, 2310005E10Rik, Lrp5, Dtd1, Glud1, Taldo1, Gpi1, Cbr3, Aldh5a1, 2310005E10Rik, Aldoa	NM_010325, NM_007438, NM_019966, NM_008810, AK052576, NM_008513, NM_025314, NM_008133, NM_011528, NM_008155, NM_173047, NM_172532, BC026843, NM_007438
GO:0050877	neurological system process	95	32	21.85	0.00998	A_51_P141960, A_51_P157154, A_51_P228936, A_51_P229547, A_51_P241828, A_51_P244565, A_51_P265151, A_51_P276715, A_51_P313432, A_51_P350069, A_51_P367980, A_51_P377526, A_51_P399223, A_51_P412289, A_51_P445153, A_51_P477458, A_51_P491504, A_52_P106560, A_52_P157673, A_52_P208681, A_52_P227267, A_52_P282110, A_52_P341886, A_52_P385508, A_52_P448205, A_52_P45124, A_52_P515347, A_52_P538400, A_52_P65…	Rdh12, Grin2d, Olfr124, Nrxn1, Nptn, Olfr62, Arhgef10, Olfr1350, Olfr914, Olfr1189, Olfr1048, Sts, Shc3, Gria4, Spry2, Grid2, Aldh5a1, Olfr1295, Dmpk, Hba-a2, Atp1a2, Mef2c, Lzts1, Olfr720, Clstn1, Mink1, Tusc3, Olfr811, Atp1a3, Nbn, Tmie, Btg2	NM_030017, NM_008172, NM_147062, NM_020252, NM_009145, NM_146315, NM_172751, NM_146389, NM_146786, NM_146772, NM_147014, NM_009293, NM_009167, AK051374, NM_011897, NM_008167, NM_172532, NM_146403, NM_032418, M10466, NM_178405, AK044643, NM_199364, NM_146392, BC053843, U49949, NM_030254, NM_146552, NM_144921, AK085134, NM_146260, NM_007570
GO:0007098	centrosome cycle	5	4	1.15	0.01132	A_51_P265151, A_51_P467410, A_52_P188746, A_52_P732583	Arhgef10, Npm1, Tmem67, Npm1	NM_172751, NM_008722, AK077246, NM_008722
GO:0007218	neuropeptide signaling pathway	5	4	1.15	0.01132	A_51_P295846, A_51_P376299, A_51_P509125, A_52_P141454	Bai1, Mchr1, Galr3, Galp	NM_174991, NM_145132, NM_015738, NM_178028
GO:0043462	regulation of ATPase activity	5	4	1.15	0.01132	A_51_P177744, A_52_P315976, A_52_P418477, A_52_P531829	Zc3hav1, Tpm2, Tpm2, Oxa1l	NM_028864, NM_009416, NM_009416, NM_026936
GO:0051298	centrosome duplication	5	4	1.15	0.01132	A_51_P265151, A_51_P467410, A_52_P188746, A_52_P732583	Arhgef10, Npm1, Tmem67, Npm1	NM_172751, NM_008722, AK077246, NM_008722
GO:0055114	oxidation-reduction process	107	35	24.61	0.01188	A_51_P103706, A_51_P105292, A_51_P111762, A_51_P116395, A_51_P128987, A_51_P130110, A_51_P141960, A_51_P155212, A_51_P188795, A_51_P222283, A_51_P246754, A_51_P257898, A_51_P278550, A_51_P280492, A_51_P310949, A_51_P320304, A_51_P321391, A_51_P354792, A_51_P361951, A_51_P364339, A_51_P372172, A_51_P372819, A_51_P376258, A_51_P395014, A_51_P401958, A_51_P447785, A_51_P481159, A_51_P491504, A_52_P2…	Cyp2c29, Aasdh, Creg1, Dhrs7b, Akr1b8, Idh3b, Rdh12, Etfb, Akr7a5, Mlycd, Pnpo, Impdh2, Gpsn2, Ndufa9, Ppox, Plod1, Pdha1, Ltc4s, Uqcrfs1, Ndufv1, Plod3, Ptgis, Glud1, Ndufs3, Taldo1, Cyp2c55, Cbr3, Aldh5a1, Plod3, Dhrs7c, Creg1, Mdh1, Impdh2, Oxa1l, 4833409A17Rik	NM_007815, NM_173765, NM_011804, NM_145428, NM_008012, NM_130884, NM_030017, NM_026695, NM_025337, NM_019966, NM_134021, NM_011830, NM_134118, NM_025358, NM_008911, NM_011122, NM_008810, NM_008521, NM_025710, NM_133666, NM_011962, NM_008968, NM_008133, NM_026688, NM_011528, NM_028089, NM_173047, NM_172532, NM_011962, NM_001013013, NM_011804, NM_008618, NM_011830, NM_026936, AK154222
GO:0001964	startle response	3	3	0.69	0.01211	A_51_P157154, A_51_P229547, A_51_P477458	Grin2d, Nrxn1, Grid2	NM_008172, NM_020252, NM_008167
GO:0008333	endosome to lysosome transport	3	3	0.69	0.01211	A_51_P259001, A_52_P189246, A_52_P246753	Chmp5, Mtm1, Chmp5	NM_029814, BC066847, NM_029814
GO:0010824	regulation of centrosome duplication	3	3	0.69	0.01211	A_51_P467410, A_52_P188746, A_52_P732583	Npm1, Tmem67, Npm1	NM_008722, AK077246, NM_008722
GO:0010826	negative regulation of centrosome duplication	3	3	0.69	0.01211	A_51_P467410, A_52_P188746, A_52_P732583	Npm1, Tmem67, Npm1	NM_008722, AK077246, NM_008722
GO:0046605	regulation of centrosome cycle	3	3	0.69	0.01211	A_51_P467410, A_52_P188746, A_52_P732583	Npm1, Tmem67, Npm1	NM_008722, AK077246, NM_008722
GO:0048011	nerve growth factor receptor signaling pathway	3	3	0.69	0.01211	A_51_P445153, A_52_P600547, A_52_P630877	Spry2, Src, Ulk1	NM_011897, NM_009271, NM_009469
GO:0015672	monovalent inorganic cation transport	37	15	8.51	0.01229	A_51_P110759, A_51_P183940, A_51_P194883, A_51_P361951, A_51_P378087, A_51_P413853, A_52_P157673, A_52_P178358, A_52_P227267, A_52_P328078, A_52_P45926, A_52_P493857, A_52_P550325, A_52_P653654, A_52_P674489	Slc1a1, Stk39, Kcnq1, Uqcrfs1, Atp5c1, Tmco3, Dmpk, Atp6v0e, Atp1a2, Atp5b, Kctd20, Kctd4, Kcnj16, Atp1a3, Atp5a1	NM_009199, NM_016866, NM_008434, NM_025710, NM_020615, NM_172282, NM_032418, AK134836, NM_178405, NM_016774, BC048161, NM_026214, NM_010604, NM_144921, NM_007505
GO:0006813	potassium ion transport	13	7	2.99	0.01513	A_51_P183940, A_51_P194883, A_52_P227267, A_52_P45926, A_52_P493857, A_52_P550325, A_52_P653654	Stk39, Kcnq1, Atp1a2, Kctd20, Kctd4, Kcnj16, Atp1a3	NM_016866, NM_008434, NM_178405, BC048161, NM_026214, NM_010604, NM_144921
GO:0006000	fructose metabolic process	8	5	1.84	0.01892	A_51_P216905, A_51_P401958, A_51_P490767, A_52_P72434, A_52_P98387	Aldoa, Taldo1, Khk, Khk, Aldoa	NM_007438, NM_011528, NM_008439, NM_008439, NM_007438
GO:0009132	nucleoside diphosphate metabolic process	8	5	1.84	0.01892	A_51_P112932, A_51_P378087, A_52_P328078, A_52_P582907, A_52_P674489	Entpd2, Atp5c1, Atp5b, Entpd4, Atp5a1	NM_009849, NM_020615, NM_016774, NM_026174, NM_007505
GO:0009185	ribonucleoside diphosphate metabolic process	8	5	1.84	0.01892	A_51_P112932, A_51_P378087, A_52_P328078, A_52_P582907, A_52_P674489	Entpd2, Atp5c1, Atp5b, Entpd4, Atp5a1	NM_009849, NM_020615, NM_016774, NM_026174, NM_007505
GO:0006941	striated muscle contraction	11	6	2.53	0.0228	A_51_P216905, A_51_P458168, A_52_P157673, A_52_P227267, A_52_P395242, A_52_P98387	Aldoa, Vegfb, Dmpk, Atp1a2, Map2k6, Aldoa	NM_007438, NM_011697, NM_032418, NM_178405, AK086722, NM_007438
GO:0071804	cellular potassium ion transport	11	6	2.53	0.0228	A_51_P194883, A_52_P227267, A_52_P45926, A_52_P493857, A_52_P550325, A_52_P653654	Kcnq1, Atp1a2, Kctd20, Kctd4, Kcnj16, Atp1a3	NM_008434, NM_178405, BC048161, NM_026214, NM_010604, NM_144921
GO:0071805	potassium ion transmembrane transport	11	6	2.53	0.0228	A_51_P194883, A_52_P227267, A_52_P45926, A_52_P493857, A_52_P550325, A_52_P653654	Kcnq1, Atp1a2, Kctd20, Kctd4, Kcnj16, Atp1a3	NM_008434, NM_178405, BC048161, NM_026214, NM_010604, NM_144921
GO:0046164	alcohol catabolic process	17	8	3.91	0.02461	A_51_P216905, A_51_P321391, A_51_P356172, A_51_P364168, A_51_P401958, A_51_P426886, A_52_P257058, A_52_P98387	Aldoa, Pdha1, 2310005E10Rik, Lrp5, Taldo1, Gpi1, 2310005E10Rik, Aldoa	NM_007438, NM_008810, AK052576, NM_008513, NM_011528, NM_008155, BC026843, NM_007438
GO:0003008	system process	147	44	33.8	0.02691	A_51_P115335, A_51_P141960, A_51_P157154, A_51_P216905, A_51_P228936, A_51_P229547, A_51_P231184, A_51_P241828, A_51_P244565, A_51_P265151, A_51_P276715, A_51_P313432, A_51_P350069, A_51_P364168, A_51_P367980, A_51_P372172, A_51_P377526, A_51_P399223, A_51_P412289, A_51_P445153, A_51_P458168, A_51_P477458, A_51_P491504, A_52_P106560, A_52_P157673, A_52_P207278, A_52_P208681, A_52_P227267, A_52_P2…	Trim63, Rdh12, Grin2d, Aldoa, Olfr124, Nrxn1, Anpep, Nptn, Olfr62, Arhgef10, Olfr1350, Olfr914, Olfr1189, Lrp5, Olfr1048, Plod3, Sts, Shc3, Gria4, Spry2, Vegfb, Grid2, Aldh5a1, Olfr1295, Dmpk, Plod3, Hba-a2, Atp1a2, Mef2c, Tpm2, Lzts1, Olfr720, Map2k6, Tpm2, Clstn1, Mink1, Tusc3, Olfr811, Apln, Atp1a3, Nbn, Tmie, Btg2, Aldoa	AK052911, NM_030017, NM_008172, NM_007438, NM_147062, NM_020252, NM_008486, NM_009145, NM_146315, NM_172751, NM_146389, NM_146786, NM_146772, NM_008513, NM_147014, NM_011962, NM_009293, NM_009167, AK051374, NM_011897, NM_011697, NM_008167, NM_172532, NM_146403, NM_032418, NM_011962, M10466, NM_178405, AK044643, NM_009416, NM_199364, NM_146392, AK086722, NM_009416, BC053843, U49949, NM_030254, NM_…
GO:0007156	homophilic cell adhesion	6	4	1.38	0.02781	A_51_P241828, A_51_P309056, A_52_P448205, A_52_P88091	Nptn, Cdh5, Clstn1, Dsg2	NM_009145, NM_009868, BC053843, NM_007883
GO:0009066	aspartate family amino acid metabolic process	6	4	1.38	0.02781	A_51_P125745, A_51_P175871, A_52_P367791, A_52_P367792	Asns, Got2, Mri1, Mri1	NM_012055, NM_010325, NM_026423, NM_026423
GO:0009067	aspartate family amino acid biosynthetic process	6	4	1.38	0.02781	A_51_P125745, A_51_P175871, A_52_P367791, A_52_P367792	Asns, Got2, Mri1, Mri1	NM_012055, NM_010325, NM_026423, NM_026423
GO:0009135	purine nucleoside diphosphate metabolic process	6	4	1.38	0.02781	A_51_P112932, A_51_P378087, A_52_P328078, A_52_P674489	Entpd2, Atp5c1, Atp5b, Atp5a1	NM_009849, NM_020615, NM_016774, NM_007505
GO:0009179	purine ribonucleoside diphosphate metabolic process	6	4	1.38	0.02781	A_51_P112932, A_51_P378087, A_52_P328078, A_52_P674489	Entpd2, Atp5c1, Atp5b, Atp5a1	NM_009849, NM_020615, NM_016774, NM_007505
GO:0015988	energy coupled proton transport, against electrochemical gradient	6	4	1.38	0.02781	A_52_P178358, A_52_P227267, A_52_P328078, A_52_P674489	Atp6v0e, Atp1a2, Atp5b, Atp5a1	AK134836, NM_178405, NM_016774, NM_007505
GO:0015991	ATP hydrolysis coupled proton transport	6	4	1.38	0.02781	A_52_P178358, A_52_P227267, A_52_P328078, A_52_P674489	Atp6v0e, Atp1a2, Atp5b, Atp5a1	AK134836, NM_178405, NM_016774, NM_007505
GO:0009152	purine ribonucleotide biosynthetic process	21	9	4.83	0.03374	A_51_P216905, A_51_P257898, A_51_P378087, A_52_P227267, A_52_P328078, A_52_P426016, A_52_P653654, A_52_P674489, A_52_P98387	Aldoa, Impdh2, Atp5c1, Atp1a2, Atp5b, Impdh2, Atp1a3, Atp5a1, Aldoa	NM_007438, NM_011830, NM_020615, NM_178405, NM_016774, NM_011830, NM_144921, NM_007505, NM_007438
GO:0006084	acetyl-CoA metabolic process	9	5	2.07	0.03464	A_51_P130110, A_51_P222283, A_51_P321391, A_52_P23177, A_52_P407796	Idh3b, Mlycd, Pdha1, Acaca, Mdh1	NM_130884, NM_019966, NM_008810, NM_133360, NM_008618
GO:0050821	protein stabilization	9	5	2.07	0.03464	A_51_P114606, A_51_P186531, A_51_P331328, A_51_P394471, A_52_P1172972	Nckap1, Tbrg1, Gpihbp1, Tcfe2a, Hspd1	NM_016965, NM_025289, NM_026730, NM_011548, NM_010477
GO:0006790	sulfur compound metabolic process	18	8	4.14	0.03562	A_51_P366513, A_51_P454949, A_51_P479311, A_51_P480982, A_51_P491504, A_52_P162486, A_52_P367791, A_52_P367792	Papss2, Gstm3, Gstm1, Glo1, Aldh5a1, Bgn, Mri1, Mri1	NM_011864, NM_010359, NM_010358, NM_025374, NM_172532, NM_007542, NM_026423, NM_026423
GO:0006508	proteolysis	70	23	16.1	0.03588	A_51_P115335, A_51_P181851, A_51_P191375, A_51_P215922, A_51_P217517, A_51_P231184, A_51_P256202, A_51_P257960, A_51_P356283, A_51_P379837, A_51_P406328, A_51_P414915, A_51_P418901, A_51_P457820, A_51_P502132, A_52_P104530, A_52_P188746, A_52_P205255, A_52_P286543, A_52_P35960, A_52_P547447, A_52_P62085, A_52_P9716	Trim63, Eml3, Serpinb6a, Casp6, Mmel1, Anpep, Ctsz, Psma5, Fbxo31, Prss28, Serpinb6c, Mep1a, Prss2, Capn8, Mmp23, Gnb2l1, Tmem67, Adam11, Arih1, Ctsd, Sirt2, Ctsz, Aph1a	AK052911, NM_144872, NM_009254, NM_009811, NM_013783, NM_008486, NM_022325, NM_011967, NM_133765, NM_053259, NM_148942, NM_008585, NM_009430, NM_130890, NM_011985, BC044739, AK077246, BC054536, NM_019927, NM_009983, NM_022432, NM_022325, NM_146104
GO:0006818	hydrogen transport	15	7	3.45	0.03688	A_51_P361951, A_51_P378087, A_51_P413853, A_52_P178358, A_52_P227267, A_52_P328078, A_52_P674489	Uqcrfs1, Atp5c1, Tmco3, Atp6v0e, Atp1a2, Atp5b, Atp5a1	NM_025710, NM_020615, NM_172282, AK134836, NM_178405, NM_016774, NM_007505
GO:0015992	proton transport	15	7	3.45	0.03688	A_51_P361951, A_51_P378087, A_51_P413853, A_52_P178358, A_52_P227267, A_52_P328078, A_52_P674489	Uqcrfs1, Atp5c1, Tmco3, Atp6v0e, Atp1a2, Atp5b, Atp5a1	NM_025710, NM_020615, NM_172282, AK134836, NM_178405, NM_016774, NM_007505
GO:0031647	regulation of protein stability	15	7	3.45	0.03688	A_51_P114606, A_51_P186531, A_51_P331328, A_51_P394471, A_51_P467410, A_52_P1172972, A_52_P732583	Nckap1, Tbrg1, Gpihbp1, Tcfe2a, Npm1, Hspd1, Npm1	NM_016965, NM_025289, NM_026730, NM_011548, NM_008722, NM_010477, NM_008722
GO:0006244	pyrimidine nucleotide catabolic process	4	3	0.92	0.04011	A_51_P284976, A_52_P423849, A_52_P582907	Nt5c, Nt5c, Entpd4	NM_015807, NM_015807, NM_026174
GO:0009060	aerobic respiration	4	3	0.92	0.04011	A_51_P130110, A_52_P407796, A_52_P531829	Idh3b, Mdh1, Oxa1l	NM_130884, NM_008618, NM_026936
GO:0009109	coenzyme catabolic process	4	3	0.92	0.04011	A_51_P130110, A_51_P481159, A_52_P407796	Idh3b, Cbr3, Mdh1	NM_130884, NM_173047, NM_008618
GO:0016236	macroautophagy	4	3	0.92	0.04011	A_51_P349341, A_52_P35960, A_52_P630877	Npc1, Ctsd, Ulk1	NM_008720, NM_009983, NM_009469
GO:0016999	antibiotic metabolic process	4	3	0.92	0.04011	A_51_P188795, A_51_P356172, A_52_P257058	Akr7a5, 2310005E10Rik, 2310005E10Rik	NM_025337, AK052576, BC026843
GO:0022037	metencephalon development	4	3	0.92	0.04011	A_51_P312528, A_51_P496309, A_52_P630877	Kat2a, Rfx4, Ulk1	NM_020004, NM_001024918, NM_009469
GO:0030901	midbrain development	4	3	0.92	0.04011	A_51_P312528, A_51_P477614, A_51_P496309	Kat2a, Pitx3, Rfx4	NM_020004, NM_008852, NM_001024918
GO:0060337	type I interferon-mediated signaling pathway	4	3	0.92	0.04011	A_51_P128876, A_51_P425749, A_52_P192418	Ifitm3, Cdc37, Fadd	NM_025378, NM_016742, NM_010175
