# Supplementary material for: Dynamics of mRNA and polysomal abundance in early 3T3-L1 adipogenesis
Source: BMC Genomics. 2014 May 18;15(1):381. doi: 10.1186/1471-2164-15-381 (PMC4039748; doi:10.1186/1471-2164-15-381)
Supplement: Supplementary file 8 — Additional file 8: MF TC:unchanged/TL:up. The table contains the inferred MF GO classes of the TC:unchanged/TL:up group. (XLS 26 KB) [file 12864_2013_6079_MOESM8_ESM.xls]

## Sheet: Tabelle1
GO.ID	Term	Annotated	Significant	Expected	classic	ProbeName	Symbol	GenBank
GO:0004984	olfactory receptor activity	11	9	2.49	5.2e-05	A_51_P228936, A_51_P244565, A_51_P276715, A_51_P313432, A_51_P350069, A_51_P367980, A_52_P106560, A_52_P385508, A_52_P538400	Olfr124, Olfr62, Olfr1350, Olfr914, Olfr1189, Olfr1048, Olfr1295, Olfr720, Olfr811	NM_147062, NM_146315, NM_146389, NM_146786, NM_146772, NM_147014, NM_146403, NM_146392, NM_146552
GO:0004175	endopeptidase activity	25	14	5.66	0.00029	A_51_P181851, A_51_P215922, A_51_P217517, A_51_P256202, A_51_P257960, A_51_P379837, A_51_P414915, A_51_P418901, A_51_P457820, A_51_P502132, A_52_P205255, A_52_P35960, A_52_P62085, A_52_P9716	Eml3, Casp6, Mmel1, Ctsz, Psma5, Prss28, Mep1a, Prss2, Capn8, Mmp23, Adam11, Ctsd, Ctsz, Aph1a	NM_144872, NM_009811, NM_013783, NM_022325, NM_011967, NM_053259, NM_008585, NM_009430, NM_130890, NM_011985, BC054536, NM_009983, NM_022325, NM_146104
GO:0004930	G-protein coupled receptor activity	28	14	6.34	0.0013	A_51_P228936, A_51_P276715, A_51_P295846, A_51_P313432, A_51_P344376, A_51_P350069, A_51_P367980, A_51_P376299, A_51_P509125, A_52_P106560, A_52_P248804, A_52_P385508, A_52_P538400, A_52_P661044	Olfr124, Olfr1350, Bai1, Olfr914, Gpr162, Olfr1189, Olfr1048, Mchr1, Galr3, Olfr1295, Gpr142, Olfr720, Olfr811, Ccr3	NM_147062, NM_146389, NM_174991, NM_146786, NM_013533, NM_146772, NM_147014, NM_145132, NM_015738, NM_146403, NM_181749, NM_146392, NM_146552, NM_009914
GO:0016491	oxidoreductase activity	90	33	20.39	0.00148	A_51_P103706, A_51_P105292, A_51_P111762, A_51_P116395, A_51_P128987, A_51_P130110, A_51_P141960, A_51_P188795, A_51_P246754, A_51_P257898, A_51_P278550, A_51_P280492, A_51_P310949, A_51_P320304, A_51_P321391, A_51_P354792, A_51_P356172, A_51_P361951, A_51_P364339, A_51_P372172, A_51_P372819, A_51_P376258, A_51_P395014, A_51_P447785, A_51_P481159, A_51_P491504, A_52_P207278, A_52_P257058, A_52_P2…	Cyp2c29, Aasdh, Creg1, Dhrs7b, Akr1b8, Idh3b, Rdh12, Akr7a5, Pnpo, Impdh2, Gpsn2, Ndufa9, Ppox, Plod1, Pdha1, Ltc4s, 2310005E10Rik, Uqcrfs1, Ndufv1, Plod3, Ptgis, Glud1, Ndufs3, Cyp2c55, Cbr3, Aldh5a1, Plod3, 2310005E10Rik, Dhrs7c, Creg1, Mdh1, Impdh2, 4833409A17Rik	NM_007815, NM_173765, NM_011804, NM_145428, NM_008012, NM_130884, NM_030017, NM_025337, NM_134021, NM_011830, NM_134118, NM_025358, NM_008911, NM_011122, NM_008810, NM_008521, AK052576, NM_025710, NM_133666, NM_011962, NM_008968, NM_008133, NM_026688, NM_028089, NM_173047, NM_172532, NM_011962, BC026843, NM_001013013, NM_011804, NM_008618, NM_011830, AK154222
GO:0005092	GDP-dissociation inhibitor activity	4	4	0.91	0.00261	A_51_P366890, A_51_P386585, A_52_P1073, A_52_P481159	Gdi2, Gpsm1, Gdi2, Gdi2	NM_008112, NM_153410, NM_008112, NM_008112
GO:0016861	intramolecular oxidoreductase activity, interconverting aldoses and ketoses	4	4	0.91	0.00261	A_51_P377579, A_51_P426886, A_52_P367791, A_52_P367792	Hyi, Gpi1, Mri1, Mri1	NM_026601, NM_008155, NM_026423, NM_026423
GO:0070011	peptidase activity, acting on L-amino acid peptides	37	16	8.38	0.00399	A_51_P181851, A_51_P215922, A_51_P217517, A_51_P220407, A_51_P231184, A_51_P256202, A_51_P257960, A_51_P379837, A_51_P414915, A_51_P418901, A_51_P457820, A_51_P502132, A_52_P205255, A_52_P35960, A_52_P62085, A_52_P9716	Eml3, Casp6, Mmel1, Rnpepl1, Anpep, Ctsz, Psma5, Prss28, Mep1a, Prss2, Capn8, Mmp23, Adam11, Ctsd, Ctsz, Aph1a	NM_144872, NM_009811, NM_013783, NM_181405, NM_008486, NM_022325, NM_011967, NM_053259, NM_008585, NM_009430, NM_130890, NM_011985, BC054536, NM_009983, NM_022325, NM_146104
GO:0008233	peptidase activity	38	16	8.61	0.00549	A_51_P181851, A_51_P215922, A_51_P217517, A_51_P220407, A_51_P231184, A_51_P256202, A_51_P257960, A_51_P379837, A_51_P414915, A_51_P418901, A_51_P457820, A_51_P502132, A_52_P205255, A_52_P35960, A_52_P62085, A_52_P9716	Eml3, Casp6, Mmel1, Rnpepl1, Anpep, Ctsz, Psma5, Prss28, Mep1a, Prss2, Capn8, Mmp23, Adam11, Ctsd, Ctsz, Aph1a	NM_144872, NM_009811, NM_013783, NM_181405, NM_008486, NM_022325, NM_011967, NM_053259, NM_008585, NM_009430, NM_130890, NM_011985, BC054536, NM_009983, NM_022325, NM_146104
GO:0042277	peptide binding	20	10	4.53	0.00651	A_51_P104012, A_51_P197321, A_51_P202801, A_51_P231184, A_51_P320304, A_51_P354792, A_51_P451837, A_52_P1172972, A_52_P35960, A_52_P596541	Tmem158, Clta, Abcb9, Anpep, Plod1, Ltc4s, Csnk1a1, Hspd1, Ctsd, Kdelr1	NM_001002267, NM_016760, NM_019875, NM_008486, NM_011122, NM_008521, AK017353, NM_010477, NM_009983, NM_133950
GO:0016860	intramolecular oxidoreductase activity	7	5	1.59	0.00816	A_51_P372819, A_51_P377579, A_51_P426886, A_52_P367791, A_52_P367792	Ptgis, Hyi, Gpi1, Mri1, Mri1	NM_008968, NM_026601, NM_008155, NM_026423, NM_026423
GO:0004888	transmembrane signaling receptor activity	53	20	12.01	0.00873	A_51_P157154, A_51_P228936, A_51_P244565, A_51_P276715, A_51_P295846, A_51_P313432, A_51_P341465, A_51_P344376, A_51_P350069, A_51_P364168, A_51_P367980, A_51_P376299, A_51_P412289, A_51_P477458, A_51_P509125, A_52_P106560, A_52_P248804, A_52_P385508, A_52_P538400, A_52_P661044	Grin2d, Olfr124, Olfr62, Olfr1350, Bai1, Olfr914, Csf2ra, Gpr162, Olfr1189, Lrp5, Olfr1048, Mchr1, Gria4, Grid2, Galr3, Olfr1295, Gpr142, Olfr720, Olfr811, Ccr3	NM_008172, NM_147062, NM_146315, NM_146389, NM_174991, NM_146786, NM_009970, NM_013533, NM_146772, NM_008513, NM_147014, NM_145132, AK051374, NM_008167, NM_015738, NM_146403, NM_181749, NM_146392, NM_146552, NM_009914
GO:0015077	monovalent inorganic cation transmembrane transporter activity	30	13	6.8	0.00904	A_51_P110759, A_51_P194883, A_51_P361951, A_51_P378087, A_51_P413853, A_52_P178358, A_52_P227267, A_52_P328078, A_52_P45926, A_52_P493857, A_52_P550325, A_52_P653654, A_52_P674489	Slc1a1, Kcnq1, Uqcrfs1, Atp5c1, Tmco3, Atp6v0e, Atp1a2, Atp5b, Kctd20, Kctd4, Kcnj16, Atp1a3, Atp5a1	NM_009199, NM_008434, NM_025710, NM_020615, NM_172282, AK134836, NM_178405, NM_016774, BC048161, NM_026214, NM_010604, NM_144921, NM_007505
GO:0042287	MHC protein binding	5	4	1.13	0.0107	A_51_P202801, A_52_P163795, A_52_P328078, A_52_P674489	Abcb9, Tubb5, Atp5b, Atp5a1	NM_019875, NM_011655, NM_016774, NM_007505
GO:0042288	MHC class I protein binding	5	4	1.13	0.0107	A_51_P202801, A_52_P163795, A_52_P328078, A_52_P674489	Abcb9, Tubb5, Atp5b, Atp5a1	NM_019875, NM_011655, NM_016774, NM_007505
GO:0003985	acetyl-CoA C-acetyltransferase activity	3	3	0.68	0.01157	A_51_P327075, A_52_P155990, A_52_P423183	Acaa1a, Acaa1a, Acaa1a	NM_130864, NM_130864, NM_130864
GO:0003988	acetyl-CoA C-acyltransferase activity	3	3	0.68	0.01157	A_51_P327075, A_52_P155990, A_52_P423183	Acaa1a, Acaa1a, Acaa1a	NM_130864, NM_130864, NM_130864
GO:0004970	ionotropic glutamate receptor activity	3	3	0.68	0.01157	A_51_P157154, A_51_P412289, A_51_P477458	Grin2d, Gria4, Grid2	NM_008172, AK051374, NM_008167
GO:0005093	Rab GDP-dissociation inhibitor activity	3	3	0.68	0.01157	A_51_P366890, A_52_P1073, A_52_P481159	Gdi2, Gdi2, Gdi2	NM_008112, NM_008112, NM_008112
GO:0005230	extracellular ligand-gated ion channel activity	3	3	0.68	0.01157	A_51_P157154, A_51_P412289, A_51_P477458	Grin2d, Gria4, Grid2	NM_008172, AK051374, NM_008167
GO:0005231	excitatory extracellular ligand-gated ion channel activity	3	3	0.68	0.01157	A_51_P157154, A_51_P412289, A_51_P477458	Grin2d, Gria4, Grid2	NM_008172, AK051374, NM_008167
GO:0005234	extracellular-glutamate-gated ion channel activity	3	3	0.68	0.01157	A_51_P157154, A_51_P412289, A_51_P477458	Grin2d, Gria4, Grid2	NM_008172, AK051374, NM_008167
GO:0005246	calcium channel regulator activity	3	3	0.68	0.01157	A_51_P140311, A_51_P229547, A_51_P388819	Gnb2, Nrxn1, Hpcal4	NM_010312, NM_020252, NM_174998
GO:0008066	glutamate receptor activity	3	3	0.68	0.01157	A_51_P157154, A_51_P412289, A_51_P477458	Grin2d, Gria4, Grid2	NM_008172, AK051374, NM_008167
GO:0016453	C-acetyltransferase activity	3	3	0.68	0.01157	A_51_P327075, A_52_P155990, A_52_P423183	Acaa1a, Acaa1a, Acaa1a	NM_130864, NM_130864, NM_130864
GO:0016407	acetyltransferase activity	13	7	2.95	0.01392	A_51_P259358, A_51_P312528, A_51_P327075, A_51_P479230, A_52_P155990, A_52_P423183, A_52_P684579	Csrp2bp, Kat2a, Acaa1a, Cml4, Acaa1a, Acaa1a, Nat11	NM_181417, NM_020004, NM_130864, NM_023455, NM_130864, NM_130864, AK035418
GO:0016903	oxidoreductase activity, acting on the aldehyde or oxo group of donors	8	5	1.81	0.01774	A_51_P105292, A_51_P321391, A_51_P356172, A_51_P491504, A_52_P257058	Aasdh, Pdha1, 2310005E10Rik, Aldh5a1, 2310005E10Rik	NM_173765, NM_008810, AK052576, NM_172532, BC026843
GO:0031406	carboxylic acid binding	26	11	5.89	0.0195	A_51_P105292, A_51_P110759, A_51_P157154, A_51_P175871, A_51_P320304, A_51_P354792, A_51_P372172, A_51_P376258, A_51_P491504, A_52_P207278, A_52_P23177	Aasdh, Slc1a1, Grin2d, Got2, Plod1, Ltc4s, Plod3, Glud1, Aldh5a1, Plod3, Acaca	NM_173765, NM_009199, NM_008172, NM_010325, NM_011122, NM_008521, NM_011962, NM_008133, NM_172532, NM_011962, NM_133360
GO:0015079	potassium ion transmembrane transporter activity	11	6	2.49	0.02121	A_51_P194883, A_52_P227267, A_52_P45926, A_52_P493857, A_52_P550325, A_52_P653654	Kcnq1, Atp1a2, Kctd20, Kctd4, Kcnj16, Atp1a3	NM_008434, NM_178405, BC048161, NM_026214, NM_010604, NM_144921
GO:0051082	unfolded protein binding	17	8	3.85	0.02255	A_51_P227112, A_51_P339503, A_51_P467410, A_52_P188746, A_52_P484550, A_52_P496596, A_52_P732583, A_52_P92302	Dnajb5, Cct4, Npm1, Tmem67, St13, Canx, Npm1, Dnajb12	NM_019874, NM_009837, NM_008722, AK077246, NM_133726, NM_007597, NM_008722, AK089427
GO:0022890	inorganic cation transmembrane transporter activity	40	15	9.06	0.02327	A_51_P110759, A_51_P144134, A_51_P194883, A_51_P361951, A_51_P378087, A_51_P413853, A_52_P178358, A_52_P227267, A_52_P328078, A_52_P45926, A_52_P493857, A_52_P515347, A_52_P550325, A_52_P653654, A_52_P674489	Slc1a1, Slc22a16, Kcnq1, Uqcrfs1, Atp5c1, Tmco3, Atp6v0e, Atp1a2, Atp5b, Kctd20, Kctd4, Tusc3, Kcnj16, Atp1a3, Atp5a1	NM_009199, NM_027572, NM_008434, NM_025710, NM_020615, NM_172282, AK134836, NM_178405, NM_016774, BC048161, NM_026214, NM_030254, NM_010604, NM_144921, NM_007505
GO:0010181	FMN binding	6	4	1.36	0.02637	A_51_P111762, A_51_P246754, A_51_P364339, A_52_P348709	Creg1, Pnpo, Ndufv1, Creg1	NM_011804, NM_134021, NM_133666, NM_011804
GO:0015276	ligand-gated ion channel activity	6	4	1.36	0.02637	A_51_P157154, A_51_P412289, A_51_P477458, A_52_P550325	Grin2d, Gria4, Grid2, Kcnj16	NM_008172, AK051374, NM_008167, NM_010604
GO:0016620	oxidoreductase activity, acting on the aldehyde or oxo group of donors, NAD or NADP as acceptor	6	4	1.36	0.02637	A_51_P105292, A_51_P356172, A_51_P491504, A_52_P257058	Aasdh, 2310005E10Rik, Aldh5a1, 2310005E10Rik	NM_173765, AK052576, NM_172532, BC026843
GO:0022834	ligand-gated channel activity	6	4	1.36	0.02637	A_51_P157154, A_51_P412289, A_51_P477458, A_52_P550325	Grin2d, Gria4, Grid2, Kcnj16	NM_008172, AK051374, NM_008167, NM_010604
GO:0020037	heme binding	9	5	2.04	0.03258	A_51_P103706, A_51_P372819, A_51_P447785, A_52_P208681, A_52_P600547	Cyp2c29, Ptgis, Cyp2c55, Hba-a2, Src	NM_007815, NM_008968, NM_028089, M10466, NM_009271
GO:0022843	voltage-gated cation channel activity	9	5	2.04	0.03258	A_51_P157154, A_51_P194883, A_52_P45926, A_52_P493857, A_52_P550325	Grin2d, Kcnq1, Kctd20, Kctd4, Kcnj16	NM_008172, NM_008434, BC048161, NM_026214, NM_010604
GO:0046906	tetrapyrrole binding	9	5	2.04	0.03258	A_51_P103706, A_51_P372819, A_51_P447785, A_52_P208681, A_52_P600547	Cyp2c29, Ptgis, Cyp2c55, Hba-a2, Src	NM_007815, NM_008968, NM_028089, M10466, NM_009271
GO:0016616	oxidoreductase activity, acting on the CH-OH group of donors, NAD or NADP as acceptor	25	10	5.66	0.03834	A_51_P128987, A_51_P130110, A_51_P141960, A_51_P188795, A_51_P257898, A_51_P356172, A_51_P481159, A_52_P257058, A_52_P407796, A_52_P426016	Akr1b8, Idh3b, Rdh12, Akr7a5, Impdh2, 2310005E10Rik, Cbr3, 2310005E10Rik, Mdh1, Impdh2	NM_008012, NM_130884, NM_030017, NM_025337, NM_011830, AK052576, NM_173047, BC026843, NM_008618, NM_011830
GO:0004252	serine-type endopeptidase activity	4	3	0.91	0.03847	A_51_P181851, A_51_P379837, A_51_P418901	Eml3, Prss28, Prss2	NM_144872, NM_053259, NM_009430
GO:0008236	serine-type peptidase activity	4	3	0.91	0.03847	A_51_P181851, A_51_P379837, A_51_P418901	Eml3, Prss28, Prss2	NM_144872, NM_053259, NM_009430
GO:0008475	procollagen-lysine 5-dioxygenase activity	4	3	0.91	0.03847	A_51_P320304, A_51_P372172, A_52_P207278	Plod1, Plod3, Plod3	NM_011122, NM_011962, NM_011962
GO:0016408	C-acyltransferase activity	4	3	0.91	0.03847	A_51_P327075, A_52_P155990, A_52_P423183	Acaa1a, Acaa1a, Acaa1a	NM_130864, NM_130864, NM_130864
GO:0017171	serine hydrolase activity	4	3	0.91	0.03847	A_51_P181851, A_51_P379837, A_51_P418901	Eml3, Prss28, Prss2	NM_144872, NM_053259, NM_009430
GO:0035091	phosphatidylinositol binding	29	11	6.57	0.04508	A_51_P134844, A_51_P225083, A_51_P235994, A_51_P354572, A_51_P467410, A_52_P162184, A_52_P189246, A_52_P209311, A_52_P325574, A_52_P732583, A_52_P77245	Snx5, Snx17, Wdfy3, Rab35, Npm1, Snx12, Mtm1, Snx12, Snx5, Npm1, Snx8	NM_024225, NM_153680, NM_172882, NM_198163, NM_008722, NM_018875, BC066847, AK170992, NM_024225, NM_008722, NM_172277
GO:0015075	ion transmembrane transporter activity	58	19	13.14	0.04825	A_51_P110759, A_51_P144134, A_51_P157154, A_51_P194883, A_51_P361951, A_51_P378087, A_51_P404904, A_51_P412289, A_51_P413853, A_51_P477458, A_52_P178358, A_52_P227267, A_52_P328078, A_52_P45926, A_52_P493857, A_52_P515347, A_52_P550325, A_52_P653654, A_52_P674489	Slc1a1, Slc22a16, Grin2d, Kcnq1, Uqcrfs1, Atp5c1, Slc25a10, Gria4, Tmco3, Grid2, Atp6v0e, Atp1a2, Atp5b, Kctd20, Kctd4, Tusc3, Kcnj16, Atp1a3, Atp5a1	NM_009199, NM_027572, NM_008172, NM_008434, NM_025710, NM_020615, NM_013770, AK051374, NM_172282, NM_008167, AK134836, NM_178405, NM_016774, BC048161, NM_026214, NM_030254, NM_010604, NM_144921, NM_007505
GO:0022892	substrate-specific transporter activity	92	28	20.84	0.04841	A_51_P100227, A_51_P105292, A_51_P110759, A_51_P144134, A_51_P154973, A_51_P157154, A_51_P194883, A_51_P202801, A_51_P315931, A_51_P331328, A_51_P361951, A_51_P378087, A_51_P404904, A_51_P412289, A_51_P413853, A_51_P417449, A_51_P477458, A_52_P178358, A_52_P227267, A_52_P328078, A_52_P45926, A_52_P493857, A_52_P515347, A_52_P550325, A_52_P653654, A_52_P674489, A_52_P84901, A_52_P85983	Ipo5, Aasdh, Slc1a1, Slc22a16, Stard3, Grin2d, Kcnq1, Abcb9, Slco2a1, Gpihbp1, Uqcrfs1, Atp5c1, Slc25a10, Gria4, Tmco3, Ap3s2, Grid2, Atp6v0e, Atp1a2, Atp5b, Kctd20, Kctd4, Tusc3, Kcnj16, Atp1a3, Atp5a1, Slc44a1, Mrpl45	NM_023579, NM_173765, NM_009199, NM_027572, NM_021547, NM_008172, NM_008434, NM_019875, AF323958, NM_026730, NM_025710, NM_020615, NM_013770, AK051374, NM_172282, NM_009682, NM_008167, AK134836, NM_178405, NM_016774, BC048161, NM_026214, NM_030254, NM_010604, NM_144921, NM_007505, NM_133891, NM_025927
GO:0043492	ATPase activity, coupled to movement of substances	16	7	3.62	0.04922	A_51_P202801, A_51_P260490, A_51_P378087, A_52_P227267, A_52_P328078, A_52_P653654, A_52_P674489	Abcb9, Ralbp1, Atp5c1, Atp1a2, Atp5b, Atp1a3, Atp5a1	NM_019875, NM_009067, NM_020615, NM_178405, NM_016774, NM_144921, NM_007505
