# Supplementary material for: Dynamics of mRNA and polysomal abundance in early 3T3-L1 adipogenesis
Source: BMC Genomics. 2014 May 18;15(1):381. doi: 10.1186/1471-2164-15-381 (PMC4039748; doi:10.1186/1471-2164-15-381)
Supplement: Supplementary file 9 — Additional file 9: BP TC:unchanged/TL:down. The table contains the inferred BP GO classes of the TC:unchanged/TL:down group. (XLS 10 KB) [file 12864_2013_6079_MOESM9_ESM.xls]

## Sheet: Tabelle1
GO.ID	Term	Annotated	Significant	Expected	classic	ProbeName	Symbol	GenBank
GO:0019985	translesion synthesis	1	1	0	0.0036	A_51_P271665	Rev3l	NM_011264
GO:0006301	postreplication repair	2	1	0.01	0.0073	A_51_P271665	Rev3l	NM_011264
GO:0018022	peptidyl-lysine methylation	2	1	0.01	0.0073	A_51_P220323	Mll3	AY138582
GO:0006281	DNA repair	43	2	0.16	0.0097	A_51_P271665, A_52_P469657	Rev3l, 2210018M11Rik	NM_011264, BC089304
GO:0016568	chromatin modification	52	2	0.19	0.0141	A_51_P220323, A_52_P469657	Mll3, 2210018M11Rik	AY138582, BC089304
GO:0034968	histone lysine methylation	4	1	0.01	0.0145	A_51_P220323	Mll3	AY138582
GO:0016571	histone methylation	5	1	0.02	0.0181	A_51_P220323	Mll3	AY138582
GO:0006325	chromatin organization	63	2	0.23	0.0203	A_51_P220323, A_52_P469657	Mll3, 2210018M11Rik	AY138582, BC089304
GO:0006974	response to DNA damage stimulus	63	2	0.23	0.0203	A_51_P271665, A_52_P469657	Rev3l, 2210018M11Rik	NM_011264, BC089304
GO:0071897	DNA biosynthetic process	6	1	0.02	0.0217	A_51_P271665	Rev3l	NM_011264
GO:0090304	nucleic acid metabolic process	531	5	1.93	0.0235	A_51_P168662, A_51_P220323, A_51_P271665, A_52_P4148, A_52_P469657	Prpf8, Mll3, Rev3l, Taf1d, 2210018M11Rik	NM_138659, AY138582, NM_011264, BC056964, BC089304
GO:0006479	protein methylation	7	1	0.03	0.0253	A_51_P220323	Mll3	AY138582
GO:0008213	protein alkylation	7	1	0.03	0.0253	A_51_P220323	Mll3	AY138582
GO:0051276	chromosome organization	80	2	0.29	0.0318	A_51_P220323, A_52_P469657	Mll3, 2210018M11Rik	AY138582, BC089304
GO:0044260	cellular macromolecule metabolic process	819	6	2.98	0.0348	A_51_P168662, A_51_P220323, A_51_P271665, A_52_P266540, A_52_P4148, A_52_P469657	Prpf8, Mll3, Rev3l, Ubr4, Taf1d, 2210018M11Rik	NM_138659, AY138582, NM_011264, BC057625, BC056964, BC089304
GO:0006259	DNA metabolic process	90	2	0.33	0.0396	A_51_P271665, A_52_P469657	Rev3l, 2210018M11Rik	NM_011264, BC089304
GO:0043414	macromolecule methylation	12	1	0.04	0.043	A_51_P220323	Mll3	AY138582
GO:0043170	macromolecule metabolic process	872	6	3.18	0.0477	A_51_P168662, A_51_P220323, A_51_P271665, A_52_P266540, A_52_P4148, A_52_P469657	Prpf8, Mll3, Rev3l, Ubr4, Taf1d, 2210018M11Rik	NM_138659, AY138582, NM_011264, BC057625, BC056964, BC089304
