# Supplementary material for: Dynamics of mRNA and polysomal abundance in early 3T3-L1 adipogenesis
Source: BMC Genomics. 2014 May 18;15(1):381. doi: 10.1186/1471-2164-15-381 (PMC4039748; doi:10.1186/1471-2164-15-381)
Supplement: Supplementary file 10 — Additional file 10: MF TC:unchanged/TL:down. The table contains the inferred MF GO classes of the TC:unchanged/TL:down group. (XLS 9 KB) [file 12864_2013_6079_MOESM10_ESM.xls]

## Sheet: Tabelle1
GO.ID	Term	Annotated	Significant	Expected	classic	ProbeName	Symbol	GenBank
GO:0042800	histone methyltransferase activity (H3-K4 specific)	1	1	0	0.0036	A_51_P220323	Mll3	AY138582
GO:0016278	lysine N-methyltransferase activity	2	1	0.01	0.0072	A_51_P220323	Mll3	AY138582
GO:0016279	protein-lysine N-methyltransferase activity	2	1	0.01	0.0072	A_51_P220323	Mll3	AY138582
GO:0018024	histone-lysine N-methyltransferase activity	2	1	0.01	0.0072	A_51_P220323	Mll3	AY138582
GO:0003887	DNA-directed DNA polymerase activity	3	1	0.01	0.0108	A_51_P271665	Rev3l	NM_011264
GO:0004653	polypeptide N-acetylgalactosaminyltransferase activity	3	1	0.01	0.0108	A_51_P462428	Galntl2	NM_030166
GO:0008276	protein methyltransferase activity	3	1	0.01	0.0108	A_51_P220323	Mll3	AY138582
GO:0042054	histone methyltransferase activity	3	1	0.01	0.0108	A_51_P220323	Mll3	AY138582
GO:0034061	DNA polymerase activity	4	1	0.01	0.0144	A_51_P271665	Rev3l	NM_011264
GO:0008376	acetylgalactosaminyltransferase activity	5	1	0.02	0.018	A_51_P462428	Galntl2	NM_030166
GO:0008170	N-methyltransferase activity	6	1	0.02	0.0216	A_51_P220323	Mll3	AY138582
GO:0008757	S-adenosylmethionine-dependent methyltransferase activity	8	1	0.03	0.0287	A_51_P220323	Mll3	AY138582
GO:0003676	nucleic acid binding	381	4	1.38	0.0343	A_51_P168662, A_51_P220323, A_51_P271665, A_52_P4148	Prpf8, Mll3, Rev3l, Taf1d	NM_138659, AY138582, NM_011264, BC056964
GO:0003677	DNA binding	223	3	0.81	0.0388	A_51_P220323, A_51_P271665, A_52_P4148	Mll3, Rev3l, Taf1d	AY138582, NM_011264, BC056964
