# Supplementary material for: Dynamics of mRNA and polysomal abundance in early 3T3-L1 adipogenesis
Source: BMC Genomics. 2014 May 18;15(1):381. doi: 10.1186/1471-2164-15-381 (PMC4039748; doi:10.1186/1471-2164-15-381)
Supplement: Supplementary file 11 — Additional file 11: BP TC:down/TL:up. The table contains the inferred BP GO classes of the TC:down/TL:up group. (XLS 48 KB) [file 12864_2013_6079_MOESM11_ESM.xls]

## Sheet: Tabelle1
GO.ID	Term	Annotated	Significant	Expected	classic	ProbeName	Symbol	GenBank
GO:0001839	neural plate morphogenesis	3	3	0.1	3.7e-05	A_51_P472608, A_52_P496772, A_52_P496775	Vangl2, Vangl2, Vangl2	AK082938, BC075636, BC075636
GO:0001840	neural plate development	3	3	0.1	3.7e-05	A_51_P472608, A_52_P496772, A_52_P496775	Vangl2, Vangl2, Vangl2	AK082938, BC075636, BC075636
GO:0003148	outflow tract septum morphogenesis	3	3	0.1	3.7e-05	A_51_P472608, A_52_P496772, A_52_P496775	Vangl2, Vangl2, Vangl2	AK082938, BC075636, BC075636
GO:0003149	membranous septum morphogenesis	3	3	0.1	3.7e-05	A_51_P472608, A_52_P496772, A_52_P496775	Vangl2, Vangl2, Vangl2	AK082938, BC075636, BC075636
GO:0003150	muscular septum morphogenesis	3	3	0.1	3.7e-05	A_51_P472608, A_52_P496772, A_52_P496775	Vangl2, Vangl2, Vangl2	AK082938, BC075636, BC075636
GO:0003402	planar cell polarity pathway involved in axis elongation	3	3	0.1	3.7e-05	A_51_P472608, A_52_P496772, A_52_P496775	Vangl2, Vangl2, Vangl2	AK082938, BC075636, BC075636
GO:0014022	neural plate elongation	3	3	0.1	3.7e-05	A_51_P472608, A_52_P496772, A_52_P496775	Vangl2, Vangl2, Vangl2	AK082938, BC075636, BC075636
GO:0022007	convergent extension involved in neural plate elongation	3	3	0.1	3.7e-05	A_51_P472608, A_52_P496772, A_52_P496775	Vangl2, Vangl2, Vangl2	AK082938, BC075636, BC075636
GO:0035058	nonmotile primary cilium assembly	3	3	0.1	3.7e-05	A_51_P472608, A_52_P496772, A_52_P496775	Vangl2, Vangl2, Vangl2	AK082938, BC075636, BC075636
GO:0035787	cell migration involved in kidney development	3	3	0.1	3.7e-05	A_51_P472608, A_52_P496772, A_52_P496775	Vangl2, Vangl2, Vangl2	AK082938, BC075636, BC075636
GO:0045197	establishment or maintenance of epithelial cell apical/basal polarity	3	3	0.1	3.7e-05	A_51_P472608, A_52_P496772, A_52_P496775	Vangl2, Vangl2, Vangl2	AK082938, BC075636, BC075636
GO:0048104	establishment of body hair or bristle planar orientation	3	3	0.1	3.7e-05	A_51_P472608, A_52_P496772, A_52_P496775	Vangl2, Vangl2, Vangl2	AK082938, BC075636, BC075636
GO:0048105	establishment of body hair planar orientation	3	3	0.1	3.7e-05	A_51_P472608, A_52_P496772, A_52_P496775	Vangl2, Vangl2, Vangl2	AK082938, BC075636, BC075636
GO:0060028	convergent extension involved in axis elongation	3	3	0.1	3.7e-05	A_51_P472608, A_52_P496772, A_52_P496775	Vangl2, Vangl2, Vangl2	AK082938, BC075636, BC075636
GO:0060448	dichotomous subdivision of terminal units involved in lung branching	3	3	0.1	3.7e-05	A_51_P472608, A_52_P496772, A_52_P496775	Vangl2, Vangl2, Vangl2	AK082938, BC075636, BC075636
GO:0060488	orthogonal dichotomous subdivision of terminal units involved in lung branching morphogenesis	3	3	0.1	3.7e-05	A_51_P472608, A_52_P496772, A_52_P496775	Vangl2, Vangl2, Vangl2	AK082938, BC075636, BC075636
GO:0060489	planar dichotomous subdivision of terminal units involved in lung branching morphogenesis	3	3	0.1	3.7e-05	A_51_P472608, A_52_P496772, A_52_P496775	Vangl2, Vangl2, Vangl2	AK082938, BC075636, BC075636
GO:0060490	lateral sprouting involved in lung morphogenesis	3	3	0.1	3.7e-05	A_51_P472608, A_52_P496772, A_52_P496775	Vangl2, Vangl2, Vangl2	AK082938, BC075636, BC075636
GO:0060600	dichotomous subdivision of an epithelial terminal unit	3	3	0.1	3.7e-05	A_51_P472608, A_52_P496772, A_52_P496775	Vangl2, Vangl2, Vangl2	AK082938, BC075636, BC075636
GO:0042384	cilium assembly	9	4	0.3	0.00013	A_51_P472608, A_51_P487228, A_52_P496772, A_52_P496775	Vangl2, B9d2, Vangl2, Vangl2	AK082938, NM_172148, BC075636, BC075636
GO:0001736	establishment of planar polarity	4	3	0.13	0.00014	A_51_P472608, A_52_P496772, A_52_P496775	Vangl2, Vangl2, Vangl2	AK082938, BC075636, BC075636
GO:0001738	morphogenesis of a polarized epithelium	4	3	0.13	0.00014	A_51_P472608, A_52_P496772, A_52_P496775	Vangl2, Vangl2, Vangl2	AK082938, BC075636, BC075636
GO:0003347	epicardial cell to mesenchymal cell transition	4	3	0.13	0.00014	A_51_P472608, A_52_P496772, A_52_P496775	Vangl2, Vangl2, Vangl2	AK082938, BC075636, BC075636
GO:0007164	establishment of tissue polarity	4	3	0.13	0.00014	A_51_P472608, A_52_P496772, A_52_P496775	Vangl2, Vangl2, Vangl2	AK082938, BC075636, BC075636
GO:0008105	asymmetric protein localization	4	3	0.13	0.00014	A_51_P472608, A_52_P496772, A_52_P496775	Vangl2, Vangl2, Vangl2	AK082938, BC075636, BC075636
GO:0035088	establishment or maintenance of apical/basal cell polarity	4	3	0.13	0.00014	A_51_P472608, A_52_P496772, A_52_P496775	Vangl2, Vangl2, Vangl2	AK082938, BC075636, BC075636
GO:0042249	establishment of planar polarity of embryonic epithelium	4	3	0.13	0.00014	A_51_P472608, A_52_P496772, A_52_P496775	Vangl2, Vangl2, Vangl2	AK082938, BC075636, BC075636
GO:0045176	apical protein localization	4	3	0.13	0.00014	A_51_P472608, A_52_P496772, A_52_P496775	Vangl2, Vangl2, Vangl2	AK082938, BC075636, BC075636
GO:0060026	convergent extension	4	3	0.13	0.00014	A_51_P472608, A_52_P496772, A_52_P496775	Vangl2, Vangl2, Vangl2	AK082938, BC075636, BC075636
GO:0060029	convergent extension involved in organogenesis	4	3	0.13	0.00014	A_51_P472608, A_52_P496772, A_52_P496775	Vangl2, Vangl2, Vangl2	AK082938, BC075636, BC075636
GO:0060071	Wnt receptor signaling pathway, planar cell polarity pathway	4	3	0.13	0.00014	A_51_P472608, A_52_P496772, A_52_P496775	Vangl2, Vangl2, Vangl2	AK082938, BC075636, BC075636
GO:0060122	inner ear receptor stereocilium organization	4	3	0.13	0.00014	A_51_P472608, A_52_P496772, A_52_P496775	Vangl2, Vangl2, Vangl2	AK082938, BC075636, BC075636
GO:0060601	lateral sprouting from an epithelium	4	3	0.13	0.00014	A_51_P472608, A_52_P496772, A_52_P496775	Vangl2, Vangl2, Vangl2	AK082938, BC075636, BC075636
GO:0061245	establishment or maintenance of bipolar cell polarity	4	3	0.13	0.00014	A_51_P472608, A_52_P496772, A_52_P496775	Vangl2, Vangl2, Vangl2	AK082938, BC075636, BC075636
GO:0090175	regulation of establishment of planar polarity	4	3	0.13	0.00014	A_51_P472608, A_52_P496772, A_52_P496775	Vangl2, Vangl2, Vangl2	AK082938, BC075636, BC075636
GO:0090177	establishment of planar polarity involved in neural tube closure	4	3	0.13	0.00014	A_51_P472608, A_52_P496772, A_52_P496775	Vangl2, Vangl2, Vangl2	AK082938, BC075636, BC075636
GO:0090178	regulation of establishment of planar polarity involved in neural tube closure	4	3	0.13	0.00014	A_51_P472608, A_52_P496772, A_52_P496775	Vangl2, Vangl2, Vangl2	AK082938, BC075636, BC075636
GO:0090179	planar cell polarity pathway involved in neural tube closure	4	3	0.13	0.00014	A_51_P472608, A_52_P496772, A_52_P496775	Vangl2, Vangl2, Vangl2	AK082938, BC075636, BC075636
GO:0035567	non-canonical Wnt receptor signaling pathway	5	3	0.17	0.00035	A_51_P472608, A_52_P496772, A_52_P496775	Vangl2, Vangl2, Vangl2	AK082938, BC075636, BC075636
GO:0035886	vascular smooth muscle cell differentiation	5	3	0.17	0.00035	A_51_P472608, A_52_P496772, A_52_P496775	Vangl2, Vangl2, Vangl2	AK082938, BC075636, BC075636
GO:0060441	epithelial tube branching involved in lung morphogenesis	5	3	0.17	0.00035	A_51_P472608, A_52_P496772, A_52_P496775	Vangl2, Vangl2, Vangl2	AK082938, BC075636, BC075636
GO:0060947	cardiac vascular smooth muscle cell differentiation	5	3	0.17	0.00035	A_51_P472608, A_52_P496772, A_52_P496775	Vangl2, Vangl2, Vangl2	AK082938, BC075636, BC075636
GO:0060271	cilium morphogenesis	12	4	0.4	0.00048	A_51_P472608, A_51_P487228, A_52_P496772, A_52_P496775	Vangl2, B9d2, Vangl2, Vangl2	AK082938, NM_172148, BC075636, BC075636
GO:0002011	morphogenesis of an epithelial sheet	6	3	0.2	0.00068	A_51_P472608, A_52_P496772, A_52_P496775	Vangl2, Vangl2, Vangl2	AK082938, BC075636, BC075636
GO:0003401	axis elongation	6	3	0.2	0.00068	A_51_P472608, A_52_P496772, A_52_P496775	Vangl2, Vangl2, Vangl2	AK082938, BC075636, BC075636
GO:0048103	somatic stem cell division	6	3	0.2	0.00068	A_51_P472608, A_52_P496772, A_52_P496775	Vangl2, Vangl2, Vangl2	AK082938, BC075636, BC075636
GO:0060119	inner ear receptor cell development	6	3	0.2	0.00068	A_51_P472608, A_52_P496772, A_52_P496775	Vangl2, Vangl2, Vangl2	AK082938, BC075636, BC075636
GO:0090102	cochlea development	6	3	0.2	0.00068	A_51_P472608, A_52_P496772, A_52_P496775	Vangl2, Vangl2, Vangl2	AK082938, BC075636, BC075636
GO:0090103	cochlea morphogenesis	6	3	0.2	0.00068	A_51_P472608, A_52_P496772, A_52_P496775	Vangl2, Vangl2, Vangl2	AK082938, BC075636, BC075636
GO:0090162	establishment of epithelial cell polarity	6	3	0.2	0.00068	A_51_P472608, A_52_P496772, A_52_P496775	Vangl2, Vangl2, Vangl2	AK082938, BC075636, BC075636
GO:0017145	stem cell division	7	3	0.24	0.00117	A_51_P472608, A_52_P496772, A_52_P496775	Vangl2, Vangl2, Vangl2	AK082938, BC075636, BC075636
GO:0060113	inner ear receptor cell differentiation	7	3	0.24	0.00117	A_51_P472608, A_52_P496772, A_52_P496775	Vangl2, Vangl2, Vangl2	AK082938, BC075636, BC075636
GO:0001942	hair follicle development	15	4	0.51	0.00122	A_51_P472608, A_52_P297803, A_52_P496772, A_52_P496775	Vangl2, Nsdhl, Vangl2, Vangl2	AK082938, NM_010941, BC075636, BC075636
GO:0022404	molting cycle process	15	4	0.51	0.00122	A_51_P472608, A_52_P297803, A_52_P496772, A_52_P496775	Vangl2, Nsdhl, Vangl2, Vangl2	AK082938, NM_010941, BC075636, BC075636
GO:0022405	hair cycle process	15	4	0.51	0.00122	A_51_P472608, A_52_P297803, A_52_P496772, A_52_P496775	Vangl2, Nsdhl, Vangl2, Vangl2	AK082938, NM_010941, BC075636, BC075636
GO:0042303	molting cycle	15	4	0.51	0.00122	A_51_P472608, A_52_P297803, A_52_P496772, A_52_P496775	Vangl2, Nsdhl, Vangl2, Vangl2	AK082938, NM_010941, BC075636, BC075636
GO:0042633	hair cycle	15	4	0.51	0.00122	A_51_P472608, A_52_P297803, A_52_P496772, A_52_P496775	Vangl2, Nsdhl, Vangl2, Vangl2	AK082938, NM_010941, BC075636, BC075636
GO:0007163	establishment or maintenance of cell polarity	16	4	0.54	0.00159	A_51_P461475, A_51_P472608, A_52_P496772, A_52_P496775	Atn1, Vangl2, Vangl2, Vangl2	NM_007881, AK082938, BC075636, BC075636
GO:0010927	cellular component assembly involved in morphogenesis	16	4	0.54	0.00159	A_51_P472608, A_51_P487228, A_52_P496772, A_52_P496775	Vangl2, B9d2, Vangl2, Vangl2	AK082938, NM_172148, BC075636, BC075636
GO:0006695	cholesterol biosynthetic process	8	3	0.27	0.00182	A_51_P355943, A_51_P379798, A_52_P297803	Mvd, Fdps, Nsdhl	NM_138656, NM_134469, NM_010941
GO:0016126	sterol biosynthetic process	8	3	0.27	0.00182	A_51_P355943, A_51_P379798, A_52_P297803	Mvd, Fdps, Nsdhl	NM_138656, NM_134469, NM_010941
GO:0035019	somatic stem cell maintenance	8	3	0.27	0.00182	A_51_P472608, A_52_P496772, A_52_P496775	Vangl2, Vangl2, Vangl2	AK082938, BC075636, BC075636
GO:0060976	coronary vasculature development	8	3	0.27	0.00182	A_51_P472608, A_52_P496772, A_52_P496775	Vangl2, Vangl2, Vangl2	AK082938, BC075636, BC075636
GO:0035051	cardiac cell differentiation	17	4	0.57	0.00203	A_51_P379798, A_51_P472608, A_52_P496772, A_52_P496775	Fdps, Vangl2, Vangl2, Vangl2	NM_134469, AK082938, BC075636, BC075636
GO:0048863	stem cell differentiation	18	4	0.61	0.00254	A_51_P472608, A_52_P496772, A_52_P496775, A_52_P84674	Vangl2, Vangl2, Vangl2, Zscan10	AK082938, BC075636, BC075636, NM_001033425
GO:0042490	mechanoreceptor differentiation	9	3	0.3	0.00267	A_51_P472608, A_52_P496772, A_52_P496775	Vangl2, Vangl2, Vangl2	AK082938, BC075636, BC075636
GO:0048546	digestive tract morphogenesis	9	3	0.3	0.00267	A_51_P472608, A_52_P496772, A_52_P496775	Vangl2, Vangl2, Vangl2	AK082938, BC075636, BC075636
GO:0051145	smooth muscle cell differentiation	9	3	0.3	0.00267	A_51_P472608, A_52_P496772, A_52_P496775	Vangl2, Vangl2, Vangl2	AK082938, BC075636, BC075636
GO:0060412	ventricular septum morphogenesis	9	3	0.3	0.00267	A_51_P472608, A_52_P496772, A_52_P496775	Vangl2, Vangl2, Vangl2	AK082938, BC075636, BC075636
GO:0046834	lipid phosphorylation	3	2	0.1	0.00329	A_51_P142334, A_52_P564413	Inppl1, Pik3c2g	NM_010567, NM_207683
GO:0046854	phosphatidylinositol phosphorylation	3	2	0.1	0.00329	A_51_P142334, A_52_P564413	Inppl1, Pik3c2g	NM_010567, NM_207683
GO:0048536	spleen development	3	2	0.1	0.00329	A_51_P389988, A_51_P454217	Slc40a1, Nfkb2	NM_016917, NM_019408
GO:0007266	Rho protein signal transduction	20	4	0.67	0.00382	A_51_P205290, A_51_P472608, A_52_P496772, A_52_P496775	Arhgef10l, Vangl2, Vangl2, Vangl2	NM_172415, AK082938, BC075636, BC075636
GO:0032956	regulation of actin cytoskeleton organization	21	4	0.71	0.0046	A_51_P205290, A_51_P472608, A_52_P496772, A_52_P496775	Arhgef10l, Vangl2, Vangl2, Vangl2	NM_172415, AK082938, BC075636, BC075636
GO:0071900	regulation of protein serine/threonine kinase activity	48	6	1.62	0.00476	A_51_P101075, A_51_P142334, A_51_P472608, A_52_P496772, A_52_P496775, A_52_P498241	1810031K17Rik, Inppl1, Vangl2, Vangl2, Vangl2, Cdkn2b	NM_026977, NM_010567, AK082938, BC075636, BC075636, NM_007670
GO:0001947	heart looping	11	3	0.37	0.00499	A_51_P472608, A_52_P496772, A_52_P496775	Vangl2, Vangl2, Vangl2	AK082938, BC075636, BC075636
GO:0008203	cholesterol metabolic process	11	3	0.37	0.00499	A_51_P355943, A_51_P379798, A_52_P297803	Mvd, Fdps, Nsdhl	NM_138656, NM_134469, NM_010941
GO:0016125	sterol metabolic process	11	3	0.37	0.00499	A_51_P355943, A_51_P379798, A_52_P297803	Mvd, Fdps, Nsdhl	NM_138656, NM_134469, NM_010941
GO:0042472	inner ear morphogenesis	11	3	0.37	0.00499	A_51_P472608, A_52_P496772, A_52_P496775	Vangl2, Vangl2, Vangl2	AK082938, BC075636, BC075636
GO:0043506	regulation of JUN kinase activity	11	3	0.37	0.00499	A_51_P472608, A_52_P496772, A_52_P496775	Vangl2, Vangl2, Vangl2	AK082938, BC075636, BC075636
GO:0043507	positive regulation of JUN kinase activity	11	3	0.37	0.00499	A_51_P472608, A_52_P496772, A_52_P496775	Vangl2, Vangl2, Vangl2	AK082938, BC075636, BC075636
GO:0060425	lung morphogenesis	11	3	0.37	0.00499	A_51_P472608, A_52_P496772, A_52_P496775	Vangl2, Vangl2, Vangl2	AK082938, BC075636, BC075636
GO:0061371	determination of heart left/right asymmetry	11	3	0.37	0.00499	A_51_P472608, A_52_P496772, A_52_P496775	Vangl2, Vangl2, Vangl2	AK082938, BC075636, BC075636
GO:0032970	regulation of actin filament-based process	22	4	0.74	0.00548	A_51_P205290, A_51_P472608, A_52_P496772, A_52_P496775	Arhgef10l, Vangl2, Vangl2, Vangl2	NM_172415, AK082938, BC075636, BC075636
GO:0051493	regulation of cytoskeleton organization	36	5	1.21	0.00632	A_51_P205290, A_51_P472608, A_51_P506093, A_52_P496772, A_52_P496775	Arhgef10l, Vangl2, Clip3, Vangl2, Vangl2	NM_172415, AK082938, AK005167, BC075636, BC075636
GO:0001843	neural tube closure	12	3	0.4	0.00649	A_51_P472608, A_52_P496772, A_52_P496775	Vangl2, Vangl2, Vangl2	AK082938, BC075636, BC075636
GO:0003143	embryonic heart tube morphogenesis	12	3	0.4	0.00649	A_51_P472608, A_52_P496772, A_52_P496775	Vangl2, Vangl2, Vangl2	AK082938, BC075636, BC075636
GO:0030010	establishment of cell polarity	12	3	0.4	0.00649	A_51_P472608, A_52_P496772, A_52_P496775	Vangl2, Vangl2, Vangl2	AK082938, BC075636, BC075636
GO:0045995	regulation of embryonic development	12	3	0.4	0.00649	A_51_P472608, A_52_P496772, A_52_P496775	Vangl2, Vangl2, Vangl2	AK082938, BC075636, BC075636
GO:0060411	cardiac septum morphogenesis	12	3	0.4	0.00649	A_51_P472608, A_52_P496772, A_52_P496775	Vangl2, Vangl2, Vangl2	AK082938, BC075636, BC075636
GO:0060606	tube closure	12	3	0.4	0.00649	A_51_P472608, A_52_P496772, A_52_P496775	Vangl2, Vangl2, Vangl2	AK082938, BC075636, BC075636
GO:0001569	patterning of blood vessels	13	3	0.44	0.00824	A_51_P472608, A_52_P496772, A_52_P496775	Vangl2, Vangl2, Vangl2	AK082938, BC075636, BC075636
GO:0003151	outflow tract morphogenesis	13	3	0.44	0.00824	A_51_P472608, A_52_P496772, A_52_P496775	Vangl2, Vangl2, Vangl2	AK082938, BC075636, BC075636
GO:0014020	primary neural tube formation	13	3	0.44	0.00824	A_51_P472608, A_52_P496772, A_52_P496775	Vangl2, Vangl2, Vangl2	AK082938, BC075636, BC075636
GO:0019827	stem cell maintenance	13	3	0.44	0.00824	A_51_P472608, A_52_P496772, A_52_P496775	Vangl2, Vangl2, Vangl2	AK082938, BC075636, BC075636
GO:0048565	digestive tract development	13	3	0.44	0.00824	A_51_P472608, A_52_P496772, A_52_P496775	Vangl2, Vangl2, Vangl2	AK082938, BC075636, BC075636
GO:0048864	stem cell development	13	3	0.44	0.00824	A_51_P472608, A_52_P496772, A_52_P496775	Vangl2, Vangl2, Vangl2	AK082938, BC075636, BC075636
GO:0055123	digestive system development	13	3	0.44	0.00824	A_51_P472608, A_52_P496772, A_52_P496775	Vangl2, Vangl2, Vangl2	AK082938, BC075636, BC075636
GO:0030031	cell projection assembly	25	4	0.84	0.00878	A_51_P472608, A_51_P487228, A_52_P496772, A_52_P496775	Vangl2, B9d2, Vangl2, Vangl2	AK082938, NM_172148, BC075636, BC075636
GO:0006644	phospholipid metabolic process	26	4	0.88	0.01012	A_51_P142334, A_51_P355943, A_51_P379798, A_52_P564413	Inppl1, Mvd, Fdps, Pik3c2g	NM_010567, NM_138656, NM_134469, NM_207683
GO:0003279	cardiac septum development	14	3	0.47	0.01023	A_51_P472608, A_52_P496772, A_52_P496775	Vangl2, Vangl2, Vangl2	AK082938, BC075636, BC075636
GO:0003281	ventricular septum development	14	3	0.47	0.01023	A_51_P472608, A_52_P496772, A_52_P496775	Vangl2, Vangl2, Vangl2	AK082938, BC075636, BC075636
GO:0060560	developmental growth involved in morphogenesis	14	3	0.47	0.01023	A_51_P472608, A_52_P496772, A_52_P496775	Vangl2, Vangl2, Vangl2	AK082938, BC075636, BC075636
GO:0008299	isoprenoid biosynthetic process	5	2	0.17	0.01049	A_51_P355943, A_51_P379798	Mvd, Fdps	NM_138656, NM_134469
GO:0030323	respiratory tube development	27	4	0.91	0.01158	A_51_P249957, A_51_P472608, A_52_P496772, A_52_P496775	Fgf18, Vangl2, Vangl2, Vangl2	NM_008005, AK082938, BC075636, BC075636
GO:0030324	lung development	27	4	0.91	0.01158	A_51_P249957, A_51_P472608, A_52_P496772, A_52_P496775	Fgf18, Vangl2, Vangl2, Vangl2	NM_008005, AK082938, BC075636, BC075636
GO:0060541	respiratory system development	27	4	0.91	0.01158	A_51_P249957, A_51_P472608, A_52_P496772, A_52_P496775	Fgf18, Vangl2, Vangl2, Vangl2	NM_008005, AK082938, BC075636, BC075636
GO:0001841	neural tube formation	15	3	0.51	0.01249	A_51_P472608, A_52_P496772, A_52_P496775	Vangl2, Vangl2, Vangl2	AK082938, BC075636, BC075636
GO:0007368	determination of left/right symmetry	15	3	0.51	0.01249	A_51_P472608, A_52_P496772, A_52_P496775	Vangl2, Vangl2, Vangl2	AK082938, BC075636, BC075636
GO:0007264	small GTPase mediated signal transduction	76	7	2.56	0.01257	A_51_P205290, A_51_P416397, A_51_P472608, A_51_P509518, A_52_P214678, A_52_P496772, A_52_P496775	Arhgef10l, Tbc1d22a, Vangl2, Ralgds, Rab9, Vangl2, Vangl2	NM_172415, NM_145476, AK082938, NM_009058, NM_019773, BC075636, BC075636
GO:0001822	kidney development	28	4	0.94	0.01317	A_51_P447248, A_51_P472608, A_52_P496772, A_52_P496775	Aqp11, Vangl2, Vangl2, Vangl2	NM_175105, AK082938, BC075636, BC075636
GO:0030036	actin cytoskeleton organization	60	6	2.02	0.0141	A_51_P142334, A_51_P205290, A_51_P472608, A_52_P496772, A_52_P496775, A_52_P547491	Inppl1, Arhgef10l, Vangl2, Vangl2, Vangl2, 1520402A15Rik	NM_010567, NM_172415, AK082938, BC075636, BC075636, AK013564
GO:0007265	Ras protein signal transduction	44	5	1.48	0.01477	A_51_P205290, A_51_P416397, A_51_P472608, A_52_P496772, A_52_P496775	Arhgef10l, Tbc1d22a, Vangl2, Vangl2, Vangl2	NM_172415, NM_145476, AK082938, BC075636, BC075636
GO:0006694	steroid biosynthetic process	16	3	0.54	0.015	A_51_P355943, A_51_P379798, A_52_P297803	Mvd, Fdps, Nsdhl	NM_138656, NM_134469, NM_010941
GO:0009799	specification of symmetry	16	3	0.54	0.015	A_51_P472608, A_52_P496772, A_52_P496775	Vangl2, Vangl2, Vangl2	AK082938, BC075636, BC075636
GO:0009855	determination of bilateral symmetry	16	3	0.54	0.015	A_51_P472608, A_52_P496772, A_52_P496775	Vangl2, Vangl2, Vangl2	AK082938, BC075636, BC075636
GO:0035050	embryonic heart tube development	16	3	0.54	0.015	A_51_P472608, A_52_P496772, A_52_P496775	Vangl2, Vangl2, Vangl2	AK082938, BC075636, BC075636
GO:0042471	ear morphogenesis	16	3	0.54	0.015	A_51_P472608, A_52_P496772, A_52_P496775	Vangl2, Vangl2, Vangl2	AK082938, BC075636, BC075636
GO:0006066	alcohol metabolic process	79	7	2.66	0.01538	A_51_P117995, A_51_P142334, A_51_P260658, A_51_P355943, A_51_P379798, A_52_P21659, A_52_P297803	Pfkm, Inppl1, Amdhd2, Mvd, Fdps, Pck2, Nsdhl	NM_021514, NM_010567, NM_172935, NM_138656, NM_134469, NM_028994, NM_010941
GO:0046488	phosphatidylinositol metabolic process	6	2	0.2	0.01539	A_51_P142334, A_52_P564413	Inppl1, Pik3c2g	NM_010567, NM_207683
GO:0030029	actin filament-based process	62	6	2.09	0.01642	A_51_P142334, A_51_P205290, A_51_P472608, A_52_P496772, A_52_P496775, A_52_P547491	Inppl1, Arhgef10l, Vangl2, Vangl2, Vangl2, 1520402A15Rik	NM_010567, NM_172415, AK082938, BC075636, BC075636, AK013564
GO:0008544	epidermis development	30	4	1.01	0.01676	A_51_P472608, A_52_P297803, A_52_P496772, A_52_P496775	Vangl2, Nsdhl, Vangl2, Vangl2	AK082938, NM_010941, BC075636, BC075636
GO:0019637	organophosphate metabolic process	30	4	1.01	0.01676	A_51_P142334, A_51_P355943, A_51_P379798, A_52_P564413	Inppl1, Mvd, Fdps, Pik3c2g	NM_010567, NM_138656, NM_134469, NM_207683
GO:0072001	renal system development	30	4	1.01	0.01676	A_51_P447248, A_51_P472608, A_52_P496772, A_52_P496775	Aqp11, Vangl2, Vangl2, Vangl2	NM_175105, AK082938, BC075636, BC075636
GO:0001837	epithelial to mesenchymal transition	18	3	0.61	0.02083	A_51_P472608, A_52_P496772, A_52_P496775	Vangl2, Vangl2, Vangl2	AK082938, BC075636, BC075636
GO:0008654	phospholipid biosynthetic process	18	3	0.61	0.02083	A_51_P355943, A_51_P379798, A_52_P564413	Mvd, Fdps, Pik3c2g	NM_138656, NM_134469, NM_207683
GO:0021915	neural tube development	18	3	0.61	0.02083	A_51_P472608, A_52_P496772, A_52_P496775	Vangl2, Vangl2, Vangl2	AK082938, BC075636, BC075636
GO:0033043	regulation of organelle organization	49	5	1.65	0.02277	A_51_P205290, A_51_P472608, A_51_P506093, A_52_P496772, A_52_P496775	Arhgef10l, Vangl2, Clip3, Vangl2, Vangl2	NM_172415, AK082938, AK005167, BC075636, BC075636
GO:0048858	cell projection morphogenesis	49	5	1.65	0.02277	A_51_P200561, A_51_P472608, A_51_P487228, A_52_P496772, A_52_P496775	4930506M07Rik, Vangl2, B9d2, Vangl2, Vangl2	NM_175172, AK082938, NM_172148, BC075636, BC075636
GO:0032990	cell part morphogenesis	50	5	1.68	0.02465	A_51_P200561, A_51_P472608, A_51_P487228, A_52_P496772, A_52_P496775	4930506M07Rik, Vangl2, B9d2, Vangl2, Vangl2	NM_175172, AK082938, NM_172148, BC075636, BC075636
GO:0001838	embryonic epithelial tube formation	20	3	0.67	0.02773	A_51_P472608, A_52_P496772, A_52_P496775	Vangl2, Vangl2, Vangl2	AK082938, BC075636, BC075636
GO:0007254	JNK cascade	20	3	0.67	0.02773	A_51_P472608, A_52_P496772, A_52_P496775	Vangl2, Vangl2, Vangl2	AK082938, BC075636, BC075636
GO:0035148	tube formation	20	3	0.67	0.02773	A_51_P472608, A_52_P496772, A_52_P496775	Vangl2, Vangl2, Vangl2	AK082938, BC075636, BC075636
GO:0046328	regulation of JNK cascade	20	3	0.67	0.02773	A_51_P472608, A_52_P496772, A_52_P496775	Vangl2, Vangl2, Vangl2	AK082938, BC075636, BC075636
GO:0048839	inner ear development	20	3	0.67	0.02773	A_51_P472608, A_52_P496772, A_52_P496775	Vangl2, Vangl2, Vangl2	AK082938, BC075636, BC075636
GO:0072175	epithelial tube formation	20	3	0.67	0.02773	A_51_P472608, A_52_P496772, A_52_P496775	Vangl2, Vangl2, Vangl2	AK082938, BC075636, BC075636
GO:0006259	DNA metabolic process	90	7	3.03	0.02951	A_51_P142334, A_51_P173022, A_51_P228846, A_51_P378450, A_51_P502892, A_52_P498210, A_52_P615375	Inppl1, Nsmce1, Fbxo6, Rfc4, Nfic, Hist1h2af, Hist3h2a	NM_010567, NM_026330, NM_015797, NM_145480, NM_008688, NM_175661, NM_178218
GO:0008610	lipid biosynthetic process	53	5	1.79	0.03088	A_51_P296528, A_51_P355943, A_51_P379798, A_52_P297803, A_52_P564413	Lass4, Mvd, Fdps, Nsdhl, Pik3c2g	NM_026058, NM_138656, NM_134469, NM_010941, NM_207683
GO:0043405	regulation of MAP kinase activity	36	4	1.21	0.03096	A_51_P142334, A_51_P472608, A_52_P496772, A_52_P496775	Inppl1, Vangl2, Vangl2, Vangl2	NM_010567, AK082938, BC075636, BC075636
GO:0016331	morphogenesis of embryonic epithelium	21	3	0.71	0.03159	A_51_P472608, A_52_P496772, A_52_P496775	Vangl2, Vangl2, Vangl2	AK082938, BC075636, BC075636
GO:0045859	regulation of protein kinase activity	72	6	2.43	0.03203	A_51_P101075, A_51_P142334, A_51_P472608, A_52_P496772, A_52_P496775, A_52_P498241	1810031K17Rik, Inppl1, Vangl2, Vangl2, Vangl2, Cdkn2b	NM_026977, NM_010567, AK082938, BC075636, BC075636, NM_007670
GO:0001957	intramembranous ossification	1	1	0.03	0.0337	A_51_P249957	Fgf18	NM_008005
GO:0002266	follicular dendritic cell activation	1	1	0.03	0.0337	A_51_P454217	Nfkb2	NM_019408
GO:0002268	follicular dendritic cell differentiation	1	1	0.03	0.0337	A_51_P454217	Nfkb2	NM_019408
GO:0010977	negative regulation of neuron projection development	1	1	0.03	0.0337	A_51_P142334	Inppl1	NM_010567
GO:0015791	polyol transport	1	1	0.03	0.0337	A_51_P447248	Aqp11	NM_175105
GO:0015793	glycerol transport	1	1	0.03	0.0337	A_51_P447248	Aqp11	NM_175105
GO:0015840	urea transport	1	1	0.03	0.0337	A_51_P447248	Aqp11	NM_175105
GO:0016091	prenol biosynthetic process	1	1	0.03	0.0337	A_51_P379798	Fdps	NM_134469
GO:0018198	peptidyl-cysteine modification	1	1	0.03	0.0337	A_51_P506093	Clip3	AK005167
GO:0018230	peptidyl-L-cysteine S-palmitoylation	1	1	0.03	0.0337	A_51_P506093	Clip3	AK005167
GO:0018231	peptidyl-S-diacylglycerol-L-cysteine biosynthetic process from peptidyl-cysteine	1	1	0.03	0.0337	A_51_P506093	Clip3	AK005167
GO:0030011	maintenance of cell polarity	1	1	0.03	0.0337	A_51_P461475	Atn1	NM_007881
GO:0032933	SREBP-mediated signaling pathway	1	1	0.03	0.0337	A_51_P205290	Arhgef10l	NM_172415
GO:0034755	iron ion transmembrane transport	1	1	0.03	0.0337	A_51_P389988	Slc40a1	NM_016917
GO:0035104	positive regulation of transcription via sterol regulatory element binding	1	1	0.03	0.0337	A_51_P205290	Arhgef10l	NM_172415
GO:0036072	direct ossification	1	1	0.03	0.0337	A_51_P249957	Fgf18	NM_008005
GO:0036092	phosphatidylinositol-3-phosphate biosynthetic process	1	1	0.03	0.0337	A_52_P564413	Pik3c2g	NM_207683
GO:0043569	negative regulation of insulin-like growth factor receptor signaling pathway	1	1	0.03	0.0337	A_51_P142334	Inppl1	NM_010567
GO:0044091	membrane biogenesis	1	1	0.03	0.0337	A_51_P506093	Clip3	AK005167
GO:0045337	farnesyl diphosphate biosynthetic process	1	1	0.03	0.0337	A_51_P379798	Fdps	NM_134469
GO:0045851	pH reduction	1	1	0.03	0.0337	A_51_P447248	Aqp11	NM_175105
GO:0048388	endosomal lumen acidification	1	1	0.03	0.0337	A_51_P447248	Aqp11	NM_175105
GO:0048861	leukemia inhibitory factor signaling pathway	1	1	0.03	0.0337	A_51_P122425	Ctf1	NM_007795
GO:0051452	intracellular pH reduction	1	1	0.03	0.0337	A_51_P447248	Aqp11	NM_175105
GO:0060011	Sertoli cell proliferation	1	1	0.03	0.0337	A_51_P187052	Fshb	NM_008045
GO:0060345	spleen trabecula formation	1	1	0.03	0.0337	A_51_P389988	Slc40a1	NM_016917
GO:0060586	multicellular organismal iron ion homeostasis	1	1	0.03	0.0337	A_51_P389988	Slc40a1	NM_016917
GO:0060765	regulation of androgen receptor signaling pathway	1	1	0.03	0.0337	A_51_P219064	Prmt2	NM_001077638
GO:0048666	neuron development	73	6	2.46	0.03399	A_51_P122425, A_51_P142334, A_51_P200561, A_51_P472608, A_52_P496772, A_52_P496775	Ctf1, Inppl1, 4930506M07Rik, Vangl2, Vangl2, Vangl2	NM_007795, NM_010567, NM_175172, AK082938, BC075636, BC075636
GO:0009952	anterior/posterior pattern specification	22	3	0.74	0.03571	A_51_P472608, A_52_P496772, A_52_P496775	Vangl2, Vangl2, Vangl2	AK082938, BC075636, BC075636
GO:0031098	stress-activated protein kinase signaling cascade	22	3	0.74	0.03571	A_51_P472608, A_52_P496772, A_52_P496775	Vangl2, Vangl2, Vangl2	AK082938, BC075636, BC075636
GO:0032872	regulation of stress-activated MAPK cascade	22	3	0.74	0.03571	A_51_P472608, A_52_P496772, A_52_P496775	Vangl2, Vangl2, Vangl2	AK082938, BC075636, BC075636
GO:0051403	stress-activated MAPK cascade	22	3	0.74	0.03571	A_51_P472608, A_52_P496772, A_52_P496775	Vangl2, Vangl2, Vangl2	AK082938, BC075636, BC075636
GO:0070302	regulation of stress-activated protein kinase signaling cascade	22	3	0.74	0.03571	A_51_P472608, A_52_P496772, A_52_P496775	Vangl2, Vangl2, Vangl2	AK082938, BC075636, BC075636
GO:2000027	regulation of organ morphogenesis	22	3	0.74	0.03571	A_51_P472608, A_52_P496772, A_52_P496775	Vangl2, Vangl2, Vangl2	AK082938, BC075636, BC075636
GO:0042692	muscle cell differentiation	38	4	1.28	0.03689	A_51_P379798, A_51_P472608, A_52_P496772, A_52_P496775	Fdps, Vangl2, Vangl2, Vangl2	NM_134469, AK082938, BC075636, BC075636
GO:0003231	cardiac ventricle development	23	3	0.78	0.0401	A_51_P472608, A_52_P496772, A_52_P496775	Vangl2, Vangl2, Vangl2	AK082938, BC075636, BC075636
GO:0008202	steroid metabolic process	23	3	0.78	0.0401	A_51_P355943, A_51_P379798, A_52_P297803	Mvd, Fdps, Nsdhl	NM_138656, NM_134469, NM_010941
GO:0006334	nucleosome assembly	10	2	0.34	0.04232	A_52_P498210, A_52_P615375	Hist1h2af, Hist3h2a	NM_175661, NM_178218
GO:0008643	carbohydrate transport	10	2	0.34	0.04232	A_51_P447248, A_51_P506093	Aqp11, Clip3	NM_175105, AK005167
GO:0034728	nucleosome organization	10	2	0.34	0.04232	A_52_P498210, A_52_P615375	Hist1h2af, Hist3h2a	NM_175661, NM_178218
GO:0048589	developmental growth	40	4	1.35	0.04344	A_51_P379798, A_51_P472608, A_52_P496772, A_52_P496775	Fdps, Vangl2, Vangl2, Vangl2	NM_134469, AK082938, BC075636, BC075636
GO:0001932	regulation of protein phosphorylation	98	7	3.3	0.04412	A_51_P101075, A_51_P142334, A_51_P472608, A_51_P506093, A_52_P496772, A_52_P496775, A_52_P498241	1810031K17Rik, Inppl1, Vangl2, Clip3, Vangl2, Vangl2, Cdkn2b	NM_026977, NM_010567, AK082938, AK005167, BC075636, BC075636, NM_007670
GO:0003205	cardiac chamber development	24	3	0.81	0.04474	A_51_P472608, A_52_P496772, A_52_P496775	Vangl2, Vangl2, Vangl2	AK082938, BC075636, BC075636
GO:0003206	cardiac chamber morphogenesis	24	3	0.81	0.04474	A_51_P472608, A_52_P496772, A_52_P496775	Vangl2, Vangl2, Vangl2	AK082938, BC075636, BC075636
GO:0043549	regulation of kinase activity	78	6	2.63	0.04495	A_51_P101075, A_51_P142334, A_51_P472608, A_52_P496772, A_52_P496775, A_52_P498241	1810031K17Rik, Inppl1, Vangl2, Vangl2, Vangl2, Cdkn2b	NM_026977, NM_010567, AK082938, BC075636, BC075636, NM_007670
GO:0051960	regulation of nervous system development	59	5	1.99	0.04613	A_51_P142334, A_51_P461475, A_51_P472608, A_52_P496772, A_52_P496775	Inppl1, Atn1, Vangl2, Vangl2, Vangl2	NM_010567, NM_007881, AK082938, BC075636, BC075636
GO:0001655	urogenital system development	41	4	1.38	0.04694	A_51_P447248, A_51_P472608, A_52_P496772, A_52_P496775	Aqp11, Vangl2, Vangl2, Vangl2	NM_175105, AK082938, BC075636, BC075636
GO:0044255	cellular lipid metabolic process	79	6	2.66	0.04738	A_51_P142334, A_51_P296528, A_51_P355943, A_51_P379798, A_51_P451574, A_52_P564413	Inppl1, Lass4, Mvd, Fdps, Acot1, Pik3c2g	NM_010567, NM_026058, NM_138656, NM_134469, NM_012006, NM_207683
GO:0014031	mesenchymal cell development	25	3	0.84	0.04965	A_51_P472608, A_52_P496772, A_52_P496775	Vangl2, Vangl2, Vangl2	AK082938, BC075636, BC075636
