# Supplementary material for: Dynamics of mRNA and polysomal abundance in early 3T3-L1 adipogenesis
Source: BMC Genomics. 2014 May 18;15(1):381. doi: 10.1186/1471-2164-15-381 (PMC4039748; doi:10.1186/1471-2164-15-381)
Supplement: Supplementary file 12 — Additional file 12: MF TC:down/TL:up. The table contains the inferred MF GO classes of the TC:down/TL:up group. (XLS 14 KB) [file 12864_2013_6079_MOESM12_ESM.xls]

## Sheet: Tabelle1
GO.ID	Term	Annotated	Significant	Expected	classic	ProbeName	Symbol	GenBank
GO:0015288	porin activity	2	2	0.07	0.0011	A_51_P130459, A_51_P447248	Vdac1, Aqp11	NM_011694, NM_175105
GO:0022829	wide pore channel activity	3	2	0.1	0.0032	A_51_P130459, A_51_P447248	Vdac1, Aqp11	NM_011694, NM_175105
GO:0016831	carboxy-lyase activity	7	2	0.23	0.0204	A_51_P355943, A_52_P21659	Mvd, Pck2	NM_138656, NM_028994
GO:0003855	3-dehydroquinate dehydratase activity	1	1	0.03	0.0331	A_51_P198179	Tor3a	NM_023141
GO:0003872	6-phosphofructokinase activity	1	1	0.03	0.0331	A_51_P117995	Pfkm	NM_021514
GO:0003920	GMP reductase activity	1	1	0.03	0.0331	A_51_P495986	Gmpr	NM_025508
GO:0004161	dimethylallyltranstransferase activity	1	1	0.03	0.0331	A_51_P379798	Fdps	NM_134469
GO:0004163	diphosphomevalonate decarboxylase activity	1	1	0.03	0.0331	A_51_P355943	Mvd	NM_138656
GO:0004308	exo-alpha-sialidase activity	1	1	0.03	0.0331	A_52_P58524	Neu1	NM_010893
GO:0004337	geranyltranstransferase activity	1	1	0.03	0.0331	A_51_P379798	Fdps	NM_134469
GO:0004611	phosphoenolpyruvate carboxykinase activity	1	1	0.03	0.0331	A_52_P21659	Pck2	NM_028994
GO:0004613	phosphoenolpyruvate carboxykinase (GTP) activity	1	1	0.03	0.0331	A_52_P21659	Pck2	NM_028994
GO:0004953	icosanoid receptor activity	1	1	0.03	0.0331	A_52_P55772	Tbxa2r	NM_009325
GO:0004954	prostanoid receptor activity	1	1	0.03	0.0331	A_52_P55772	Tbxa2r	NM_009325
GO:0004960	thromboxane receptor activity	1	1	0.03	0.0331	A_52_P55772	Tbxa2r	NM_009325
GO:0005111	type 2 fibroblast growth factor receptor binding	1	1	0.03	0.0331	A_51_P249957	Fgf18	NM_008005
GO:0005146	leukemia inhibitory factor receptor binding	1	1	0.03	0.0331	A_51_P122425	Ctf1	NM_007795
GO:0008448	N-acetylglucosamine-6-phosphate deacetylase activity	1	1	0.03	0.0331	A_51_P260658	Amdhd2	NM_172935
GO:0008466	glycogenin glucosyltransferase activity	1	1	0.03	0.0331	A_51_P240019	Gyg	NM_013755
GO:0016303	1-phosphatidylinositol-3-kinase activity	1	1	0.03	0.0331	A_52_P564413	Pik3c2g	NM_207683
GO:0016307	phosphatidylinositol phosphate kinase activity	1	1	0.03	0.0331	A_52_P564413	Pik3c2g	NM_207683
GO:0016657	oxidoreductase activity, acting on NADH or NADPH, nitrogenous group as acceptor	1	1	0.03	0.0331	A_51_P495986	Gmpr	NM_025508
GO:0016997	alpha-sialidase activity	1	1	0.03	0.0331	A_52_P58524	Neu1	NM_010893
GO:0035004	phosphatidylinositol 3-kinase activity	1	1	0.03	0.0331	A_52_P564413	Pik3c2g	NM_207683
GO:0035005	1-phosphatidylinositol-4-phosphate 3-kinase activity	1	1	0.03	0.0331	A_52_P564413	Pik3c2g	NM_207683
GO:0035594	ganglioside binding	1	1	0.03	0.0331	A_51_P506093	Clip3	AK005167
GO:0043208	glycosphingolipid binding	1	1	0.03	0.0331	A_51_P506093	Clip3	AK005167
GO:0047012	sterol-4-alpha-carboxylate 3-dehydrogenase (decarboxylating) activity	1	1	0.03	0.0331	A_52_P297803	Nsdhl	NM_010941
GO:0050827	toxin receptor binding	1	1	0.03	0.0331	A_51_P461475	Atn1	NM_007881
GO:0051861	glycolipid binding	1	1	0.03	0.0331	A_51_P506093	Clip3	AK005167
GO:0052742	phosphatidylinositol kinase activity	1	1	0.03	0.0331	A_52_P564413	Pik3c2g	NM_207683
GO:0052794	exo-alpha-(2->3)-sialidase activity	1	1	0.03	0.0331	A_52_P58524	Neu1	NM_010893
GO:0052795	exo-alpha-(2->6)-sialidase activity	1	1	0.03	0.0331	A_52_P58524	Neu1	NM_010893
GO:0052796	exo-alpha-(2->8)-sialidase activity	1	1	0.03	0.0331	A_52_P58524	Neu1	NM_010893
GO:0048029	monosaccharide binding	9	2	0.3	0.0334	A_51_P117995, A_51_P240019	Pfkm, Gyg	NM_021514, NM_013755
GO:0015267	channel activity	22	3	0.73	0.034	A_51_P130459, A_51_P401987, A_51_P447248	Vdac1, Tmem37, Aqp11	NM_011694, NM_019432, NM_175105
GO:0022803	passive transmembrane transporter activity	22	3	0.73	0.034	A_51_P130459, A_51_P401987, A_51_P447248	Vdac1, Tmem37, Aqp11	NM_011694, NM_019432, NM_175105
GO:0016829	lyase activity	23	3	0.76	0.0382	A_51_P198179, A_51_P355943, A_52_P21659	Tor3a, Mvd, Pck2	NM_023141, NM_138656, NM_028994
GO:0016765	transferase activity, transferring alkyl or aryl (other than methyl) groups	11	2	0.36	0.0489	A_51_P377856, A_51_P379798	Gstt3, Fdps	NM_133994, NM_134469
