# Supplementary material for: Dynamics of mRNA and polysomal abundance in early 3T3-L1 adipogenesis
Source: BMC Genomics. 2014 May 18;15(1):381. doi: 10.1186/1471-2164-15-381 (PMC4039748; doi:10.1186/1471-2164-15-381)
Supplement: Supplementary file 13 — Additional file 13: BP TC:down/TL:unchanged. The table contains the inferred BP GO classes of the TC:down/TL:unchanged group. (XLS 299 KB) [file 12864_2013_6079_MOESM13_ESM.xls]

## Sheet: Tabelle1
GO.ID	Term	Annotated	Significant	Expected	classic	ProbeName	Symbol	GenBank
GO:0051276	chromosome organization	80	28	11.22	1.2e-06	A_51_P143212, A_51_P160754, A_51_P161148, A_51_P202074, A_51_P229325, A_51_P257675, A_51_P278893, A_51_P298355, A_51_P307325, A_51_P309328, A_51_P367310, A_51_P446678, A_51_P454280, A_51_P502888, A_51_P506755, A_51_P506761, A_52_P138090, A_52_P231658, A_52_P281209, A_52_P355276, A_52_P36315, A_52_P392544, A_52_P424138, A_52_P477709, A_52_P5213, A_52_P546363, A_52_P63106, A_52_P677272	Smc4, Apobec1, Phf21a, Ncapd2, Smyd3, Tspyl4, Hdac5, Dek, Rbbp4, Nbn, Chaf1b, Mre11a, Chd4, Ncoa1, Tep1, Tep1, Nr3c1, Taf6l, Jmjd2a, Smg6, Eya1, Cdca8, Hcfc1, Dek, Chd1l, Gata3, Nr3c1, Pkn1	AK048650, NM_031159, NM_138755, NM_146171, NM_027188, NM_030203, NM_001077696, NM_025900, NM_009030, NM_013752, NM_028083, NM_018736, NM_145979, NM_010881, NM_009351, NM_009351, AK171439, NM_146092, AK145066, NM_001002764, NM_010164, NM_026560, NM_008224, NM_025900, NM_026539, NM_008091, NM_008173, NM_177262
GO:0010604	positive regulation of macromolecule metabolic process	216	55	30.3	1.7e-06	A_51_P105837, A_51_P113137, A_51_P115005, A_51_P134014, A_51_P148105, A_51_P160754, A_51_P162649, A_51_P188054, A_51_P247963, A_51_P278893, A_51_P279038, A_51_P291139, A_51_P295022, A_51_P309328, A_51_P314111, A_51_P317640, A_51_P367866, A_51_P405280, A_51_P446678, A_51_P451346, A_51_P478548, A_51_P478555, A_51_P499599, A_51_P502888, A_51_P503162, A_51_P508510, A_51_P520879, A_52_P109131, A_52_P1…	Cited2, Elf1, Edn1, Nfia, Rad51, Apobec1, Upf3b, Ebf1, Asb9, Hdac5, Ppargc1a, Upf3b, Nedd4, Nbn, Psip1, Tgfb2, Egr1, Klf7, Mre11a, Klf6, Cited2, Cited2, Osr2, Ncoa1, Klf6, Notch1, Sh3d19, Psip1, Nfia, Ankrd1, Nr3c1, Nfix, Irs1, Spn, Med12, Cul4b, Fzd5, Ncoa6, Uhrf1, Plcb1, Eya1, Nrg1, Nrg1, Wnt6, Hcfc1, Atf7ip, Cenpk, Mafb, Stat1, Ddit3, Gata3, Ppargc1a, Nr3c1, Osr1, Tlr3	NM_010828, NM_007920, NM_010104, NM_010905, NM_011234, NM_031159, NM_026573, NM_007897, NM_027027, NM_001077696, NM_008904, NM_026573, NM_010890, NM_013752, NM_133948, NM_009367, NM_007913, NM_033563, NM_018736, NM_011803, U86445, NM_010828, NM_054049, NM_010881, NM_011803, Z11886, D89677, BC052177, AK042035, NM_013468, AK171439, AK080940, AK141842, NM_009259, NM_021521, AK164640, NM_022721, NM_0…
GO:0009893	positive regulation of metabolic process	229	57	32.12	2.4e-06	A_51_P105837, A_51_P113137, A_51_P115005, A_51_P134014, A_51_P148105, A_51_P160754, A_51_P162649, A_51_P188054, A_51_P247963, A_51_P278893, A_51_P279038, A_51_P291139, A_51_P295022, A_51_P309328, A_51_P314111, A_51_P317640, A_51_P338443, A_51_P367866, A_51_P405280, A_51_P446678, A_51_P451346, A_51_P478548, A_51_P478555, A_51_P499599, A_51_P502150, A_51_P502888, A_51_P503162, A_51_P508510, A_51_P5…	Cited2, Elf1, Edn1, Nfia, Rad51, Apobec1, Upf3b, Ebf1, Asb9, Hdac5, Ppargc1a, Upf3b, Nedd4, Nbn, Psip1, Tgfb2, Angptl4, Egr1, Klf7, Mre11a, Klf6, Cited2, Cited2, Osr2, Slc9a3r1, Ncoa1, Klf6, Notch1, Sh3d19, Psip1, Nfia, Ankrd1, Nr3c1, Nfix, Irs1, Spn, Med12, Cul4b, Fzd5, Ncoa6, Uhrf1, Plcb1, Eya1, Nrg1, Nrg1, Wnt6, Hcfc1, Atf7ip, Cenpk, Mafb, Stat1, Ddit3, Gata3, Ppargc1a, Nr3c1, Osr1, Tlr3	NM_010828, NM_007920, NM_010104, NM_010905, NM_011234, NM_031159, NM_026573, NM_007897, NM_027027, NM_001077696, NM_008904, NM_026573, NM_010890, NM_013752, NM_133948, NM_009367, NM_020581, NM_007913, NM_033563, NM_018736, NM_011803, U86445, NM_010828, NM_054049, NM_012030, NM_010881, NM_011803, Z11886, D89677, BC052177, AK042035, NM_013468, AK171439, AK080940, AK141842, NM_009259, NM_021521, AK1…
GO:0010557	positive regulation of macromolecule biosynthetic process	163	44	22.86	4.2e-06	A_51_P105837, A_51_P113137, A_51_P115005, A_51_P134014, A_51_P160754, A_51_P162649, A_51_P188054, A_51_P278893, A_51_P279038, A_51_P291139, A_51_P314111, A_51_P317640, A_51_P367866, A_51_P405280, A_51_P451346, A_51_P478548, A_51_P478555, A_51_P499599, A_51_P502888, A_51_P503162, A_51_P508510, A_52_P109131, A_52_P120680, A_52_P120803, A_52_P138090, A_52_P148428, A_52_P175242, A_52_P186033, A_52_P1…	Cited2, Elf1, Edn1, Nfia, Apobec1, Upf3b, Ebf1, Hdac5, Ppargc1a, Upf3b, Psip1, Tgfb2, Egr1, Klf7, Klf6, Cited2, Cited2, Osr2, Ncoa1, Klf6, Notch1, Psip1, Nfia, Ankrd1, Nr3c1, Nfix, Irs1, Spn, Med12, Fzd5, Ncoa6, Plcb1, Eya1, Wnt6, Atf7ip, Cenpk, Mafb, Stat1, Ddit3, Gata3, Ppargc1a, Nr3c1, Osr1, Tlr3	NM_010828, NM_007920, NM_010104, NM_010905, NM_031159, NM_026573, NM_007897, NM_001077696, NM_008904, NM_026573, NM_133948, NM_009367, NM_007913, NM_033563, NM_011803, U86445, NM_010828, NM_054049, NM_010881, NM_011803, Z11886, BC052177, AK042035, NM_013468, AK171439, AK080940, AK141842, NM_009259, NM_021521, NM_022721, NM_019825, NM_019677, NM_010164, NM_009526, AK035245, NM_021790, NM_010658, N…
GO:0006259	DNA metabolic process	90	29	12.62	5.3e-06	A_51_P134014, A_51_P143212, A_51_P148105, A_51_P160754, A_51_P202074, A_51_P224013, A_51_P257675, A_51_P270519, A_51_P285446, A_51_P307325, A_51_P309328, A_51_P337089, A_51_P367310, A_51_P446678, A_51_P497402, A_51_P506755, A_51_P506761, A_52_P120680, A_52_P120803, A_52_P128968, A_52_P148428, A_52_P161495, A_52_P213181, A_52_P314705, A_52_P355276, A_52_P36315, A_52_P440729, A_52_P453508, A_52_P52…	Nfia, Smc4, Rad51, Apobec1, Ncapd2, Tk1, Tspyl4, Apitd1, Lig1, Rbbp4, Nbn, Gins1, Chaf1b, Mre11a, Nfkbil2, Tep1, Tep1, Nfia, Ankrd1, Nhej1, Nfix, Bcl6, Cul4b, Uhrf1, Smg6, Eya1, Atf7ip, Dnase2a, Chd1l	NM_010905, AK048650, NM_011234, NM_031159, NM_146171, NM_009387, NM_030203, NM_027263, NM_010715, NM_009030, NM_013752, AK013116, NM_028083, NM_018736, NM_183091, NM_009351, NM_009351, AK042035, NM_013468, NM_029342, AK080940, NM_009744, AK164640, NM_010931, NM_001002764, NM_010164, AK035245, AK010630, NM_026539
GO:0009891	positive regulation of biosynthetic process	170	45	23.84	5.8e-06	A_51_P105837, A_51_P113137, A_51_P115005, A_51_P134014, A_51_P160754, A_51_P162649, A_51_P188054, A_51_P278893, A_51_P279038, A_51_P291139, A_51_P314111, A_51_P317640, A_51_P367866, A_51_P405280, A_51_P451346, A_51_P478548, A_51_P478555, A_51_P499599, A_51_P502150, A_51_P502888, A_51_P503162, A_51_P508510, A_52_P109131, A_52_P120680, A_52_P120803, A_52_P138090, A_52_P148428, A_52_P175242, A_52_P1…	Cited2, Elf1, Edn1, Nfia, Apobec1, Upf3b, Ebf1, Hdac5, Ppargc1a, Upf3b, Psip1, Tgfb2, Egr1, Klf7, Klf6, Cited2, Cited2, Osr2, Slc9a3r1, Ncoa1, Klf6, Notch1, Psip1, Nfia, Ankrd1, Nr3c1, Nfix, Irs1, Spn, Med12, Fzd5, Ncoa6, Plcb1, Eya1, Wnt6, Atf7ip, Cenpk, Mafb, Stat1, Ddit3, Gata3, Ppargc1a, Nr3c1, Osr1, Tlr3	NM_010828, NM_007920, NM_010104, NM_010905, NM_031159, NM_026573, NM_007897, NM_001077696, NM_008904, NM_026573, NM_133948, NM_009367, NM_007913, NM_033563, NM_011803, U86445, NM_010828, NM_054049, NM_012030, NM_010881, NM_011803, Z11886, BC052177, AK042035, NM_013468, AK171439, AK080940, AK141842, NM_009259, NM_021521, NM_022721, NM_019825, NM_019677, NM_010164, NM_009526, AK035245, NM_021790, N…
GO:0006950	response to stress	252	59	35.34	1.3e-05	A_51_P100327, A_51_P105837, A_51_P113430, A_51_P115005, A_51_P130015, A_51_P132978, A_51_P133078, A_51_P143212, A_51_P148105, A_51_P160754, A_51_P162649, A_51_P218984, A_51_P219109, A_51_P220222, A_51_P262171, A_51_P263965, A_51_P270519, A_51_P278893, A_51_P279038, A_51_P285446, A_51_P291139, A_51_P295022, A_51_P309328, A_51_P314111, A_51_P317640, A_51_P320089, A_51_P338443, A_51_P345393, A_51_P3…	Tap1, Cited2, Uaca, Edn1, Ect2, Idh1, Npepps, Smc4, Rad51, Apobec1, Upf3b, Parp9, Il12rb1, no symbol, Irgm1, Hmox1, Apitd1, Hdac5, Ppargc1a, Lig1, Upf3b, Nedd4, Nbn, Psip1, Tgfb2, Gclm, Angptl4, Fas, Chaf1b, Mre11a, Cited2, Cited2, Nfkbil2, Notch1, Psip1, Ankrd1, Irgm1, Nhej1, Bcl6, Spn, Cul4b, Fzd5, Ncoa6, Ubxn4, Uhrf1, Plcb1, Eya1, Nrg1, Nrg1, Stat1, Chd1l, Acot2, Ddit3, Gata3, Pld1, Ppargc1a, …	NM_013683, NM_010828, NM_028283, NM_010104, NM_007900, NM_010497, NM_008942, AK048650, NM_011234, NM_031159, NM_026573, NM_030253, NM_008353, NM_011524, NM_008326, NM_010442, NM_027263, NM_001077696, NM_008904, NM_010715, NM_026573, NM_010890, NM_013752, NM_133948, NM_009367, NM_008129, NM_020581, NM_007987, NM_028083, NM_018736, U86445, NM_010828, NM_183091, Z11886, BC052177, NM_013468, NM_00832…
GO:0031328	positive regulation of cellular biosynthetic process	166	43	23.28	1.7e-05	A_51_P105837, A_51_P113137, A_51_P134014, A_51_P160754, A_51_P162649, A_51_P188054, A_51_P278893, A_51_P279038, A_51_P291139, A_51_P314111, A_51_P367866, A_51_P405280, A_51_P451346, A_51_P478548, A_51_P478555, A_51_P499599, A_51_P502150, A_51_P502888, A_51_P503162, A_51_P508510, A_52_P109131, A_52_P120680, A_52_P120803, A_52_P138090, A_52_P148428, A_52_P175242, A_52_P186033, A_52_P197666, A_52_P2…	Cited2, Elf1, Nfia, Apobec1, Upf3b, Ebf1, Hdac5, Ppargc1a, Upf3b, Psip1, Egr1, Klf7, Klf6, Cited2, Cited2, Osr2, Slc9a3r1, Ncoa1, Klf6, Notch1, Psip1, Nfia, Ankrd1, Nr3c1, Nfix, Irs1, Spn, Med12, Fzd5, Ncoa6, Plcb1, Eya1, Wnt6, Atf7ip, Cenpk, Mafb, Stat1, Ddit3, Gata3, Ppargc1a, Nr3c1, Osr1, Tlr3	NM_010828, NM_007920, NM_010905, NM_031159, NM_026573, NM_007897, NM_001077696, NM_008904, NM_026573, NM_133948, NM_007913, NM_033563, NM_011803, U86445, NM_010828, NM_054049, NM_012030, NM_010881, NM_011803, Z11886, BC052177, AK042035, NM_013468, AK171439, AK080940, AK141842, NM_009259, NM_021521, NM_022721, NM_019825, NM_019677, NM_010164, NM_009526, AK035245, NM_021790, NM_010658, NM_009283, N…
GO:0006357	regulation of transcription from RNA polymerase II promoter	167	43	23.42	2.1e-05	A_51_P105837, A_51_P113137, A_51_P115005, A_51_P134014, A_51_P161148, A_51_P221428, A_51_P263965, A_51_P278893, A_51_P279038, A_51_P295022, A_51_P314111, A_51_P367866, A_51_P451346, A_51_P478548, A_51_P478555, A_51_P499599, A_51_P502888, A_51_P503162, A_51_P508510, A_52_P109131, A_52_P120680, A_52_P120803, A_52_P138090, A_52_P148428, A_52_P161495, A_52_P197666, A_52_P224125, A_52_P245487, A_52_P3…	Cited2, Elf1, Edn1, Nfia, Phf21a, Cbx6, Hmox1, Hdac5, Ppargc1a, Nedd4, Psip1, Egr1, Klf6, Cited2, Cited2, Osr2, Ncoa1, Klf6, Notch1, Psip1, Nfia, Ankrd1, Nr3c1, Nfix, Bcl6, Med12, Fzd5, Ncoa6, Nr1d2, Eya1, Cbx6, Wnt6, Atf7ip, Cenpk, Mafb, Stat1, Ddit3, Gata3, Ppargc1a, Nr3c1, Osr1, Pkn1, Tlr3	NM_010828, NM_007920, NM_010104, NM_010905, NM_138755, NM_028763, NM_010442, NM_001077696, NM_008904, NM_010890, NM_133948, NM_007913, NM_011803, U86445, NM_010828, NM_054049, NM_010881, NM_011803, Z11886, BC052177, AK042035, NM_013468, AK171439, AK080940, NM_009744, NM_021521, NM_022721, NM_019825, NM_011584, NM_010164, NM_028763, NM_009526, AK035245, NM_021790, NM_010658, NM_009283, NM_007837, …
GO:0006996	organelle organization	256	59	35.91	2.2e-05	A_51_P115005, A_51_P130015, A_51_P130639, A_51_P133137, A_51_P133138, A_51_P143212, A_51_P148675, A_51_P160754, A_51_P161148, A_51_P161724, A_51_P169173, A_51_P202074, A_51_P220222, A_51_P229325, A_51_P230103, A_51_P257675, A_51_P278893, A_51_P279038, A_51_P298355, A_51_P307325, A_51_P309328, A_51_P314045, A_51_P314517, A_51_P324124, A_51_P338461, A_51_P338705, A_51_P345393, A_51_P367310, A_51_P3…	Edn1, Ect2, 2410017P07Rik, Kif20a, Kif20a, Smc4, Dag1, Apobec1, Phf21a, Ophn1, Cdkn1b, Ncapd2, no symbol, Smyd3, Birc5, Tspyl4, Hdac5, Ppargc1a, Dek, Rbbp4, Nbn, 2310057J16Rik, Kank3, Unc84b, Numa1, Kank1, Fas, Chaf1b, Tpx2, Pex1, Mre11a, Chd4, Ccnb2, Ofd1, Nek3, Casc5, Slc9a3r1, Ncoa1, Tep1, Tep1, Sh3d19, Nr3c1, 2810433K01Rik, Rock1, Bcl6, Taf6l, Jmjd2a, Smg6, Eya1, Cdca8, Hcfc1, Dek, Chd1l, Gat…	NM_010104, NM_007900, NM_026643, NM_009004, Y09632, AK048650, NM_010017, NM_031159, NM_138755, NM_052976, NM_009875, NM_146171, NM_011524, NM_027188, NM_001012273, NM_030203, NM_001077696, NM_008904, NM_025900, NM_009030, NM_013752, NM_027171, NM_030697, NM_194342, NM_133947, NM_181404, NM_007987, NM_028083, NM_028109, NM_027777, NM_018736, NM_145979, NM_007630, NM_177429, NM_011848, BC080815, NM…
GO:0019219	regulation of nucleobase-containing compound metabolic process	417	86	58.49	2.3e-05	A_51_P105837, A_51_P113137, A_51_P115005, A_51_P130015, A_51_P134014, A_51_P148105, A_51_P160754, A_51_P161148, A_51_P161724, A_51_P163188, A_51_P169173, A_51_P188054, A_51_P202623, A_51_P214985, A_51_P221428, A_51_P223583, A_51_P230103, A_51_P249930, A_51_P253320, A_51_P261428, A_51_P263965, A_51_P275454, A_51_P278893, A_51_P279038, A_51_P295022, A_51_P307325, A_51_P314111, A_51_P367310, A_51_P3…	Cited2, Elf1, Edn1, Ect2, Nfia, Rad51, Apobec1, Phf21a, Ophn1, Rin2, Cdkn1b, Ebf1, Mterfd3, Zfp521, Cbx6, Rgs3, Birc5, Tceal1, Rgs3, Pdcd4, Hmox1, Trim30, Hdac5, Ppargc1a, Nedd4, Rbbp4, Psip1, Chaf1b, Egr1, Klf7, Ssbp2, Sltm, Mre11a, Klf6, Chd4, no symbol, Cited2, Cited2, Arhgap21, Klf3, Osr2, Gtf2i, Slc9a3r1, Ncoa1, Klf6, Notch1, Psip1, Nfia, Ankrd1, Nr3c1, Nfix, Sfmbt1, Bcl6, Med12, Fzd5, Taf6l…	NM_010828, NM_007920, NM_010104, NM_007900, NM_010905, NM_011234, NM_031159, NM_138755, NM_052976, NM_028724, NM_009875, NM_007897, NM_028832, NM_145492, NM_028763, NM_134257, NM_001012273, NM_146236, NM_134257, D86344, NM_010442, NM_009099, NM_001077696, NM_008904, NM_010890, NM_009030, NM_133948, NM_028083, NM_007913, NM_033563, NM_024186, NM_026337, NM_018736, NM_011803, NM_145979, NM_153070, …
GO:0031325	positive regulation of cellular metabolic process	212	51	29.73	2.6e-05	A_51_P105837, A_51_P113137, A_51_P115005, A_51_P134014, A_51_P148105, A_51_P160754, A_51_P162649, A_51_P188054, A_51_P278893, A_51_P279038, A_51_P291139, A_51_P309328, A_51_P314111, A_51_P367866, A_51_P405280, A_51_P446678, A_51_P451346, A_51_P478548, A_51_P478555, A_51_P499599, A_51_P502150, A_51_P502888, A_51_P503162, A_51_P508510, A_51_P520879, A_52_P109131, A_52_P120680, A_52_P120803, A_52_P1…	Cited2, Elf1, Edn1, Nfia, Rad51, Apobec1, Upf3b, Ebf1, Hdac5, Ppargc1a, Upf3b, Nbn, Psip1, Egr1, Klf7, Mre11a, Klf6, Cited2, Cited2, Osr2, Slc9a3r1, Ncoa1, Klf6, Notch1, Sh3d19, Psip1, Nfia, Ankrd1, Nr3c1, Nfix, Irs1, Spn, Med12, Fzd5, Ncoa6, Uhrf1, Plcb1, Eya1, Nrg1, Nrg1, Wnt6, Atf7ip, Cenpk, Mafb, Stat1, Ddit3, Gata3, Ppargc1a, Nr3c1, Osr1, Tlr3	NM_010828, NM_007920, NM_010104, NM_010905, NM_011234, NM_031159, NM_026573, NM_007897, NM_001077696, NM_008904, NM_026573, NM_013752, NM_133948, NM_007913, NM_033563, NM_018736, NM_011803, U86445, NM_010828, NM_054049, NM_012030, NM_010881, NM_011803, Z11886, D89677, BC052177, AK042035, NM_013468, AK171439, AK080940, AK141842, NM_009259, NM_021521, NM_022721, NM_019825, NM_010931, NM_019677, NM_…
GO:0051171	regulation of nitrogen compound metabolic process	418	86	58.63	2.6e-05	A_51_P105837, A_51_P113137, A_51_P115005, A_51_P130015, A_51_P134014, A_51_P148105, A_51_P160754, A_51_P161148, A_51_P161724, A_51_P163188, A_51_P169173, A_51_P188054, A_51_P202623, A_51_P214985, A_51_P221428, A_51_P223583, A_51_P230103, A_51_P249930, A_51_P253320, A_51_P261428, A_51_P263965, A_51_P275454, A_51_P278893, A_51_P279038, A_51_P295022, A_51_P307325, A_51_P314111, A_51_P367310, A_51_P3…	Cited2, Elf1, Edn1, Ect2, Nfia, Rad51, Apobec1, Phf21a, Ophn1, Rin2, Cdkn1b, Ebf1, Mterfd3, Zfp521, Cbx6, Rgs3, Birc5, Tceal1, Rgs3, Pdcd4, Hmox1, Trim30, Hdac5, Ppargc1a, Nedd4, Rbbp4, Psip1, Chaf1b, Egr1, Klf7, Ssbp2, Sltm, Mre11a, Klf6, Chd4, no symbol, Cited2, Cited2, Arhgap21, Klf3, Osr2, Gtf2i, Slc9a3r1, Ncoa1, Klf6, Notch1, Psip1, Nfia, Ankrd1, Nr3c1, Nfix, Sfmbt1, Bcl6, Med12, Fzd5, Taf6l…	NM_010828, NM_007920, NM_010104, NM_007900, NM_010905, NM_011234, NM_031159, NM_138755, NM_052976, NM_028724, NM_009875, NM_007897, NM_028832, NM_145492, NM_028763, NM_134257, NM_001012273, NM_146236, NM_134257, D86344, NM_010442, NM_009099, NM_001077696, NM_008904, NM_010890, NM_009030, NM_133948, NM_028083, NM_007913, NM_033563, NM_024186, NM_026337, NM_018736, NM_011803, NM_145979, NM_153070, …
GO:0045893	positive regulation of transcription, DNA-dependent	144	38	20.2	3.6e-05	A_51_P105837, A_51_P113137, A_51_P134014, A_51_P160754, A_51_P188054, A_51_P278893, A_51_P279038, A_51_P314111, A_51_P367866, A_51_P405280, A_51_P451346, A_51_P478548, A_51_P478555, A_51_P499599, A_51_P502888, A_51_P503162, A_51_P508510, A_52_P109131, A_52_P120680, A_52_P120803, A_52_P138090, A_52_P148428, A_52_P197666, A_52_P224125, A_52_P245487, A_52_P351574, A_52_P36315, A_52_P415155, A_52_P44…	Cited2, Elf1, Nfia, Apobec1, Ebf1, Hdac5, Ppargc1a, Psip1, Egr1, Klf7, Klf6, Cited2, Cited2, Osr2, Ncoa1, Klf6, Notch1, Psip1, Nfia, Ankrd1, Nr3c1, Nfix, Med12, Fzd5, Ncoa6, Plcb1, Eya1, Wnt6, Atf7ip, Cenpk, Mafb, Stat1, Ddit3, Gata3, Ppargc1a, Nr3c1, Osr1, Tlr3	NM_010828, NM_007920, NM_010905, NM_031159, NM_007897, NM_001077696, NM_008904, NM_133948, NM_007913, NM_033563, NM_011803, U86445, NM_010828, NM_054049, NM_010881, NM_011803, Z11886, BC052177, AK042035, NM_013468, AK171439, AK080940, NM_021521, NM_022721, NM_019825, NM_019677, NM_010164, NM_009526, AK035245, NM_021790, NM_010658, NM_009283, NM_007837, NM_008091, AK032149, NM_008173, NM_011859, N…
GO:0045944	positive regulation of transcription from RNA polymerase II promoter	99	29	13.89	4.2e-05	A_51_P113137, A_51_P134014, A_51_P278893, A_51_P279038, A_51_P314111, A_51_P367866, A_51_P451346, A_51_P499599, A_51_P502888, A_51_P503162, A_51_P508510, A_52_P109131, A_52_P120680, A_52_P120803, A_52_P138090, A_52_P148428, A_52_P197666, A_52_P224125, A_52_P245487, A_52_P36315, A_52_P4666, A_52_P495869, A_52_P496503, A_52_P533146, A_52_P546363, A_52_P5945, A_52_P63106, A_52_P63728, A_52_P85174	Elf1, Nfia, Hdac5, Ppargc1a, Psip1, Egr1, Klf6, Osr2, Ncoa1, Klf6, Notch1, Psip1, Nfia, Ankrd1, Nr3c1, Nfix, Med12, Fzd5, Ncoa6, Eya1, Cenpk, Mafb, Stat1, Ddit3, Gata3, Ppargc1a, Nr3c1, Osr1, Tlr3	NM_007920, NM_010905, NM_001077696, NM_008904, NM_133948, NM_007913, NM_011803, NM_054049, NM_010881, NM_011803, Z11886, BC052177, AK042035, NM_013468, AK171439, AK080940, NM_021521, NM_022721, NM_019825, NM_010164, NM_021790, NM_010658, NM_009283, NM_007837, NM_008091, AK032149, NM_008173, NM_011859, NM_126166
GO:0051254	positive regulation of RNA metabolic process	145	38	20.34	4.3e-05	A_51_P105837, A_51_P113137, A_51_P134014, A_51_P160754, A_51_P188054, A_51_P278893, A_51_P279038, A_51_P314111, A_51_P367866, A_51_P405280, A_51_P451346, A_51_P478548, A_51_P478555, A_51_P499599, A_51_P502888, A_51_P503162, A_51_P508510, A_52_P109131, A_52_P120680, A_52_P120803, A_52_P138090, A_52_P148428, A_52_P197666, A_52_P224125, A_52_P245487, A_52_P351574, A_52_P36315, A_52_P415155, A_52_P44…	Cited2, Elf1, Nfia, Apobec1, Ebf1, Hdac5, Ppargc1a, Psip1, Egr1, Klf7, Klf6, Cited2, Cited2, Osr2, Ncoa1, Klf6, Notch1, Psip1, Nfia, Ankrd1, Nr3c1, Nfix, Med12, Fzd5, Ncoa6, Plcb1, Eya1, Wnt6, Atf7ip, Cenpk, Mafb, Stat1, Ddit3, Gata3, Ppargc1a, Nr3c1, Osr1, Tlr3	NM_010828, NM_007920, NM_010905, NM_031159, NM_007897, NM_001077696, NM_008904, NM_133948, NM_007913, NM_033563, NM_011803, U86445, NM_010828, NM_054049, NM_010881, NM_011803, Z11886, BC052177, AK042035, NM_013468, AK171439, AK080940, NM_021521, NM_022721, NM_019825, NM_019677, NM_010164, NM_009526, AK035245, NM_021790, NM_010658, NM_009283, NM_007837, NM_008091, AK032149, NM_008173, NM_011859, N…
GO:0010628	positive regulation of gene expression	156	40	21.88	4.6e-05	A_51_P105837, A_51_P113137, A_51_P134014, A_51_P160754, A_51_P188054, A_51_P278893, A_51_P279038, A_51_P314111, A_51_P317640, A_51_P367866, A_51_P405280, A_51_P451346, A_51_P478548, A_51_P478555, A_51_P499599, A_51_P502888, A_51_P503162, A_51_P508510, A_52_P109131, A_52_P120680, A_52_P120803, A_52_P138090, A_52_P148428, A_52_P197666, A_52_P224125, A_52_P245487, A_52_P351574, A_52_P36315, A_52_P41…	Cited2, Elf1, Nfia, Apobec1, Ebf1, Hdac5, Ppargc1a, Psip1, Tgfb2, Egr1, Klf7, Klf6, Cited2, Cited2, Osr2, Ncoa1, Klf6, Notch1, Psip1, Nfia, Ankrd1, Nr3c1, Nfix, Med12, Fzd5, Ncoa6, Plcb1, Eya1, Wnt6, Hcfc1, Atf7ip, Cenpk, Mafb, Stat1, Ddit3, Gata3, Ppargc1a, Nr3c1, Osr1, Tlr3	NM_010828, NM_007920, NM_010905, NM_031159, NM_007897, NM_001077696, NM_008904, NM_133948, NM_009367, NM_007913, NM_033563, NM_011803, U86445, NM_010828, NM_054049, NM_010881, NM_011803, Z11886, BC052177, AK042035, NM_013468, AK171439, AK080940, NM_021521, NM_022721, NM_019825, NM_019677, NM_010164, NM_009526, NM_008224, AK035245, NM_021790, NM_010658, NM_009283, NM_007837, NM_008091, AK032149, N…
GO:0071842	cellular component organization at cellular level	365	76	51.19	5.9e-05	A_51_P115005, A_51_P130015, A_51_P130639, A_51_P133137, A_51_P133138, A_51_P143212, A_51_P148675, A_51_P160754, A_51_P161148, A_51_P161724, A_51_P169173, A_51_P202074, A_51_P220222, A_51_P229325, A_51_P230103, A_51_P257675, A_51_P278893, A_51_P279038, A_51_P295022, A_51_P298355, A_51_P307325, A_51_P309328, A_51_P314045, A_51_P314111, A_51_P314517, A_51_P317640, A_51_P324124, A_51_P338461, A_51_P3…	Edn1, Ect2, 2410017P07Rik, Kif20a, Kif20a, Smc4, Dag1, Apobec1, Phf21a, Ophn1, Cdkn1b, Ncapd2, no symbol, Smyd3, Birc5, Tspyl4, Hdac5, Ppargc1a, Nedd4, Dek, Rbbp4, Nbn, 2310057J16Rik, Psip1, Kank3, Tgfb2, Unc84b, Numa1, Kank1, Fas, Wdr51b, Chaf1b, Tpx2, Pex1, Klf7, Asap1, Mre11a, Chd4, Ccnb2, Ofd1, Nek3, Casc5, Slc9a3r1, Ncoa1, Tep1, Tep1, Notch1, Sh3d19, Psip1, Ankrd1, Nr3c1, 2810433K01Rik, Rock…	NM_010104, NM_007900, NM_026643, NM_009004, Y09632, AK048650, NM_010017, NM_031159, NM_138755, NM_052976, NM_009875, NM_146171, NM_011524, NM_027188, NM_001012273, NM_030203, NM_001077696, NM_008904, NM_010890, NM_025900, NM_009030, NM_013752, NM_027171, NM_133948, NM_030697, NM_009367, NM_194342, NM_133947, NM_181404, NM_007987, NM_027740, NM_028083, NM_028109, NM_027777, NM_033563, NM_010026, N…
GO:0045935	positive regulation of nucleobase-containing compound metabolic process	158	40	22.16	6.3e-05	A_51_P105837, A_51_P113137, A_51_P134014, A_51_P148105, A_51_P160754, A_51_P188054, A_51_P278893, A_51_P279038, A_51_P314111, A_51_P367866, A_51_P405280, A_51_P451346, A_51_P478548, A_51_P478555, A_51_P499599, A_51_P502150, A_51_P502888, A_51_P503162, A_51_P508510, A_52_P109131, A_52_P120680, A_52_P120803, A_52_P138090, A_52_P148428, A_52_P197666, A_52_P224125, A_52_P245487, A_52_P351574, A_52_P3…	Cited2, Elf1, Nfia, Rad51, Apobec1, Ebf1, Hdac5, Ppargc1a, Psip1, Egr1, Klf7, Klf6, Cited2, Cited2, Osr2, Slc9a3r1, Ncoa1, Klf6, Notch1, Psip1, Nfia, Ankrd1, Nr3c1, Nfix, Med12, Fzd5, Ncoa6, Plcb1, Eya1, Wnt6, Atf7ip, Cenpk, Mafb, Stat1, Ddit3, Gata3, Ppargc1a, Nr3c1, Osr1, Tlr3	NM_010828, NM_007920, NM_010905, NM_011234, NM_031159, NM_007897, NM_001077696, NM_008904, NM_133948, NM_007913, NM_033563, NM_011803, U86445, NM_010828, NM_054049, NM_012030, NM_010881, NM_011803, Z11886, BC052177, AK042035, NM_013468, AK171439, AK080940, NM_021521, NM_022721, NM_019825, NM_019677, NM_010164, NM_009526, AK035245, NM_021790, NM_010658, NM_009283, NM_007837, NM_008091, AK032149, N…
GO:0051173	positive regulation of nitrogen compound metabolic process	158	40	22.16	6.3e-05	A_51_P105837, A_51_P113137, A_51_P134014, A_51_P148105, A_51_P160754, A_51_P188054, A_51_P278893, A_51_P279038, A_51_P314111, A_51_P367866, A_51_P405280, A_51_P451346, A_51_P478548, A_51_P478555, A_51_P499599, A_51_P502150, A_51_P502888, A_51_P503162, A_51_P508510, A_52_P109131, A_52_P120680, A_52_P120803, A_52_P138090, A_52_P148428, A_52_P197666, A_52_P224125, A_52_P245487, A_52_P351574, A_52_P3…	Cited2, Elf1, Nfia, Rad51, Apobec1, Ebf1, Hdac5, Ppargc1a, Psip1, Egr1, Klf7, Klf6, Cited2, Cited2, Osr2, Slc9a3r1, Ncoa1, Klf6, Notch1, Psip1, Nfia, Ankrd1, Nr3c1, Nfix, Med12, Fzd5, Ncoa6, Plcb1, Eya1, Wnt6, Atf7ip, Cenpk, Mafb, Stat1, Ddit3, Gata3, Ppargc1a, Nr3c1, Osr1, Tlr3	NM_010828, NM_007920, NM_010905, NM_011234, NM_031159, NM_007897, NM_001077696, NM_008904, NM_133948, NM_007913, NM_033563, NM_011803, U86445, NM_010828, NM_054049, NM_012030, NM_010881, NM_011803, Z11886, BC052177, AK042035, NM_013468, AK171439, AK080940, NM_021521, NM_022721, NM_019825, NM_019677, NM_010164, NM_009526, AK035245, NM_021790, NM_010658, NM_009283, NM_007837, NM_008091, AK032149, N…
GO:0006310	DNA recombination	19	10	2.66	7.3e-05	A_51_P143212, A_51_P148105, A_51_P270519, A_51_P285446, A_51_P309328, A_51_P497402, A_51_P506755, A_51_P506761, A_52_P128968, A_52_P161495	Smc4, Rad51, Apitd1, Lig1, Nbn, Nfkbil2, Tep1, Tep1, Nhej1, Bcl6	AK048650, NM_011234, NM_027263, NM_010715, NM_013752, NM_183091, NM_009351, NM_009351, NM_029342, NM_009744
GO:0000226	microtubule cytoskeleton organization	42	16	5.89	8e-05	A_51_P130015, A_51_P130639, A_51_P133137, A_51_P133138, A_51_P148675, A_51_P169173, A_51_P220222, A_51_P230103, A_51_P314045, A_51_P338461, A_51_P369200, A_51_P481210, A_51_P489285, A_52_P139650, A_52_P36315, A_52_P647900	Ect2, 2410017P07Rik, Kif20a, Kif20a, Dag1, Cdkn1b, no symbol, Birc5, 2310057J16Rik, Numa1, Tpx2, Ofd1, Casc5, 2810433K01Rik, Eya1, Arhgef2	NM_007900, NM_026643, NM_009004, Y09632, NM_010017, NM_009875, NM_011524, NM_001012273, NM_027171, NM_133947, NM_028109, NM_177429, BC080815, NM_025581, NM_010164, AK171223
GO:0006366	transcription from RNA polymerase II promoter	176	43	24.68	8.2e-05	A_51_P105837, A_51_P113137, A_51_P115005, A_51_P134014, A_51_P161148, A_51_P221428, A_51_P263965, A_51_P278893, A_51_P279038, A_51_P295022, A_51_P314111, A_51_P367866, A_51_P451346, A_51_P478548, A_51_P478555, A_51_P499599, A_51_P502888, A_51_P503162, A_51_P508510, A_52_P109131, A_52_P120680, A_52_P120803, A_52_P138090, A_52_P148428, A_52_P161495, A_52_P197666, A_52_P224125, A_52_P245487, A_52_P3…	Cited2, Elf1, Edn1, Nfia, Phf21a, Cbx6, Hmox1, Hdac5, Ppargc1a, Nedd4, Psip1, Egr1, Klf6, Cited2, Cited2, Osr2, Ncoa1, Klf6, Notch1, Psip1, Nfia, Ankrd1, Nr3c1, Nfix, Bcl6, Med12, Fzd5, Ncoa6, Nr1d2, Eya1, Cbx6, Wnt6, Atf7ip, Cenpk, Mafb, Stat1, Ddit3, Gata3, Ppargc1a, Nr3c1, Osr1, Pkn1, Tlr3	NM_010828, NM_007920, NM_010104, NM_010905, NM_138755, NM_028763, NM_010442, NM_001077696, NM_008904, NM_010890, NM_133948, NM_007913, NM_011803, U86445, NM_010828, NM_054049, NM_010881, NM_011803, Z11886, BC052177, AK042035, NM_013468, AK171439, AK080940, NM_009744, NM_021521, NM_022721, NM_019825, NM_011584, NM_010164, NM_028763, NM_009526, AK035245, NM_021790, NM_010658, NM_009283, NM_007837, …
GO:0080090	regulation of primary metabolic process	523	100	73.35	0.00012	A_51_P105837, A_51_P113137, A_51_P115005, A_51_P130015, A_51_P134014, A_51_P148105, A_51_P160754, A_51_P161148, A_51_P161724, A_51_P162649, A_51_P163188, A_51_P169173, A_51_P188054, A_51_P202623, A_51_P214985, A_51_P221428, A_51_P223583, A_51_P230103, A_51_P247963, A_51_P249930, A_51_P253320, A_51_P261428, A_51_P263965, A_51_P275454, A_51_P278893, A_51_P279038, A_51_P288390, A_51_P291139, A_51_P2…	Cited2, Elf1, Edn1, Ect2, Nfia, Rad51, Apobec1, Phf21a, Ophn1, Upf3b, Rin2, Cdkn1b, Ebf1, Mterfd3, Zfp521, Cbx6, Rgs3, Birc5, Asb9, Tceal1, Rgs3, Pdcd4, Hmox1, Trim30, Hdac5, Ppargc1a, Pick1, Upf3b, Nedd4, Rbbp4, Nbn, Psip1, Tgfb2, Angptl4, Pfkfb1, Chaf1b, Egr1, Tpx2, Klf7, Ssbp2, Sltm, Mre11a, Klf6, Chd4, Ccnb2, no symbol, Cited2, Cited2, Arhgap21, Klf3, Osr2, Gtf2i, Slc9a3r1, Ncoa1, Klf6, Notch…	NM_010828, NM_007920, NM_010104, NM_007900, NM_010905, NM_011234, NM_031159, NM_138755, NM_052976, NM_026573, NM_028724, NM_009875, NM_007897, NM_028832, NM_145492, NM_028763, NM_134257, NM_001012273, NM_027027, NM_146236, NM_134257, D86344, NM_010442, NM_009099, NM_001077696, NM_008904, NM_008837, NM_026573, NM_010890, NM_009030, NM_013752, NM_133948, NM_009367, NM_020581, NM_008824, NM_028083, …
GO:0016568	chromatin modification	52	18	7.29	0.00012	A_51_P160754, A_51_P161148, A_51_P229325, A_51_P278893, A_51_P298355, A_51_P307325, A_51_P454280, A_51_P502888, A_52_P138090, A_52_P231658, A_52_P281209, A_52_P36315, A_52_P424138, A_52_P477709, A_52_P5213, A_52_P546363, A_52_P63106, A_52_P677272	Apobec1, Phf21a, Smyd3, Hdac5, Dek, Rbbp4, Chd4, Ncoa1, Nr3c1, Taf6l, Jmjd2a, Eya1, Hcfc1, Dek, Chd1l, Gata3, Nr3c1, Pkn1	NM_031159, NM_138755, NM_027188, NM_001077696, NM_025900, NM_009030, NM_145979, NM_010881, AK171439, NM_146092, AK145066, NM_010164, NM_008224, NM_025900, NM_026539, NM_008091, NM_008173, NM_177262
GO:0019222	regulation of metabolic process	609	113	85.42	0.00014	A_51_P105837, A_51_P113137, A_51_P113430, A_51_P115005, A_51_P130015, A_51_P134014, A_51_P148105, A_51_P160754, A_51_P161148, A_51_P161724, A_51_P162649, A_51_P163188, A_51_P169173, A_51_P188054, A_51_P202623, A_51_P214985, A_51_P221428, A_51_P223583, A_51_P230103, A_51_P242043, A_51_P247963, A_51_P249930, A_51_P253320, A_51_P261428, A_51_P263965, A_51_P275123, A_51_P275454, A_51_P278893, A_51_P2…	Cited2, Elf1, Uaca, Edn1, Ect2, Nfia, Rad51, Apobec1, Phf21a, Ophn1, Upf3b, Rin2, Cdkn1b, Ebf1, Mterfd3, Zfp521, Cbx6, Rgs3, Birc5, Dhcr24, Asb9, Tceal1, Rgs3, Pdcd4, Hmox1, Psd3, Trim30, Hdac5, Ppargc1a, Pick1, Upf3b, Nedd4, Rbbp4, Nbn, 2310057J16Rik, Psip1, Tgfb2, Gclm, Aph1b, Angptl4, Pfkfb1, Chaf1b, Egr1, Tpx2, Fgd6, Klf7, Ssbp2, Sltm, Ralgps1, Mre11a, Klf6, Rab3il1, Chd4, Ccnb2, no symbol, C…	NM_010828, NM_007920, NM_028283, NM_010104, NM_007900, NM_010905, NM_011234, NM_031159, NM_138755, NM_052976, NM_026573, NM_028724, NM_009875, NM_007897, NM_028832, NM_145492, NM_028763, NM_134257, NM_001012273, NM_053272, NM_027027, NM_146236, NM_134257, D86344, NM_010442, BC003498, NM_009099, NM_001077696, NM_008904, NM_008837, NM_026573, NM_010890, NM_009030, NM_013752, NM_027171, NM_133948, N…
GO:0007422	peripheral nervous system development	8	6	1.12	0.00016	A_51_P105837, A_51_P148675, A_51_P478548, A_51_P478555, A_52_P369761, A_52_P369769	Cited2, Dag1, Cited2, Cited2, Nrg1, Nrg1	NM_010828, NM_010017, U86445, NM_010828, AK141037, AK170314
GO:0000279	M phase	53	18	7.43	0.00016	A_51_P115005, A_51_P143212, A_51_P148105, A_51_P202074, A_51_P220222, A_51_P230103, A_51_P270519, A_51_P309328, A_51_P369200, A_51_P446678, A_51_P457528, A_51_P484510, A_51_P489285, A_52_P139650, A_52_P351574, A_52_P392544, A_52_P556099, A_52_P647900	Edn1, Smc4, Rad51, Ncapd2, no symbol, Birc5, Apitd1, Nbn, Tpx2, Mre11a, Ccnb2, Nek3, Casc5, 2810433K01Rik, Plcb1, Cdca8, Oip5, Arhgef2	NM_010104, AK048650, NM_011234, NM_146171, NM_011524, NM_001012273, NM_027263, NM_013752, NM_028109, NM_018736, NM_007630, NM_011848, BC080815, NM_025581, NM_019677, NM_026560, NM_001042653, AK171223
GO:0016043	cellular component organization	483	93	67.74	0.00018	A_51_P115005, A_51_P130015, A_51_P130639, A_51_P133137, A_51_P133138, A_51_P137236, A_51_P143212, A_51_P148105, A_51_P148675, A_51_P160754, A_51_P161148, A_51_P161724, A_51_P163188, A_51_P163694, A_51_P169173, A_51_P189361, A_51_P202074, A_51_P220222, A_51_P224013, A_51_P229325, A_51_P230103, A_51_P242043, A_51_P257675, A_51_P263965, A_51_P267494, A_51_P278893, A_51_P279038, A_51_P288390, A_51_P2…	Edn1, Ect2, 2410017P07Rik, Kif20a, Kif20a, Olfm1, Smc4, Rad51, Dag1, Apobec1, Phf21a, Ophn1, Rin2, Rufy1, Cdkn1b, Osgin1, Ncapd2, no symbol, Tk1, Smyd3, Birc5, Dhcr24, Tspyl4, Hmox1, Cdc42ep3, Hdac5, Ppargc1a, Pick1, Nedd4, Dek, Rerg, Rbbp4, Nbn, 2310057J16Rik, Hacl1, Psip1, Kank3, Tgfb2, Unc84b, Angptl4, Numa1, Kank1, Fas, Wdr51b, Chaf1b, Tpx2, Gulp1, Pacs2, Pex1, Klf7, Asap1, Mre11a, Chd4, Ccnb…	NM_010104, NM_007900, NM_026643, NM_009004, Y09632, NM_019498, AK048650, NM_011234, NM_010017, NM_031159, NM_138755, NM_052976, NM_028724, NM_172557, NM_009875, NM_027950, NM_146171, NM_011524, NM_009387, NM_027188, NM_001012273, NM_053272, NM_030203, NM_010442, NM_026514, NM_001077696, NM_008904, NM_008837, NM_010890, NM_025900, NM_181988, NM_009030, NM_013752, NM_027171, NM_019975, NM_133948, N…
GO:0030522	intracellular receptor mediated signaling pathway	14	8	1.96	0.00019	A_51_P105837, A_51_P185939, A_51_P295022, A_51_P478548, A_51_P478555, A_52_P138090, A_52_P197666, A_52_P63106	Cited2, Gper, Nedd4, Cited2, Cited2, Nr3c1, Med12, Nr3c1	NM_010828, NM_029771, NM_010890, U86445, NM_010828, AK171439, NM_021521, NM_008173
GO:0050896	response to stimulus	640	117	89.76	0.00019	A_51_P100327, A_51_P105837, A_51_P112355, A_51_P113137, A_51_P113430, A_51_P113806, A_51_P115005, A_51_P130015, A_51_P132978, A_51_P133078, A_51_P143212, A_51_P146802, A_51_P148105, A_51_P148675, A_51_P160754, A_51_P161148, A_51_P161724, A_51_P162649, A_51_P163188, A_51_P169173, A_51_P172231, A_51_P185939, A_51_P218984, A_51_P219109, A_51_P219444, A_51_P220222, A_51_P223583, A_51_P233797, A_51_P2…	Tap1, Cited2, Igtp, Elf1, Uaca, Gpr85, Edn1, Ect2, Idh1, Npepps, Smc4, Rhobtb1, Rad51, Dag1, Apobec1, Phf21a, Ophn1, Upf3b, Rin2, Cdkn1b, Gsdmd, Gper, Parp9, Il12rb1, Plcl2, no symbol, Rgs3, Adh7, Dhcr24, Asb9, Slc25a13, Rgs3, Irgm1, Hmox1, Apitd1, Psd3, Hdac5, Ppargc1a, Lig1, Pick1, Upf3b, Nedd4, Rerg, Nbn, Psip1, Tgfb2, Gclm, Aph1b, Npy1r, Angptl4, Fas, Chaf1b, Egr1, Olfr767, Apbb1ip, Tenc1, Fg…	NM_013683, NM_010828, NM_018738, NM_007920, NM_028283, NM_145066, NM_010104, NM_007900, NM_010497, NM_008942, AK048650, BC099973, NM_011234, NM_010017, NM_031159, NM_138755, NM_052976, NM_026573, NM_028724, NM_009875, NM_026960, NM_029771, NM_030253, NM_008353, NM_013880, NM_011524, NM_134257, NM_009626, NM_053272, NM_027027, NM_015829, NM_134257, NM_008326, NM_010442, NM_027263, BC003498, NM_001…
GO:0006325	chromatin organization	63	20	8.84	0.00021	A_51_P160754, A_51_P161148, A_51_P229325, A_51_P257675, A_51_P278893, A_51_P298355, A_51_P307325, A_51_P367310, A_51_P454280, A_51_P502888, A_52_P138090, A_52_P231658, A_52_P281209, A_52_P36315, A_52_P424138, A_52_P477709, A_52_P5213, A_52_P546363, A_52_P63106, A_52_P677272	Apobec1, Phf21a, Smyd3, Tspyl4, Hdac5, Dek, Rbbp4, Chaf1b, Chd4, Ncoa1, Nr3c1, Taf6l, Jmjd2a, Eya1, Hcfc1, Dek, Chd1l, Gata3, Nr3c1, Pkn1	NM_031159, NM_138755, NM_027188, NM_030203, NM_001077696, NM_025900, NM_009030, NM_028083, NM_145979, NM_010881, AK171439, NM_146092, AK145066, NM_010164, NM_008224, NM_025900, NM_026539, NM_008091, NM_008173, NM_177262
GO:0006355	regulation of transcription, DNA-dependent	348	71	48.81	0.00022	A_51_P105837, A_51_P113137, A_51_P115005, A_51_P134014, A_51_P160754, A_51_P161148, A_51_P169173, A_51_P188054, A_51_P202623, A_51_P214985, A_51_P221428, A_51_P230103, A_51_P249930, A_51_P261428, A_51_P263965, A_51_P275454, A_51_P278893, A_51_P279038, A_51_P295022, A_51_P307325, A_51_P314111, A_51_P367310, A_51_P367866, A_51_P405280, A_51_P408932, A_51_P420085, A_51_P451346, A_51_P454280, A_51_P4…	Cited2, Elf1, Edn1, Nfia, Apobec1, Phf21a, Cdkn1b, Ebf1, Mterfd3, Zfp521, Cbx6, Birc5, Tceal1, Pdcd4, Hmox1, Trim30, Hdac5, Ppargc1a, Nedd4, Rbbp4, Psip1, Chaf1b, Egr1, Klf7, Ssbp2, Sltm, Klf6, Chd4, Cited2, Cited2, Klf3, Osr2, Gtf2i, Ncoa1, Klf6, Notch1, Psip1, Nfia, Ankrd1, Nr3c1, Nfix, Sfmbt1, Bcl6, Med12, Fzd5, Taf6l, Lass4, Ncoa6, Jmjd2a, Nr1d2, Uhrf1, Plcb1, Eya1, Nrg1, Nrg1, Cbx6, Wnt6, Hc…	NM_010828, NM_007920, NM_010104, NM_010905, NM_031159, NM_138755, NM_009875, NM_007897, NM_028832, NM_145492, NM_028763, NM_001012273, NM_146236, D86344, NM_010442, NM_009099, NM_001077696, NM_008904, NM_010890, NM_009030, NM_133948, NM_028083, NM_007913, NM_033563, NM_024186, NM_026337, NM_011803, NM_145979, U86445, NM_010828, NM_008453, NM_054049, NM_010365, NM_010881, NM_011803, Z11886, BC0521…
GO:0031323	regulation of cellular metabolic process	531	100	74.48	0.00023	A_51_P105837, A_51_P113137, A_51_P115005, A_51_P130015, A_51_P134014, A_51_P148105, A_51_P160754, A_51_P161148, A_51_P161724, A_51_P162649, A_51_P163188, A_51_P169173, A_51_P188054, A_51_P202623, A_51_P214985, A_51_P221428, A_51_P223583, A_51_P230103, A_51_P249930, A_51_P253320, A_51_P261428, A_51_P263965, A_51_P275454, A_51_P278893, A_51_P279038, A_51_P288390, A_51_P291139, A_51_P295022, A_51_P3…	Cited2, Elf1, Edn1, Ect2, Nfia, Rad51, Apobec1, Phf21a, Ophn1, Upf3b, Rin2, Cdkn1b, Ebf1, Mterfd3, Zfp521, Cbx6, Rgs3, Birc5, Tceal1, Rgs3, Pdcd4, Hmox1, Trim30, Hdac5, Ppargc1a, Pick1, Upf3b, Nedd4, Rbbp4, Nbn, 2310057J16Rik, Psip1, Tgfb2, Pfkfb1, Chaf1b, Egr1, Tpx2, Klf7, Ssbp2, Sltm, Mre11a, Klf6, Chd4, Ccnb2, no symbol, Cited2, Cited2, Arhgap21, Casc5, Klf3, Osr2, Gtf2i, Slc9a3r1, Ncoa1, Klf6…	NM_010828, NM_007920, NM_010104, NM_007900, NM_010905, NM_011234, NM_031159, NM_138755, NM_052976, NM_026573, NM_028724, NM_009875, NM_007897, NM_028832, NM_145492, NM_028763, NM_134257, NM_001012273, NM_146236, NM_134257, D86344, NM_010442, NM_009099, NM_001077696, NM_008904, NM_008837, NM_026573, NM_010890, NM_009030, NM_013752, NM_027171, NM_133948, NM_009367, NM_008824, NM_028083, NM_007913, …
GO:0051301	cell division	64	20	8.98	0.00026	A_51_P130015, A_51_P133137, A_51_P133138, A_51_P143212, A_51_P202074, A_51_P230103, A_51_P285446, A_51_P317640, A_51_P369200, A_51_P457528, A_51_P484510, A_51_P489285, A_51_P508510, A_52_P139650, A_52_P152428, A_52_P392544, A_52_P445622, A_52_P556099, A_52_P647900, A_52_P663585	Ect2, Kif20a, Kif20a, Smc4, Ncapd2, Birc5, Lig1, Tgfb2, Tpx2, Ccnb2, Nek3, Casc5, Notch1, 2810433K01Rik, Rock1, Cdca8, 2610002M06Rik, Oip5, Arhgef2, Sept10	NM_007900, NM_009004, Y09632, AK048650, NM_146171, NM_001012273, NM_010715, NM_009367, NM_028109, NM_007630, NM_011848, BC080815, Z11886, NM_025581, NM_009071, NM_026560, NM_025921, NM_001042653, AK171223, NM_001024910
GO:0048523	negative regulation of cellular process	362	73	50.77	0.00026	A_51_P105837, A_51_P113137, A_51_P113430, A_51_P115005, A_51_P127215, A_51_P148675, A_51_P160754, A_51_P161148, A_51_P169173, A_51_P189361, A_51_P220222, A_51_P221428, A_51_P223583, A_51_P230103, A_51_P233797, A_51_P242043, A_51_P253320, A_51_P261428, A_51_P263965, A_51_P278893, A_51_P279038, A_51_P295022, A_51_P305508, A_51_P309328, A_51_P314517, A_51_P317640, A_51_P320089, A_51_P336282, A_51_P3…	Cited2, Elf1, Uaca, Edn1, Sesn3, Dag1, Apobec1, Phf21a, Cdkn1b, Osgin1, no symbol, Cbx6, Rgs3, Birc5, Adh7, Dhcr24, Rgs3, Pdcd4, Hmox1, Hdac5, Ppargc1a, Nedd4, Rerg, Nbn, Kank3, Tgfb2, Gclm, Npy1r, Angptl4, Kank1, Fas, Egr1, Tenc1, Mre11a, Cited2, Cited2, Casc5, Osr2, Slc9a3r1, Notch1, Casp4, Fam123b, Ankrd1, Nr3c1, Nfix, Rock1, Sesn2, Bcl6, Irs1, Spn, Med12, Fzd5, Rgs3, Jmjd2a, Cdkn3, Plcb1, Eya…	NM_010828, NM_007920, NM_028283, NM_010104, AK033655, NM_010017, NM_031159, NM_138755, NM_009875, NM_027950, NM_011524, NM_028763, NM_134257, NM_001012273, NM_009626, NM_053272, NM_134257, D86344, NM_010442, NM_001077696, NM_008904, NM_010890, NM_181988, NM_013752, NM_030697, NM_009367, NM_008129, NM_010934, NM_020581, NM_181404, NM_007987, NM_007913, NM_153533, NM_018736, U86445, NM_010828, BC08…
GO:2001141	regulation of RNA biosynthetic process	350	71	49.09	0.00027	A_51_P105837, A_51_P113137, A_51_P115005, A_51_P134014, A_51_P160754, A_51_P161148, A_51_P169173, A_51_P188054, A_51_P202623, A_51_P214985, A_51_P221428, A_51_P230103, A_51_P249930, A_51_P261428, A_51_P263965, A_51_P275454, A_51_P278893, A_51_P279038, A_51_P295022, A_51_P307325, A_51_P314111, A_51_P367310, A_51_P367866, A_51_P405280, A_51_P408932, A_51_P420085, A_51_P451346, A_51_P454280, A_51_P4…	Cited2, Elf1, Edn1, Nfia, Apobec1, Phf21a, Cdkn1b, Ebf1, Mterfd3, Zfp521, Cbx6, Birc5, Tceal1, Pdcd4, Hmox1, Trim30, Hdac5, Ppargc1a, Nedd4, Rbbp4, Psip1, Chaf1b, Egr1, Klf7, Ssbp2, Sltm, Klf6, Chd4, Cited2, Cited2, Klf3, Osr2, Gtf2i, Ncoa1, Klf6, Notch1, Psip1, Nfia, Ankrd1, Nr3c1, Nfix, Sfmbt1, Bcl6, Med12, Fzd5, Taf6l, Lass4, Ncoa6, Jmjd2a, Nr1d2, Uhrf1, Plcb1, Eya1, Nrg1, Nrg1, Cbx6, Wnt6, Hc…	NM_010828, NM_007920, NM_010104, NM_010905, NM_031159, NM_138755, NM_009875, NM_007897, NM_028832, NM_145492, NM_028763, NM_001012273, NM_146236, D86344, NM_010442, NM_009099, NM_001077696, NM_008904, NM_010890, NM_009030, NM_133948, NM_028083, NM_007913, NM_033563, NM_024186, NM_026337, NM_011803, NM_145979, U86445, NM_010828, NM_008453, NM_054049, NM_010365, NM_010881, NM_011803, Z11886, BC0521…
GO:0022402	cell cycle process	104	28	14.59	0.00029	A_51_P115005, A_51_P127215, A_51_P130015, A_51_P143212, A_51_P148105, A_51_P169173, A_51_P202074, A_51_P220222, A_51_P230103, A_51_P270519, A_51_P309328, A_51_P317640, A_51_P338461, A_51_P369200, A_51_P446678, A_51_P457528, A_51_P484510, A_51_P489285, A_52_P139650, A_52_P154710, A_52_P213181, A_52_P30984, A_52_P351574, A_52_P36315, A_52_P392544, A_52_P533146, A_52_P556099, A_52_P647900	Edn1, Sesn3, Ect2, Smc4, Rad51, Cdkn1b, Ncapd2, no symbol, Birc5, Apitd1, Nbn, Tgfb2, Numa1, Tpx2, Mre11a, Ccnb2, Nek3, Casc5, 2810433K01Rik, Sesn2, Cul4b, Cdkn3, Plcb1, Eya1, Cdca8, Ddit3, Oip5, Arhgef2	NM_010104, AK033655, NM_007900, AK048650, NM_011234, NM_009875, NM_146171, NM_011524, NM_001012273, NM_027263, NM_013752, NM_009367, NM_133947, NM_028109, NM_018736, NM_007630, NM_011848, BC080815, NM_025581, AK170547, AK164640, BC049694, NM_019677, NM_010164, NM_026560, NM_007837, NM_001042653, AK171223
GO:0051716	cellular response to stimulus	508	96	71.25	0.00029	A_51_P105837, A_51_P112355, A_51_P113137, A_51_P113430, A_51_P113806, A_51_P115005, A_51_P130015, A_51_P133078, A_51_P143212, A_51_P146802, A_51_P148105, A_51_P148675, A_51_P161724, A_51_P163188, A_51_P169173, A_51_P172231, A_51_P185939, A_51_P219109, A_51_P219444, A_51_P223583, A_51_P233797, A_51_P242043, A_51_P247963, A_51_P253320, A_51_P263965, A_51_P270519, A_51_P275123, A_51_P279038, A_51_P2…	Cited2, Igtp, Elf1, Uaca, Gpr85, Edn1, Ect2, Npepps, Smc4, Rhobtb1, Rad51, Dag1, Ophn1, Rin2, Cdkn1b, Gsdmd, Gper, Il12rb1, Plcl2, Rgs3, Adh7, Dhcr24, Asb9, Rgs3, Hmox1, Apitd1, Psd3, Ppargc1a, Lig1, Pick1, Nedd4, Rerg, Nbn, Tgfb2, Aph1b, Npy1r, Angptl4, Fas, Chaf1b, Egr1, Olfr767, Apbb1ip, Tenc1, Fgd6, Ralgps1, Epor, Mre11a, Klf6, no symbol, Cited2, Cited2, Arhgap21, Nfkbil2, Slc9a3r1, Ncoa1, Kl…	NM_010828, NM_018738, NM_007920, NM_028283, NM_145066, NM_010104, NM_007900, NM_008942, AK048650, BC099973, NM_011234, NM_010017, NM_052976, NM_028724, NM_009875, NM_026960, NM_029771, NM_008353, NM_013880, NM_134257, NM_009626, NM_053272, NM_027027, NM_134257, NM_010442, NM_027263, BC003498, NM_008904, NM_010715, NM_008837, NM_010890, NM_181988, NM_013752, NM_009367, NM_177583, NM_010934, NM_020…
GO:0010556	regulation of macromolecule biosynthetic process	388	77	54.42	0.00029	A_51_P105837, A_51_P113137, A_51_P115005, A_51_P134014, A_51_P160754, A_51_P161148, A_51_P162649, A_51_P169173, A_51_P188054, A_51_P202623, A_51_P214985, A_51_P221428, A_51_P230103, A_51_P249930, A_51_P261428, A_51_P263965, A_51_P275454, A_51_P278893, A_51_P279038, A_51_P291139, A_51_P295022, A_51_P307325, A_51_P314111, A_51_P317640, A_51_P367310, A_51_P367866, A_51_P405280, A_51_P408932, A_51_P4…	Cited2, Elf1, Edn1, Nfia, Apobec1, Phf21a, Upf3b, Cdkn1b, Ebf1, Mterfd3, Zfp521, Cbx6, Birc5, Tceal1, Pdcd4, Hmox1, Trim30, Hdac5, Ppargc1a, Upf3b, Nedd4, Rbbp4, Psip1, Tgfb2, Chaf1b, Egr1, Klf7, Ssbp2, Sltm, Mre11a, Klf6, Chd4, Cited2, Cited2, Klf3, Osr2, Gtf2i, Ncoa1, Klf6, Notch1, Psip1, Nfia, Ankrd1, Nr3c1, Nfix, Sfmbt1, Bcl6, Irs1, Spn, Med12, Fzd5, Taf6l, Lass4, Ncoa6, Jmjd2a, Nr1d2, Uhrf1,…	NM_010828, NM_007920, NM_010104, NM_010905, NM_031159, NM_138755, NM_026573, NM_009875, NM_007897, NM_028832, NM_145492, NM_028763, NM_001012273, NM_146236, D86344, NM_010442, NM_009099, NM_001077696, NM_008904, NM_026573, NM_010890, NM_009030, NM_133948, NM_009367, NM_028083, NM_007913, NM_033563, NM_024186, NM_026337, NM_018736, NM_011803, NM_145979, U86445, NM_010828, NM_008453, NM_054049, NM_…
GO:0051252	regulation of RNA metabolic process	358	72	50.21	0.00032	A_51_P105837, A_51_P113137, A_51_P115005, A_51_P134014, A_51_P160754, A_51_P161148, A_51_P169173, A_51_P188054, A_51_P202623, A_51_P214985, A_51_P221428, A_51_P230103, A_51_P249930, A_51_P261428, A_51_P263965, A_51_P275454, A_51_P278893, A_51_P279038, A_51_P295022, A_51_P307325, A_51_P314111, A_51_P367310, A_51_P367866, A_51_P405280, A_51_P408932, A_51_P420085, A_51_P451346, A_51_P454280, A_51_P4…	Cited2, Elf1, Edn1, Nfia, Apobec1, Phf21a, Cdkn1b, Ebf1, Mterfd3, Zfp521, Cbx6, Birc5, Tceal1, Pdcd4, Hmox1, Trim30, Hdac5, Ppargc1a, Nedd4, Rbbp4, Psip1, Chaf1b, Egr1, Klf7, Ssbp2, Sltm, Klf6, Chd4, Cited2, Cited2, Klf3, Osr2, Gtf2i, Ncoa1, Klf6, Notch1, Psip1, Nfia, Ankrd1, Nr3c1, Nfix, Sfmbt1, Bcl6, Med12, Fzd5, Taf6l, Lass4, Ncoa6, Jmjd2a, Nr1d2, Uhrf1, Plcb1, Rbm5, Eya1, Nrg1, Nrg1, Cbx6, Wn…	NM_010828, NM_007920, NM_010104, NM_010905, NM_031159, NM_138755, NM_009875, NM_007897, NM_028832, NM_145492, NM_028763, NM_001012273, NM_146236, D86344, NM_010442, NM_009099, NM_001077696, NM_008904, NM_010890, NM_009030, NM_133948, NM_028083, NM_007913, NM_033563, NM_024186, NM_026337, NM_011803, NM_145979, U86445, NM_010828, NM_008453, NM_054049, NM_010365, NM_010881, NM_011803, Z11886, BC0521…
GO:0006351	transcription, DNA-dependent	365	73	51.19	0.00035	A_51_P105837, A_51_P113137, A_51_P115005, A_51_P134014, A_51_P160754, A_51_P161148, A_51_P169173, A_51_P188054, A_51_P202623, A_51_P214985, A_51_P221428, A_51_P230103, A_51_P249930, A_51_P261428, A_51_P263965, A_51_P270519, A_51_P275454, A_51_P278893, A_51_P279038, A_51_P295022, A_51_P307325, A_51_P314111, A_51_P367310, A_51_P367866, A_51_P405280, A_51_P408932, A_51_P420085, A_51_P451346, A_51_P4…	Cited2, Elf1, Edn1, Nfia, Apobec1, Phf21a, Cdkn1b, Ebf1, Mterfd3, Zfp521, Cbx6, Birc5, Tceal1, Pdcd4, Hmox1, Apitd1, Trim30, Hdac5, Ppargc1a, Nedd4, Rbbp4, Psip1, Chaf1b, Egr1, Klf7, Ssbp2, Sltm, Klf6, Chd4, Cited2, Cited2, Klf3, Osr2, Gtf2i, Ncoa1, Klf6, Notch1, Psip1, Nfia, Ankrd1, Nr3c1, Nfix, Sfmbt1, Bcl6, Med12, Fzd5, Dido1, Taf6l, Lass4, Ncoa6, Jmjd2a, Nr1d2, Uhrf1, Plcb1, Eya1, Nrg1, Nrg1,…	NM_010828, NM_007920, NM_010104, NM_010905, NM_031159, NM_138755, NM_009875, NM_007897, NM_028832, NM_145492, NM_028763, NM_001012273, NM_146236, D86344, NM_010442, NM_027263, NM_009099, NM_001077696, NM_008904, NM_010890, NM_009030, NM_133948, NM_028083, NM_007913, NM_033563, NM_024186, NM_026337, NM_011803, NM_145979, U86445, NM_010828, NM_008453, NM_054049, NM_010365, NM_010881, NM_011803, Z11…
GO:0007017	microtubule-based process	56	18	7.85	0.00036	A_51_P130015, A_51_P130639, A_51_P133137, A_51_P133138, A_51_P148675, A_51_P169173, A_51_P220222, A_51_P230103, A_51_P314045, A_51_P338461, A_51_P369200, A_51_P399062, A_51_P481210, A_51_P489285, A_52_P139650, A_52_P282500, A_52_P36315, A_52_P647900	Ect2, 2410017P07Rik, Kif20a, Kif20a, Dag1, Cdkn1b, no symbol, Birc5, 2310057J16Rik, Numa1, Tpx2, Pex1, Ofd1, Casc5, 2810433K01Rik, Kif21b, Eya1, Arhgef2	NM_007900, NM_026643, NM_009004, Y09632, NM_010017, NM_009875, NM_011524, NM_001012273, NM_027171, NM_133947, NM_028109, NM_027777, NM_177429, BC080815, NM_025581, NM_001039472, NM_010164, AK171223
GO:0009889	regulation of biosynthetic process	403	79	56.52	0.00037	A_51_P105837, A_51_P113137, A_51_P115005, A_51_P134014, A_51_P160754, A_51_P161148, A_51_P162649, A_51_P169173, A_51_P188054, A_51_P202623, A_51_P214985, A_51_P221428, A_51_P230103, A_51_P249930, A_51_P261428, A_51_P263965, A_51_P275454, A_51_P278893, A_51_P279038, A_51_P291139, A_51_P295022, A_51_P307325, A_51_P314111, A_51_P317640, A_51_P367310, A_51_P367866, A_51_P405280, A_51_P408932, A_51_P4…	Cited2, Elf1, Edn1, Nfia, Apobec1, Phf21a, Upf3b, Cdkn1b, Ebf1, Mterfd3, Zfp521, Cbx6, Birc5, Tceal1, Pdcd4, Hmox1, Trim30, Hdac5, Ppargc1a, Upf3b, Nedd4, Rbbp4, Psip1, Tgfb2, Chaf1b, Egr1, Klf7, Ssbp2, Sltm, Mre11a, Klf6, Chd4, Cited2, Cited2, Klf3, Osr2, Gtf2i, Slc9a3r1, Ncoa1, Klf6, Notch1, Psip1, Nfia, Ankrd1, Nr3c1, Nfix, Sfmbt1, Bcl6, Irs1, Spn, Med12, Fzd5, Taf6l, Lass4, Ncoa6, Jmjd2a, Nr1…	NM_010828, NM_007920, NM_010104, NM_010905, NM_031159, NM_138755, NM_026573, NM_009875, NM_007897, NM_028832, NM_145492, NM_028763, NM_001012273, NM_146236, D86344, NM_010442, NM_009099, NM_001077696, NM_008904, NM_026573, NM_010890, NM_009030, NM_133948, NM_009367, NM_028083, NM_007913, NM_033563, NM_024186, NM_026337, NM_018736, NM_011803, NM_145979, U86445, NM_010828, NM_008453, NM_054049, NM_…
GO:0031326	regulation of cellular biosynthetic process	398	78	55.82	0.00041	A_51_P105837, A_51_P113137, A_51_P115005, A_51_P134014, A_51_P160754, A_51_P161148, A_51_P162649, A_51_P169173, A_51_P188054, A_51_P202623, A_51_P214985, A_51_P221428, A_51_P230103, A_51_P249930, A_51_P261428, A_51_P263965, A_51_P275454, A_51_P278893, A_51_P279038, A_51_P291139, A_51_P295022, A_51_P307325, A_51_P314111, A_51_P367310, A_51_P367866, A_51_P405280, A_51_P408932, A_51_P420085, A_51_P4…	Cited2, Elf1, Edn1, Nfia, Apobec1, Phf21a, Upf3b, Cdkn1b, Ebf1, Mterfd3, Zfp521, Cbx6, Birc5, Tceal1, Pdcd4, Hmox1, Trim30, Hdac5, Ppargc1a, Upf3b, Nedd4, Rbbp4, Psip1, Chaf1b, Egr1, Klf7, Ssbp2, Sltm, Mre11a, Klf6, Chd4, Cited2, Cited2, Klf3, Osr2, Gtf2i, Slc9a3r1, Ncoa1, Klf6, Notch1, Psip1, Nfia, Ankrd1, Nr3c1, Nfix, Sfmbt1, Bcl6, Irs1, Spn, Med12, Fzd5, Taf6l, Lass4, Ncoa6, Jmjd2a, Nr1d2, Uhr…	NM_010828, NM_007920, NM_010104, NM_010905, NM_031159, NM_138755, NM_026573, NM_009875, NM_007897, NM_028832, NM_145492, NM_028763, NM_001012273, NM_146236, D86344, NM_010442, NM_009099, NM_001077696, NM_008904, NM_026573, NM_010890, NM_009030, NM_133948, NM_028083, NM_007913, NM_033563, NM_024186, NM_026337, NM_018736, NM_011803, NM_145979, U86445, NM_010828, NM_008453, NM_054049, NM_010365, NM_…
GO:0032774	RNA biosynthetic process	367	73	51.47	0.00041	A_51_P105837, A_51_P113137, A_51_P115005, A_51_P134014, A_51_P160754, A_51_P161148, A_51_P169173, A_51_P188054, A_51_P202623, A_51_P214985, A_51_P221428, A_51_P230103, A_51_P249930, A_51_P261428, A_51_P263965, A_51_P270519, A_51_P275454, A_51_P278893, A_51_P279038, A_51_P295022, A_51_P307325, A_51_P314111, A_51_P367310, A_51_P367866, A_51_P405280, A_51_P408932, A_51_P420085, A_51_P451346, A_51_P4…	Cited2, Elf1, Edn1, Nfia, Apobec1, Phf21a, Cdkn1b, Ebf1, Mterfd3, Zfp521, Cbx6, Birc5, Tceal1, Pdcd4, Hmox1, Apitd1, Trim30, Hdac5, Ppargc1a, Nedd4, Rbbp4, Psip1, Chaf1b, Egr1, Klf7, Ssbp2, Sltm, Klf6, Chd4, Cited2, Cited2, Klf3, Osr2, Gtf2i, Ncoa1, Klf6, Notch1, Psip1, Nfia, Ankrd1, Nr3c1, Nfix, Sfmbt1, Bcl6, Med12, Fzd5, Dido1, Taf6l, Lass4, Ncoa6, Jmjd2a, Nr1d2, Uhrf1, Plcb1, Eya1, Nrg1, Nrg1,…	NM_010828, NM_007920, NM_010104, NM_010905, NM_031159, NM_138755, NM_009875, NM_007897, NM_028832, NM_145492, NM_028763, NM_001012273, NM_146236, D86344, NM_010442, NM_027263, NM_009099, NM_001077696, NM_008904, NM_010890, NM_009030, NM_133948, NM_028083, NM_007913, NM_033563, NM_024186, NM_026337, NM_011803, NM_145979, U86445, NM_010828, NM_008453, NM_054049, NM_010365, NM_010881, NM_011803, Z11…
GO:0033554	cellular response to stress	122	31	17.11	0.00042	A_51_P113430, A_51_P115005, A_51_P130015, A_51_P133078, A_51_P143212, A_51_P148105, A_51_P263965, A_51_P270519, A_51_P279038, A_51_P285446, A_51_P295022, A_51_P309328, A_51_P317640, A_51_P338443, A_51_P345393, A_51_P367310, A_51_P446678, A_51_P497402, A_52_P120803, A_52_P128968, A_52_P161495, A_52_P213181, A_52_P224125, A_52_P245487, A_52_P314705, A_52_P351574, A_52_P36315, A_52_P5213, A_52_P5331…	Uaca, Edn1, Ect2, Npepps, Smc4, Rad51, Hmox1, Apitd1, Ppargc1a, Lig1, Nedd4, Nbn, Tgfb2, Angptl4, Fas, Chaf1b, Mre11a, Nfkbil2, Ankrd1, Nhej1, Bcl6, Cul4b, Fzd5, Ncoa6, Uhrf1, Plcb1, Eya1, Chd1l, Ddit3, Ppargc1a, Tlr3	NM_028283, NM_010104, NM_007900, NM_008942, AK048650, NM_011234, NM_010442, NM_027263, NM_008904, NM_010715, NM_010890, NM_013752, NM_009367, NM_020581, NM_007987, NM_028083, NM_018736, NM_183091, NM_013468, NM_029342, NM_009744, AK164640, NM_022721, NM_019825, NM_010931, NM_019677, NM_010164, NM_026539, NM_007837, AK032149, NM_126166
GO:2000112	regulation of cellular macromolecule biosynthetic process	381	75	53.44	0.00048	A_51_P105837, A_51_P113137, A_51_P115005, A_51_P134014, A_51_P160754, A_51_P161148, A_51_P162649, A_51_P169173, A_51_P188054, A_51_P202623, A_51_P214985, A_51_P221428, A_51_P230103, A_51_P249930, A_51_P261428, A_51_P263965, A_51_P275454, A_51_P278893, A_51_P279038, A_51_P291139, A_51_P295022, A_51_P307325, A_51_P314111, A_51_P367310, A_51_P367866, A_51_P405280, A_51_P408932, A_51_P420085, A_51_P4…	Cited2, Elf1, Edn1, Nfia, Apobec1, Phf21a, Upf3b, Cdkn1b, Ebf1, Mterfd3, Zfp521, Cbx6, Birc5, Tceal1, Pdcd4, Hmox1, Trim30, Hdac5, Ppargc1a, Upf3b, Nedd4, Rbbp4, Psip1, Chaf1b, Egr1, Klf7, Ssbp2, Sltm, Mre11a, Klf6, Chd4, Cited2, Cited2, Klf3, Osr2, Gtf2i, Ncoa1, Klf6, Notch1, Psip1, Nfia, Ankrd1, Nr3c1, Nfix, Sfmbt1, Bcl6, Irs1, Med12, Fzd5, Taf6l, Lass4, Ncoa6, Jmjd2a, Nr1d2, Uhrf1, Plcb1, Eya1…	NM_010828, NM_007920, NM_010104, NM_010905, NM_031159, NM_138755, NM_026573, NM_009875, NM_007897, NM_028832, NM_145492, NM_028763, NM_001012273, NM_146236, D86344, NM_010442, NM_009099, NM_001077696, NM_008904, NM_026573, NM_010890, NM_009030, NM_133948, NM_028083, NM_007913, NM_033563, NM_024186, NM_026337, NM_018736, NM_011803, NM_145979, U86445, NM_010828, NM_008453, NM_054049, NM_010365, NM_…
GO:0000280	nuclear division	31	12	4.35	0.00054	A_51_P115005, A_51_P143212, A_51_P202074, A_51_P230103, A_51_P369200, A_51_P457528, A_51_P484510, A_51_P489285, A_52_P139650, A_52_P392544, A_52_P556099, A_52_P647900	Edn1, Smc4, Ncapd2, Birc5, Tpx2, Ccnb2, Nek3, Casc5, 2810433K01Rik, Cdca8, Oip5, Arhgef2	NM_010104, AK048650, NM_146171, NM_001012273, NM_028109, NM_007630, NM_011848, BC080815, NM_025581, NM_026560, NM_001042653, AK171223
GO:0007067	mitosis	31	12	4.35	0.00054	A_51_P115005, A_51_P143212, A_51_P202074, A_51_P230103, A_51_P369200, A_51_P457528, A_51_P484510, A_51_P489285, A_52_P139650, A_52_P392544, A_52_P556099, A_52_P647900	Edn1, Smc4, Ncapd2, Birc5, Tpx2, Ccnb2, Nek3, Casc5, 2810433K01Rik, Cdca8, Oip5, Arhgef2	NM_010104, AK048650, NM_146171, NM_001012273, NM_028109, NM_007630, NM_011848, BC080815, NM_025581, NM_026560, NM_001042653, AK171223
GO:0048519	negative regulation of biological process	383	75	53.72	0.00056	A_51_P100327, A_51_P105837, A_51_P113137, A_51_P113430, A_51_P115005, A_51_P127215, A_51_P148675, A_51_P160754, A_51_P161148, A_51_P169173, A_51_P189361, A_51_P220222, A_51_P221428, A_51_P223583, A_51_P230103, A_51_P233797, A_51_P242043, A_51_P253320, A_51_P261428, A_51_P263965, A_51_P278893, A_51_P279038, A_51_P295022, A_51_P305508, A_51_P309328, A_51_P314517, A_51_P317640, A_51_P320089, A_51_P3…	Tap1, Cited2, Elf1, Uaca, Edn1, Sesn3, Dag1, Apobec1, Phf21a, Cdkn1b, Osgin1, no symbol, Cbx6, Rgs3, Birc5, Adh7, Dhcr24, Rgs3, Pdcd4, Hmox1, Hdac5, Ppargc1a, Nedd4, Rerg, Nbn, Kank3, Tgfb2, Gclm, Npy1r, Angptl4, Kank1, Fas, Egr1, Tenc1, Mre11a, Cited2, Cited2, Casc5, Osr2, Gtf2i, Slc9a3r1, Notch1, Casp4, Fam123b, Ankrd1, Nr3c1, Nfix, Rock1, Sesn2, Bcl6, Irs1, Spn, Med12, Fzd5, Rgs3, Jmjd2a, Cdkn…	NM_013683, NM_010828, NM_007920, NM_028283, NM_010104, AK033655, NM_010017, NM_031159, NM_138755, NM_009875, NM_027950, NM_011524, NM_028763, NM_134257, NM_001012273, NM_009626, NM_053272, NM_134257, D86344, NM_010442, NM_001077696, NM_008904, NM_010890, NM_181988, NM_013752, NM_030697, NM_009367, NM_008129, NM_010934, NM_020581, NM_181404, NM_007987, NM_007913, NM_153533, NM_018736, U86445, NM_0…
GO:0007059	chromosome segregation	16	8	2.24	0.00063	A_51_P130015, A_51_P143212, A_51_P202074, A_51_P230103, A_51_P270519, A_51_P446678, A_51_P489285, A_52_P139650	Ect2, Smc4, Ncapd2, Birc5, Apitd1, Mre11a, Casc5, 2810433K01Rik	NM_007900, AK048650, NM_146171, NM_001012273, NM_027263, NM_018736, BC080815, NM_025581
GO:0007049	cell cycle	164	38	23	7e-04	A_51_P115005, A_51_P127215, A_51_P130015, A_51_P143212, A_51_P148105, A_51_P169173, A_51_P202074, A_51_P220222, A_51_P230103, A_51_P270519, A_51_P285446, A_51_P307325, A_51_P309328, A_51_P317640, A_51_P338461, A_51_P358633, A_51_P367310, A_51_P369200, A_51_P446678, A_51_P457528, A_51_P484510, A_51_P489285, A_52_P139650, A_52_P154710, A_52_P213181, A_52_P30984, A_52_P314705, A_52_P351574, A_52_P35…	Edn1, Sesn3, Ect2, Smc4, Rad51, Cdkn1b, Ncapd2, no symbol, Birc5, Apitd1, Lig1, Rbbp4, Nbn, Tgfb2, Numa1, Melk, Chaf1b, Tpx2, Mre11a, Ccnb2, Nek3, Casc5, 2810433K01Rik, Sesn2, Cul4b, Cdkn3, Uhrf1, Plcb1, Mtus1, Eya1, Cdca8, Hcfc1, 2610002M06Rik, Ddit3, Gata3, Oip5, Arhgef2, Sept10	NM_010104, AK033655, NM_007900, AK048650, NM_011234, NM_009875, NM_146171, NM_011524, NM_001012273, NM_027263, NM_010715, NM_009030, NM_013752, NM_009367, NM_133947, NM_010790, NM_028083, NM_028109, NM_018736, NM_007630, NM_011848, BC080815, NM_025581, AK170547, AK164640, BC049694, NM_010931, NM_019677, NM_001005863, NM_010164, NM_026560, NM_008224, NM_025921, NM_007837, NM_008091, NM_001042653, …
GO:0048285	organelle fission	32	12	4.49	0.00076	A_51_P115005, A_51_P143212, A_51_P202074, A_51_P230103, A_51_P369200, A_51_P457528, A_51_P484510, A_51_P489285, A_52_P139650, A_52_P392544, A_52_P556099, A_52_P647900	Edn1, Smc4, Ncapd2, Birc5, Tpx2, Ccnb2, Nek3, Casc5, 2810433K01Rik, Cdca8, Oip5, Arhgef2	NM_010104, AK048650, NM_146171, NM_001012273, NM_028109, NM_007630, NM_011848, BC080815, NM_025581, NM_026560, NM_001042653, AK171223
GO:0030325	adrenal gland development	7	5	0.98	0.00087	A_51_P105837, A_51_P478548, A_51_P478555, A_52_P138090, A_52_P63106	Cited2, Cited2, Cited2, Nr3c1, Nr3c1	NM_010828, U86445, NM_010828, AK171439, NM_008173
GO:0048538	thymus development	7	5	0.98	0.00087	A_51_P105837, A_51_P457528, A_51_P478548, A_51_P478555, A_52_P546363	Cited2, Ccnb2, Cited2, Cited2, Gata3	NM_010828, NM_007630, U86445, NM_010828, NM_008091
GO:0090304	nucleic acid metabolic process	531	97	74.48	0.00099	A_51_P105837, A_51_P113137, A_51_P115005, A_51_P134014, A_51_P143212, A_51_P148105, A_51_P160754, A_51_P161148, A_51_P162649, A_51_P169173, A_51_P188054, A_51_P202074, A_51_P202623, A_51_P214985, A_51_P221428, A_51_P224013, A_51_P230103, A_51_P249930, A_51_P257675, A_51_P261428, A_51_P263965, A_51_P270519, A_51_P275454, A_51_P278893, A_51_P279038, A_51_P285446, A_51_P291139, A_51_P295022, A_51_P3…	Cited2, Elf1, Edn1, Nfia, Smc4, Rad51, Apobec1, Phf21a, Upf3b, Cdkn1b, Ebf1, Ncapd2, Mterfd3, Zfp521, Cbx6, Tk1, Birc5, Tceal1, Tspyl4, Pdcd4, Hmox1, Apitd1, Trim30, Hdac5, Ppargc1a, Lig1, Upf3b, Nedd4, Trmt2b, Rbbp4, Nbn, Psip1, Gins1, Tarsl2, Chaf1b, Egr1, Klf7, Ssbp2, Sltm, Hnrnpa3, Mre11a, Klf6, Chd4, Cited2, Cited2, Klf3, Nfkbil2, Osr2, Gtf2i, Ncoa1, Klf6, Tep1, Tep1, Notch1, Psip1, Nfia, An…	NM_010828, NM_007920, NM_010104, NM_010905, AK048650, NM_011234, NM_031159, NM_138755, NM_026573, NM_009875, NM_007897, NM_146171, NM_028832, NM_145492, NM_028763, NM_009387, NM_001012273, NM_146236, NM_030203, D86344, NM_010442, NM_027263, NM_009099, NM_001077696, NM_008904, NM_010715, NM_026573, NM_010890, NM_172540, NM_009030, NM_013752, NM_133948, AK013116, NM_172310, NM_028083, NM_007913, NM…
GO:0048545	response to steroid hormone stimulus	33	12	4.63	0.00105	A_51_P105837, A_51_P132978, A_51_P185939, A_51_P263965, A_51_P317640, A_51_P345393, A_51_P478548, A_51_P478555, A_51_P502888, A_52_P138090, A_52_P303891, A_52_P63106	Cited2, Idh1, Gper, Hmox1, Tgfb2, Fas, Cited2, Cited2, Ncoa1, Nr3c1, Nr1d2, Nr3c1	NM_010828, NM_010497, NM_029771, NM_010442, NM_009367, NM_007987, U86445, NM_010828, NM_010881, AK171439, NM_011584, NM_008173
GO:0009725	response to hormone stimulus	61	18	8.56	0.00114	A_51_P105837, A_51_P132978, A_51_P185939, A_51_P263965, A_51_P305508, A_51_P317640, A_51_P345393, A_51_P367866, A_51_P478548, A_51_P478555, A_51_P502888, A_52_P138090, A_52_P175242, A_52_P303891, A_52_P351574, A_52_P496503, A_52_P578359, A_52_P63106	Cited2, Idh1, Gper, Hmox1, Rerg, Tgfb2, Fas, Egr1, Cited2, Cited2, Ncoa1, Nr3c1, Irs1, Nr1d2, Plcb1, Stat1, Pld1, Nr3c1	NM_010828, NM_010497, NM_029771, NM_010442, NM_181988, NM_009367, NM_007987, NM_007913, U86445, NM_010828, NM_010881, AK171439, AK141842, NM_011584, NM_019677, NM_009283, NM_008875, NM_008173
GO:0044093	positive regulation of molecular function	152	35	21.32	0.0013	A_51_P113430, A_51_P115005, A_51_P130015, A_51_P161724, A_51_P163188, A_51_P169173, A_51_P223583, A_51_P253320, A_51_P278893, A_51_P279038, A_51_P288390, A_51_P309328, A_51_P317640, A_51_P320089, A_51_P325124, A_51_P359586, A_51_P369200, A_51_P446678, A_51_P469951, A_51_P481418, A_51_P502150, A_52_P175242, A_52_P224125, A_52_P247022, A_52_P261868, A_52_P351574, A_52_P369761, A_52_P369769, A_52_P4…	Uaca, Edn1, Ect2, Ophn1, Rin2, Cdkn1b, Rgs3, Rgs3, Hdac5, Ppargc1a, Pick1, Nbn, Tgfb2, Gclm, Aph1b, Pfkfb1, Tpx2, Mre11a, no symbol, Arhgap21, Slc9a3r1, Irs1, Fzd5, Arhgap20, Rgs3, Plcb1, Nrg1, Nrg1, Npr3, Aph1b, Gata3, Arhgap20, Ppargc1a, Arhgef2, Tlr3	NM_028283, NM_010104, NM_007900, NM_052976, NM_028724, NM_009875, NM_134257, NM_134257, NM_001077696, NM_008904, NM_008837, NM_013752, NM_009367, NM_008129, NM_177583, NM_008824, NM_028109, NM_018736, NM_153070, BC076629, NM_012030, AK141842, NM_022721, NM_175535, NM_134257, NM_019677, AK141037, AK170314, NM_008728, NM_177583, NM_008091, NM_175535, AK032149, AK171223, NM_126166
GO:0051048	negative regulation of secretion	14	7	1.96	0.00142	A_51_P115005, A_51_P263965, A_51_P336282, A_51_P508510, A_52_P175242, A_52_P369761, A_52_P369769	Edn1, Hmox1, Npy1r, Notch1, Irs1, Nrg1, Nrg1	NM_010104, NM_010442, NM_010934, Z11886, AK141842, AK141037, AK170314
GO:0006260	DNA replication	34	12	4.77	0.00142	A_51_P134014, A_51_P148105, A_51_P224013, A_51_P270519, A_51_P285446, A_51_P307325, A_51_P337089, A_51_P367310, A_51_P446678, A_51_P497402, A_52_P120680, A_52_P148428	Nfia, Rad51, Tk1, Apitd1, Lig1, Rbbp4, Gins1, Chaf1b, Mre11a, Nfkbil2, Nfia, Nfix	NM_010905, NM_011234, NM_009387, NM_027263, NM_010715, NM_009030, AK013116, NM_028083, NM_018736, NM_183091, AK042035, AK080940
GO:0051051	negative regulation of transport	34	12	4.77	0.00142	A_51_P113430, A_51_P115005, A_51_P220222, A_51_P263965, A_51_P295022, A_51_P317640, A_51_P336282, A_51_P502150, A_51_P508510, A_52_P175242, A_52_P369761, A_52_P369769	Uaca, Edn1, no symbol, Hmox1, Nedd4, Tgfb2, Npy1r, Slc9a3r1, Notch1, Irs1, Nrg1, Nrg1	NM_028283, NM_010104, NM_011524, NM_010442, NM_010890, NM_009367, NM_010934, NM_012030, Z11886, AK141842, AK141037, AK170314
GO:0006139	nucleobase-containing compound metabolic process	669	117	93.83	0.00143	A_51_P100327, A_51_P105837, A_51_P113137, A_51_P115005, A_51_P130015, A_51_P134014, A_51_P143212, A_51_P148105, A_51_P160754, A_51_P161148, A_51_P161724, A_51_P162649, A_51_P163188, A_51_P169173, A_51_P188054, A_51_P202074, A_51_P202623, A_51_P214985, A_51_P221428, A_51_P223583, A_51_P224013, A_51_P230103, A_51_P249930, A_51_P251352, A_51_P253320, A_51_P257675, A_51_P260312, A_51_P261428, A_51_P2…	Tap1, Cited2, Elf1, Edn1, Ect2, Nfia, Smc4, Rad51, Apobec1, Phf21a, Ophn1, Upf3b, Rin2, Cdkn1b, Ebf1, Ncapd2, Mterfd3, Zfp521, Cbx6, Rgs3, Tk1, Birc5, Tceal1, Slc25a13, Rgs3, Tspyl4, Csgalnact1, Pdcd4, Hmox1, Apitd1, Trim30, Hdac5, Ppargc1a, Lig1, Pick1, Upf3b, Nedd4, Trmt2b, Rerg, Rbbp4, Nbn, Psip1, Gins1, Tarsl2, Chaf1b, Egr1, Pex1, Klf7, Ssbp2, Sltm, Katnal2, Hnrnpa3, Mre11a, Klf6, Chd4, no sy…	NM_013683, NM_010828, NM_007920, NM_010104, NM_007900, NM_010905, AK048650, NM_011234, NM_031159, NM_138755, NM_052976, NM_026573, NM_028724, NM_009875, NM_007897, NM_146171, NM_028832, NM_145492, NM_028763, NM_134257, NM_009387, NM_001012273, NM_146236, NM_015829, NM_134257, NM_030203, NM_172753, D86344, NM_010442, NM_027263, NM_009099, NM_001077696, NM_008904, NM_010715, NM_008837, NM_026573, N…
GO:0010033	response to organic substance	170	38	23.84	0.00146	A_51_P105837, A_51_P112355, A_51_P132978, A_51_P160754, A_51_P162649, A_51_P169173, A_51_P185939, A_51_P218984, A_51_P219109, A_51_P233797, A_51_P263965, A_51_P278893, A_51_P291139, A_51_P295022, A_51_P305508, A_51_P317640, A_51_P345393, A_51_P367866, A_51_P435339, A_51_P451346, A_51_P478548, A_51_P478555, A_51_P502888, A_51_P503162, A_52_P120803, A_52_P138090, A_52_P175242, A_52_P224125, A_52_P2…	Cited2, Igtp, Idh1, Apobec1, Upf3b, Cdkn1b, Gper, Parp9, Il12rb1, Adh7, Hmox1, Hdac5, Upf3b, Nedd4, Rerg, Tgfb2, Fas, Egr1, Epor, Klf6, Cited2, Cited2, Ncoa1, Klf6, Ankrd1, Nr3c1, Irs1, Fzd5, Ubxn4, Nr1d2, Plcb1, Stat1, Ddit3, Gata3, Pld1, Nr3c1, Hspa4l, Tlr3	NM_010828, NM_018738, NM_010497, NM_031159, NM_026573, NM_009875, NM_029771, NM_030253, NM_008353, NM_009626, NM_010442, NM_001077696, NM_026573, NM_010890, NM_181988, NM_009367, NM_007987, NM_007913, NM_010149, NM_011803, U86445, NM_010828, NM_010881, NM_011803, NM_013468, AK171439, AK141842, NM_022721, NM_026390, NM_011584, NM_019677, NM_009283, NM_007837, NM_008091, NM_008875, NM_008173, NM_01…
GO:0071695	anatomical structure maturation	5	4	0.7	0.00169	A_51_P148675, A_51_P317640, A_51_P508510, A_52_P546363	Dag1, Tgfb2, Notch1, Gata3	NM_010017, NM_009367, Z11886, NM_008091
GO:0006974	response to DNA damage stimulus	63	18	8.84	0.00173	A_51_P113430, A_51_P143212, A_51_P148105, A_51_P263965, A_51_P270519, A_51_P285446, A_51_P309328, A_51_P367310, A_51_P446678, A_51_P497402, A_52_P120803, A_52_P128968, A_52_P161495, A_52_P213181, A_52_P245487, A_52_P314705, A_52_P36315, A_52_P5213	Uaca, Smc4, Rad51, Hmox1, Apitd1, Lig1, Nbn, Chaf1b, Mre11a, Nfkbil2, Ankrd1, Nhej1, Bcl6, Cul4b, Ncoa6, Uhrf1, Eya1, Chd1l	NM_028283, AK048650, NM_011234, NM_010442, NM_027263, NM_010715, NM_013752, NM_028083, NM_018736, NM_183091, NM_013468, NM_029342, NM_009744, AK164640, NM_019825, NM_010931, NM_010164, NM_026539
GO:0006302	double-strand break repair	11	6	1.54	0.0018	A_51_P148105, A_51_P309328, A_51_P446678, A_51_P497402, A_52_P128968, A_52_P36315	Rad51, Nbn, Mre11a, Nfkbil2, Nhej1, Eya1	NM_011234, NM_013752, NM_018736, NM_183091, NM_029342, NM_010164
GO:0010565	regulation of cellular ketone metabolic process	11	6	1.54	0.0018	A_51_P279038, A_52_P138090, A_52_P175242, A_52_P546363, A_52_P5945, A_52_P63106	Ppargc1a, Nr3c1, Irs1, Gata3, Ppargc1a, Nr3c1	NM_008904, AK171439, AK141842, NM_008091, AK032149, NM_008173
GO:0014065	phosphatidylinositol 3-kinase cascade	11	6	1.54	0.0018	A_51_P115005, A_51_P295022, A_51_P317640, A_51_P502150, A_52_P175242, A_52_P546363	Edn1, Nedd4, Tgfb2, Slc9a3r1, Irs1, Gata3	NM_010104, NM_010890, NM_009367, NM_012030, AK141842, NM_008091
GO:0071841	cellular component organization or biogenesis at cellular level	404	76	56.66	0.00183	A_51_P115005, A_51_P130015, A_51_P130639, A_51_P133137, A_51_P133138, A_51_P143212, A_51_P148675, A_51_P160754, A_51_P161148, A_51_P161724, A_51_P169173, A_51_P202074, A_51_P220222, A_51_P229325, A_51_P230103, A_51_P257675, A_51_P278893, A_51_P279038, A_51_P295022, A_51_P298355, A_51_P307325, A_51_P309328, A_51_P314045, A_51_P314111, A_51_P314517, A_51_P317640, A_51_P324124, A_51_P338461, A_51_P3…	Edn1, Ect2, 2410017P07Rik, Kif20a, Kif20a, Smc4, Dag1, Apobec1, Phf21a, Ophn1, Cdkn1b, Ncapd2, no symbol, Smyd3, Birc5, Tspyl4, Hdac5, Ppargc1a, Nedd4, Dek, Rbbp4, Nbn, 2310057J16Rik, Psip1, Kank3, Tgfb2, Unc84b, Numa1, Kank1, Fas, Wdr51b, Chaf1b, Tpx2, Pex1, Klf7, Asap1, Mre11a, Chd4, Ccnb2, Ofd1, Nek3, Casc5, Slc9a3r1, Ncoa1, Tep1, Tep1, Notch1, Sh3d19, Psip1, Ankrd1, Nr3c1, 2810433K01Rik, Rock…	NM_010104, NM_007900, NM_026643, NM_009004, Y09632, AK048650, NM_010017, NM_031159, NM_138755, NM_052976, NM_009875, NM_146171, NM_011524, NM_027188, NM_001012273, NM_030203, NM_001077696, NM_008904, NM_010890, NM_025900, NM_009030, NM_013752, NM_027171, NM_133948, NM_030697, NM_009367, NM_194342, NM_133947, NM_181404, NM_007987, NM_027740, NM_028083, NM_028109, NM_027777, NM_033563, NM_010026, N…
GO:0000087	M phase of mitotic cell cycle	35	12	4.91	0.00189	A_51_P115005, A_51_P143212, A_51_P202074, A_51_P230103, A_51_P369200, A_51_P457528, A_51_P484510, A_51_P489285, A_52_P139650, A_52_P392544, A_52_P556099, A_52_P647900	Edn1, Smc4, Ncapd2, Birc5, Tpx2, Ccnb2, Nek3, Casc5, 2810433K01Rik, Cdca8, Oip5, Arhgef2	NM_010104, AK048650, NM_146171, NM_001012273, NM_028109, NM_007630, NM_011848, BC080815, NM_025581, NM_026560, NM_001042653, AK171223
GO:0051402	neuron apoptosis	35	12	4.91	0.00189	A_51_P230103, A_51_P263965, A_51_P279038, A_51_P317640, A_51_P320089, A_51_P345393, A_51_P367866, A_52_P138090, A_52_P152428, A_52_P546363, A_52_P5945, A_52_P63106	Birc5, Hmox1, Ppargc1a, Tgfb2, Gclm, Fas, Egr1, Nr3c1, Rock1, Gata3, Ppargc1a, Nr3c1	NM_001012273, NM_010442, NM_008904, NM_009367, NM_008129, NM_007987, NM_007913, AK171439, NM_009071, NM_008091, AK032149, NM_008173
GO:0070997	neuron death	35	12	4.91	0.00189	A_51_P230103, A_51_P263965, A_51_P279038, A_51_P317640, A_51_P320089, A_51_P345393, A_51_P367866, A_52_P138090, A_52_P152428, A_52_P546363, A_52_P5945, A_52_P63106	Birc5, Hmox1, Ppargc1a, Tgfb2, Gclm, Fas, Egr1, Nr3c1, Rock1, Gata3, Ppargc1a, Nr3c1	NM_001012273, NM_010442, NM_008904, NM_009367, NM_008129, NM_007987, NM_007913, AK171439, NM_009071, NM_008091, AK032149, NM_008173
GO:0051046	regulation of secretion	49	15	6.87	0.00196	A_51_P115005, A_51_P263965, A_51_P292116, A_51_P317640, A_51_P336282, A_51_P502150, A_51_P508510, A_52_P120803, A_52_P138090, A_52_P175242, A_52_P351574, A_52_P369761, A_52_P369769, A_52_P546363, A_52_P63106	Edn1, Hmox1, Ica1, Tgfb2, Npy1r, Slc9a3r1, Notch1, Ankrd1, Nr3c1, Irs1, Plcb1, Nrg1, Nrg1, Gata3, Nr3c1	NM_010104, NM_010442, NM_010492, NM_009367, NM_010934, NM_012030, Z11886, NM_013468, AK171439, AK141842, NM_019677, AK141037, AK170314, NM_008091, NM_008173
GO:0010468	regulation of gene expression	405	76	56.8	0.00197	A_51_P105837, A_51_P113137, A_51_P115005, A_51_P134014, A_51_P160754, A_51_P161148, A_51_P162649, A_51_P169173, A_51_P188054, A_51_P202623, A_51_P214985, A_51_P221428, A_51_P230103, A_51_P249930, A_51_P261428, A_51_P263965, A_51_P275454, A_51_P278893, A_51_P279038, A_51_P291139, A_51_P295022, A_51_P307325, A_51_P314111, A_51_P317640, A_51_P367310, A_51_P367866, A_51_P405280, A_51_P408932, A_51_P4…	Cited2, Elf1, Edn1, Nfia, Apobec1, Phf21a, Upf3b, Cdkn1b, Ebf1, Mterfd3, Zfp521, Cbx6, Birc5, Tceal1, Pdcd4, Hmox1, Trim30, Hdac5, Ppargc1a, Upf3b, Nedd4, Rbbp4, Psip1, Tgfb2, Chaf1b, Egr1, Klf7, Ssbp2, Sltm, Klf6, Chd4, Cited2, Cited2, Klf3, Osr2, Gtf2i, Ncoa1, Klf6, Notch1, Psip1, Nfia, Ankrd1, Nr3c1, Nfix, Sfmbt1, Bcl6, Irs1, Med12, Fzd5, Taf6l, Lass4, Ncoa6, Jmjd2a, Nr1d2, Uhrf1, Plcb1, Rbm5,…	NM_010828, NM_007920, NM_010104, NM_010905, NM_031159, NM_138755, NM_026573, NM_009875, NM_007897, NM_028832, NM_145492, NM_028763, NM_001012273, NM_146236, D86344, NM_010442, NM_009099, NM_001077696, NM_008904, NM_026573, NM_010890, NM_009030, NM_133948, NM_009367, NM_028083, NM_007913, NM_033563, NM_024186, NM_026337, NM_011803, NM_145979, U86445, NM_010828, NM_008453, NM_054049, NM_010365, NM_…
GO:0060255	regulation of macromolecule metabolic process	485	88	68.02	0.00238	A_51_P105837, A_51_P113137, A_51_P115005, A_51_P130015, A_51_P134014, A_51_P148105, A_51_P160754, A_51_P161148, A_51_P162649, A_51_P169173, A_51_P188054, A_51_P202623, A_51_P214985, A_51_P221428, A_51_P230103, A_51_P247963, A_51_P249930, A_51_P261428, A_51_P263965, A_51_P275454, A_51_P278893, A_51_P279038, A_51_P288390, A_51_P291139, A_51_P295022, A_51_P307325, A_51_P309328, A_51_P314111, A_51_P3…	Cited2, Elf1, Edn1, Ect2, Nfia, Rad51, Apobec1, Phf21a, Upf3b, Cdkn1b, Ebf1, Mterfd3, Zfp521, Cbx6, Birc5, Asb9, Tceal1, Pdcd4, Hmox1, Trim30, Hdac5, Ppargc1a, Pick1, Upf3b, Nedd4, Rbbp4, Nbn, Psip1, Tgfb2, Chaf1b, Egr1, Tpx2, Klf7, Ssbp2, Sltm, Mre11a, Klf6, Chd4, Ccnb2, Cited2, Cited2, Klf3, Osr2, Gtf2i, Slc9a3r1, Ncoa1, Klf6, Notch1, Sh3d19, Psip1, Nfia, Ankrd1, Nr3c1, Nfix, Sfmbt1, Bcl6, Irs1…	NM_010828, NM_007920, NM_010104, NM_007900, NM_010905, NM_011234, NM_031159, NM_138755, NM_026573, NM_009875, NM_007897, NM_028832, NM_145492, NM_028763, NM_001012273, NM_027027, NM_146236, D86344, NM_010442, NM_009099, NM_001077696, NM_008904, NM_008837, NM_026573, NM_010890, NM_009030, NM_013752, NM_133948, NM_009367, NM_028083, NM_007913, NM_028109, NM_033563, NM_024186, NM_026337, NM_018736, …
GO:0050794	regulation of cellular process	904	150	126.79	0.00239	A_51_P100327, A_51_P105837, A_51_P113137, A_51_P113430, A_51_P113806, A_51_P115005, A_51_P127215, A_51_P130015, A_51_P134014, A_51_P146802, A_51_P148105, A_51_P148675, A_51_P160754, A_51_P161148, A_51_P161724, A_51_P162649, A_51_P163188, A_51_P163694, A_51_P169173, A_51_P185939, A_51_P188054, A_51_P189361, A_51_P202623, A_51_P214985, A_51_P219109, A_51_P219444, A_51_P220222, A_51_P221428, A_51_P2…	Tap1, Cited2, Elf1, Uaca, Gpr85, Edn1, Sesn3, Ect2, Nfia, Rhobtb1, Rad51, Dag1, Apobec1, Phf21a, Ophn1, Upf3b, Rin2, Rufy1, Cdkn1b, Gper, Ebf1, Osgin1, Mterfd3, Zfp521, Il12rb1, Plcl2, no symbol, Cbx6, Rgs3, Birc5, Adh7, Dhcr24, Asb9, Tceal1, Rgs3, Pdcd4, Hmox1, Cdc42ep3, Psd3, Trim30, Hdac5, Ppargc1a, Pick1, Upf3b, Ica1, Nedd4, Rerg, Rbbp4, Nbn, 2310057J16Rik, Psip1, Kank3, Tgfb2, Gclm, Unc84b, …	NM_013683, NM_010828, NM_007920, NM_028283, NM_145066, NM_010104, AK033655, NM_007900, NM_010905, BC099973, NM_011234, NM_010017, NM_031159, NM_138755, NM_052976, NM_026573, NM_028724, NM_172557, NM_009875, NM_029771, NM_007897, NM_027950, NM_028832, NM_145492, NM_008353, NM_013880, NM_011524, NM_028763, NM_134257, NM_001012273, NM_009626, NM_053272, NM_027027, NM_146236, NM_134257, D86344, NM_01…
GO:0034641	cellular nitrogen compound metabolic process	712	122	99.86	0.0025	A_51_P100327, A_51_P105837, A_51_P113137, A_51_P115005, A_51_P130015, A_51_P132978, A_51_P134014, A_51_P143212, A_51_P148105, A_51_P160754, A_51_P161148, A_51_P161724, A_51_P162649, A_51_P163188, A_51_P169173, A_51_P188054, A_51_P202074, A_51_P202623, A_51_P214985, A_51_P221428, A_51_P223583, A_51_P224013, A_51_P230103, A_51_P249930, A_51_P251352, A_51_P253320, A_51_P257675, A_51_P260312, A_51_P2…	Tap1, Cited2, Elf1, Edn1, Ect2, Idh1, Nfia, Smc4, Rad51, Apobec1, Phf21a, Ophn1, Upf3b, Rin2, Cdkn1b, Ebf1, Ncapd2, Mterfd3, Zfp521, Cbx6, Rgs3, Tk1, Birc5, Tceal1, Slc25a13, Rgs3, Tspyl4, Csgalnact1, Pdcd4, Hmox1, Apitd1, Trim30, Hdac5, Ppargc1a, Lig1, Pick1, Upf3b, Nedd4, Pnpla6, Trmt2b, Rerg, Rbbp4, Nbn, Psip1, Tgfb2, Gclm, Gins1, Tarsl2, Chaf1b, Egr1, Pex1, Klf7, Ssbp2, Sltm, Katnal2, Hnrnpa3…	NM_013683, NM_010828, NM_007920, NM_010104, NM_007900, NM_010497, NM_010905, AK048650, NM_011234, NM_031159, NM_138755, NM_052976, NM_026573, NM_028724, NM_009875, NM_007897, NM_146171, NM_028832, NM_145492, NM_028763, NM_134257, NM_009387, NM_001012273, NM_146236, NM_015829, NM_134257, NM_030203, NM_172753, D86344, NM_010442, NM_027263, NM_009099, NM_001077696, NM_008904, NM_010715, NM_008837, N…
GO:0000132	establishment of mitotic spindle orientation	3	3	0.42	0.00274	A_51_P338461, A_52_P36315, A_52_P647900	Numa1, Eya1, Arhgef2	NM_133947, NM_010164, AK171223
GO:0003215	cardiac right ventricle morphogenesis	3	3	0.42	0.00274	A_51_P317640, A_51_P508510, A_52_P546363	Tgfb2, Notch1, Gata3	NM_009367, Z11886, NM_008091
GO:0007200	activation of phospholipase C activity by G-protein coupled receptor protein signaling pathway coupled to IP3 second messenger	3	3	0.42	0.00274	A_51_P115005, A_51_P502150, A_52_P400798	Edn1, Slc9a3r1, Npr3	NM_010104, NM_012030, NM_008728
GO:0010656	negative regulation of muscle cell apoptosis	3	3	0.42	0.00274	A_51_P115005, A_52_P369761, A_52_P369769	Edn1, Nrg1, Nrg1	NM_010104, AK141037, AK170314
GO:0010660	regulation of muscle cell apoptosis	3	3	0.42	0.00274	A_51_P115005, A_52_P369761, A_52_P369769	Edn1, Nrg1, Nrg1	NM_010104, AK141037, AK170314
GO:0031958	corticosteroid receptor signaling pathway	3	3	0.42	0.00274	A_51_P295022, A_52_P138090, A_52_P63106	Nedd4, Nr3c1, Nr3c1	NM_010890, AK171439, NM_008173
GO:0035116	embryonic hindlimb morphogenesis	3	3	0.42	0.00274	A_51_P499599, A_51_P508510, A_52_P63728	Osr2, Notch1, Osr1	NM_054049, Z11886, NM_011859
GO:0035137	hindlimb morphogenesis	3	3	0.42	0.00274	A_51_P499599, A_51_P508510, A_52_P63728	Osr2, Notch1, Osr1	NM_054049, Z11886, NM_011859
GO:0035357	peroxisome proliferator activated receptor signaling pathway	3	3	0.42	0.00274	A_51_P105837, A_51_P478548, A_51_P478555	Cited2, Cited2, Cited2	NM_010828, U86445, NM_010828
GO:0035358	regulation of peroxisome proliferator activated receptor signaling pathway	3	3	0.42	0.00274	A_51_P105837, A_51_P478548, A_51_P478555	Cited2, Cited2, Cited2	NM_010828, U86445, NM_010828
GO:0035360	positive regulation of peroxisome proliferator activated receptor signaling pathway	3	3	0.42	0.00274	A_51_P105837, A_51_P478548, A_51_P478555	Cited2, Cited2, Cited2	NM_010828, U86445, NM_010828
GO:0040001	establishment of mitotic spindle localization	3	3	0.42	0.00274	A_51_P338461, A_52_P36315, A_52_P647900	Numa1, Eya1, Arhgef2	NM_133947, NM_010164, AK171223
GO:0042921	glucocorticoid receptor signaling pathway	3	3	0.42	0.00274	A_51_P295022, A_52_P138090, A_52_P63106	Nedd4, Nr3c1, Nr3c1	NM_010890, AK171439, NM_008173
GO:0045815	positive regulation of gene expression, epigenetic	3	3	0.42	0.00274	A_51_P160754, A_52_P138090, A_52_P63106	Apobec1, Nr3c1, Nr3c1	NM_031159, AK171439, NM_008173
GO:0045923	positive regulation of fatty acid metabolic process	3	3	0.42	0.00274	A_51_P279038, A_52_P175242, A_52_P5945	Ppargc1a, Irs1, Ppargc1a	NM_008904, AK141842, AK032149
GO:0046321	positive regulation of fatty acid oxidation	3	3	0.42	0.00274	A_51_P279038, A_52_P175242, A_52_P5945	Ppargc1a, Irs1, Ppargc1a	NM_008904, AK141842, AK032149
GO:0051294	establishment of spindle orientation	3	3	0.42	0.00274	A_51_P338461, A_52_P36315, A_52_P647900	Numa1, Eya1, Arhgef2	NM_133947, NM_010164, AK171223
GO:0061156	pulmonary artery morphogenesis	3	3	0.42	0.00274	A_51_P105837, A_51_P478548, A_51_P478555	Cited2, Cited2, Cited2	NM_010828, U86445, NM_010828
GO:0061307	cardiac neural crest cell differentiation involved in heart development	3	3	0.42	0.00274	A_51_P105837, A_51_P478548, A_51_P478555	Cited2, Cited2, Cited2	NM_010828, U86445, NM_010828
GO:0061308	cardiac neural crest cell development involved in heart development	3	3	0.42	0.00274	A_51_P105837, A_51_P478548, A_51_P478555	Cited2, Cited2, Cited2	NM_010828, U86445, NM_010828
GO:0043523	regulation of neuron apoptosis	32	11	4.49	0.00285	A_51_P230103, A_51_P263965, A_51_P279038, A_51_P317640, A_51_P320089, A_51_P367866, A_52_P138090, A_52_P152428, A_52_P546363, A_52_P5945, A_52_P63106	Birc5, Hmox1, Ppargc1a, Tgfb2, Gclm, Egr1, Nr3c1, Rock1, Gata3, Ppargc1a, Nr3c1	NM_001012273, NM_010442, NM_008904, NM_009367, NM_008129, NM_007913, AK171439, NM_009071, NM_008091, AK032149, NM_008173
GO:0071840	cellular component organization or biogenesis	522	93	73.21	0.00316	A_51_P115005, A_51_P130015, A_51_P130639, A_51_P133137, A_51_P133138, A_51_P137236, A_51_P143212, A_51_P148105, A_51_P148675, A_51_P160754, A_51_P161148, A_51_P161724, A_51_P163188, A_51_P163694, A_51_P169173, A_51_P189361, A_51_P202074, A_51_P220222, A_51_P224013, A_51_P229325, A_51_P230103, A_51_P242043, A_51_P257675, A_51_P263965, A_51_P267494, A_51_P278893, A_51_P279038, A_51_P288390, A_51_P2…	Edn1, Ect2, 2410017P07Rik, Kif20a, Kif20a, Olfm1, Smc4, Rad51, Dag1, Apobec1, Phf21a, Ophn1, Rin2, Rufy1, Cdkn1b, Osgin1, Ncapd2, no symbol, Tk1, Smyd3, Birc5, Dhcr24, Tspyl4, Hmox1, Cdc42ep3, Hdac5, Ppargc1a, Pick1, Nedd4, Dek, Rerg, Rbbp4, Nbn, 2310057J16Rik, Hacl1, Psip1, Kank3, Tgfb2, Unc84b, Angptl4, Numa1, Kank1, Fas, Wdr51b, Chaf1b, Tpx2, Gulp1, Pacs2, Pex1, Klf7, Asap1, Mre11a, Chd4, Ccnb…	NM_010104, NM_007900, NM_026643, NM_009004, Y09632, NM_019498, AK048650, NM_011234, NM_010017, NM_031159, NM_138755, NM_052976, NM_028724, NM_172557, NM_009875, NM_027950, NM_146171, NM_011524, NM_009387, NM_027188, NM_001012273, NM_053272, NM_030203, NM_010442, NM_026514, NM_001077696, NM_008904, NM_008837, NM_010890, NM_025900, NM_181988, NM_009030, NM_013752, NM_027171, NM_019975, NM_133948, N…
GO:0048015	phosphatidylinositol-mediated signaling	12	6	1.68	0.00319	A_51_P115005, A_51_P295022, A_51_P317640, A_51_P502150, A_52_P175242, A_52_P546363	Edn1, Nedd4, Tgfb2, Slc9a3r1, Irs1, Gata3	NM_010104, NM_010890, NM_009367, NM_012030, AK141842, NM_008091
GO:0048017	inositol lipid-mediated signaling	12	6	1.68	0.00319	A_51_P115005, A_51_P295022, A_51_P317640, A_51_P502150, A_52_P175242, A_52_P546363	Edn1, Nedd4, Tgfb2, Slc9a3r1, Irs1, Gata3	NM_010104, NM_010890, NM_009367, NM_012030, AK141842, NM_008091
GO:0048585	negative regulation of response to stimulus	93	23	13.04	0.00345	A_51_P100327, A_51_P113137, A_51_P113430, A_51_P148675, A_51_P223583, A_51_P233797, A_51_P253320, A_51_P295022, A_51_P317640, A_51_P367866, A_51_P502150, A_51_P508510, A_52_P11395, A_52_P138090, A_52_P161495, A_52_P175242, A_52_P186033, A_52_P197666, A_52_P261868, A_52_P496503, A_52_P533146, A_52_P546363, A_52_P63106	Tap1, Elf1, Uaca, Dag1, Rgs3, Adh7, Rgs3, Nedd4, Tgfb2, Egr1, Slc9a3r1, Notch1, Fam123b, Nr3c1, Bcl6, Irs1, Spn, Med12, Rgs3, Stat1, Ddit3, Gata3, Nr3c1	NM_013683, NM_007920, NM_028283, NM_010017, NM_134257, NM_009626, NM_134257, NM_010890, NM_009367, NM_007913, NM_012030, Z11886, NM_175179, AK171439, NM_009744, AK141842, NM_009259, NM_021521, NM_134257, NM_009283, NM_007837, NM_008091, NM_008173
GO:0007010	cytoskeleton organization	104	25	14.59	0.00352	A_51_P115005, A_51_P130015, A_51_P130639, A_51_P133137, A_51_P133138, A_51_P148675, A_51_P161724, A_51_P169173, A_51_P220222, A_51_P230103, A_51_P314045, A_51_P314517, A_51_P324124, A_51_P338461, A_51_P338705, A_51_P369200, A_51_P481210, A_51_P489285, A_51_P502150, A_51_P520879, A_52_P139650, A_52_P152428, A_52_P161495, A_52_P36315, A_52_P647900	Edn1, Ect2, 2410017P07Rik, Kif20a, Kif20a, Dag1, Ophn1, Cdkn1b, no symbol, Birc5, 2310057J16Rik, Kank3, Unc84b, Numa1, Kank1, Tpx2, Ofd1, Casc5, Slc9a3r1, Sh3d19, 2810433K01Rik, Rock1, Bcl6, Eya1, Arhgef2	NM_010104, NM_007900, NM_026643, NM_009004, Y09632, NM_010017, NM_052976, NM_009875, NM_011524, NM_001012273, NM_027171, NM_030697, NM_194342, NM_133947, NM_181404, NM_028109, NM_177429, BC080815, NM_012030, D89677, NM_025581, NM_009071, NM_009744, NM_010164, AK171223
GO:0034504	protein localization to nucleus	24	9	3.37	0.00352	A_51_P113430, A_51_P130015, A_51_P148675, A_51_P220222, A_51_P317640, A_51_P324124, A_52_P161495, A_52_P175242, A_52_P85174	Uaca, Ect2, Dag1, no symbol, Tgfb2, Unc84b, Bcl6, Irs1, Tlr3	NM_028283, NM_007900, NM_010017, NM_011524, NM_009367, NM_194342, NM_009744, AK141842, NM_126166
GO:0051271	negative regulation of cellular component movement	24	9	3.37	0.00352	A_51_P105837, A_51_P148675, A_51_P169173, A_51_P278893, A_51_P478548, A_51_P478555, A_51_P502150, A_52_P351574, A_52_P546363	Cited2, Dag1, Cdkn1b, Hdac5, Cited2, Cited2, Slc9a3r1, Plcb1, Gata3	NM_010828, NM_010017, NM_009875, NM_001077696, U86445, NM_010828, NM_012030, NM_019677, NM_008091
GO:0006807	nitrogen compound metabolic process	720	122	100.98	0.00394	A_51_P100327, A_51_P105837, A_51_P113137, A_51_P115005, A_51_P130015, A_51_P132978, A_51_P134014, A_51_P143212, A_51_P148105, A_51_P160754, A_51_P161148, A_51_P161724, A_51_P162649, A_51_P163188, A_51_P169173, A_51_P188054, A_51_P202074, A_51_P202623, A_51_P214985, A_51_P221428, A_51_P223583, A_51_P224013, A_51_P230103, A_51_P249930, A_51_P251352, A_51_P253320, A_51_P257675, A_51_P260312, A_51_P2…	Tap1, Cited2, Elf1, Edn1, Ect2, Idh1, Nfia, Smc4, Rad51, Apobec1, Phf21a, Ophn1, Upf3b, Rin2, Cdkn1b, Ebf1, Ncapd2, Mterfd3, Zfp521, Cbx6, Rgs3, Tk1, Birc5, Tceal1, Slc25a13, Rgs3, Tspyl4, Csgalnact1, Pdcd4, Hmox1, Apitd1, Trim30, Hdac5, Ppargc1a, Lig1, Pick1, Upf3b, Nedd4, Pnpla6, Trmt2b, Rerg, Rbbp4, Nbn, Psip1, Tgfb2, Gclm, Gins1, Tarsl2, Chaf1b, Egr1, Pex1, Klf7, Ssbp2, Sltm, Katnal2, Hnrnpa3…	NM_013683, NM_010828, NM_007920, NM_010104, NM_007900, NM_010497, NM_010905, AK048650, NM_011234, NM_031159, NM_138755, NM_052976, NM_026573, NM_028724, NM_009875, NM_007897, NM_146171, NM_028832, NM_145492, NM_028763, NM_134257, NM_009387, NM_001012273, NM_146236, NM_015829, NM_134257, NM_030203, NM_172753, D86344, NM_010442, NM_027263, NM_009099, NM_001077696, NM_008904, NM_010715, NM_008837, N…
GO:0007166	cell surface receptor signaling pathway	221	45	31	0.00401	A_51_P105837, A_51_P113137, A_51_P113806, A_51_P115005, A_51_P185939, A_51_P219109, A_51_P223583, A_51_P253320, A_51_P288390, A_51_P295022, A_51_P317640, A_51_P325124, A_51_P336282, A_51_P345393, A_51_P367866, A_51_P389255, A_51_P435339, A_51_P451346, A_51_P478548, A_51_P478555, A_51_P502150, A_51_P503162, A_51_P508510, A_52_P11395, A_52_P138090, A_52_P175242, A_52_P186033, A_52_P197666, A_52_P22…	Cited2, Elf1, Gpr85, Edn1, Gper, Il12rb1, Rgs3, Rgs3, Pick1, Nedd4, Tgfb2, Aph1b, Npy1r, Fas, Egr1, Olfr767, Epor, Klf6, Cited2, Cited2, Slc9a3r1, Klf6, Notch1, Fam123b, Nr3c1, Irs1, Spn, Med12, Fzd5, Rgs3, Rspo3, Plcb1, Eya1, Nrg1, Nrg1, Npr3, Wnt6, Lpar4, Aph1b, Stat1, Ddit3, Gata3, Nr3c1, Hs1bp3, Nrp2	NM_010828, NM_007920, NM_145066, NM_010104, NM_029771, NM_008353, NM_134257, NM_134257, NM_008837, NM_010890, NM_009367, NM_177583, NM_010934, NM_007987, NM_007913, NM_146318, NM_010149, NM_011803, U86445, NM_010828, NM_012030, NM_011803, Z11886, NM_175179, AK171439, AK141842, NM_009259, NM_021521, NM_022721, NM_134257, NM_028351, NM_019677, NM_010164, AK141037, AK170314, NM_008728, NM_009526, NM…
GO:0002698	negative regulation of immune effector process	9	5	1.26	0.00409	A_51_P100327, A_51_P263965, A_51_P317640, A_52_P161495, A_52_P186033	Tap1, Hmox1, Tgfb2, Bcl6, Spn	NM_013683, NM_010442, NM_009367, NM_009744, NM_009259
GO:0030518	intracellular steroid hormone receptor signaling pathway	9	5	1.26	0.00409	A_51_P185939, A_51_P295022, A_52_P138090, A_52_P197666, A_52_P63106	Gper, Nedd4, Nr3c1, Med12, Nr3c1	NM_029771, NM_010890, AK171439, NM_021521, NM_008173
GO:0065009	regulation of molecular function	264	52	37.03	0.00413	A_51_P113430, A_51_P115005, A_51_P130015, A_51_P161724, A_51_P163188, A_51_P169173, A_51_P223583, A_51_P230103, A_51_P233797, A_51_P242043, A_51_P253320, A_51_P263965, A_51_P275123, A_51_P278893, A_51_P279038, A_51_P288390, A_51_P292116, A_51_P309328, A_51_P314045, A_51_P317640, A_51_P320089, A_51_P325124, A_51_P338443, A_51_P359586, A_51_P369200, A_51_P401673, A_51_P423762, A_51_P446678, A_51_P4…	Uaca, Edn1, Ect2, Ophn1, Rin2, Cdkn1b, Rgs3, Birc5, Adh7, Dhcr24, Rgs3, Hmox1, Psd3, Hdac5, Ppargc1a, Pick1, Ica1, Nbn, 2310057J16Rik, Tgfb2, Gclm, Aph1b, Angptl4, Pfkfb1, Tpx2, Fgd6, Ralgps1, Mre11a, Rab3il1, Ccnb2, no symbol, Arhgap21, Casc5, Slc9a3r1, Bcar3, Bcl6, Irs1, Fzd5, Taf6l, Arhgap20, Rgs3, Plcb1, Nrg1, Nrg1, Npr3, Aph1b, Ddit3, Gata3, Arhgap20, Ppargc1a, Arhgef2, Tlr3	NM_028283, NM_010104, NM_007900, NM_052976, NM_028724, NM_009875, NM_134257, NM_001012273, NM_009626, NM_053272, NM_134257, NM_010442, BC003498, NM_001077696, NM_008904, NM_008837, NM_010492, NM_013752, NM_027171, NM_009367, NM_008129, NM_177583, NM_020581, NM_008824, NM_028109, NM_053072, NM_175211, NM_018736, BC020147, NM_007630, NM_153070, BC076629, BC080815, NM_012030, NM_013867, NM_009744, A…
GO:0048872	homeostasis of number of cells	38	12	5.33	0.00414	A_51_P105837, A_51_P263965, A_51_P317640, A_51_P345393, A_51_P457528, A_51_P478548, A_51_P478555, A_52_P161495, A_52_P351574, A_52_P453508, A_52_P495869, A_52_P546363	Cited2, Hmox1, Tgfb2, Fas, Ccnb2, Cited2, Cited2, Bcl6, Plcb1, Dnase2a, Mafb, Gata3	NM_010828, NM_010442, NM_009367, NM_007987, NM_007630, U86445, NM_010828, NM_009744, NM_019677, AK010630, NM_010658, NM_008091
GO:0048562	embryonic organ morphogenesis	29	10	4.07	0.0043	A_51_P105837, A_51_P115005, A_51_P317640, A_51_P478548, A_51_P478555, A_51_P499599, A_52_P36315, A_52_P495869, A_52_P546363, A_52_P63728	Cited2, Edn1, Tgfb2, Cited2, Cited2, Osr2, Eya1, Mafb, Gata3, Osr1	NM_010828, NM_010104, NM_009367, U86445, NM_010828, NM_054049, NM_010164, NM_010658, NM_008091, NM_011859
GO:0006281	DNA repair	43	13	6.03	0.00439	A_51_P143212, A_51_P148105, A_51_P270519, A_51_P285446, A_51_P309328, A_51_P367310, A_51_P446678, A_51_P497402, A_52_P128968, A_52_P213181, A_52_P314705, A_52_P36315, A_52_P5213	Smc4, Rad51, Apitd1, Lig1, Nbn, Chaf1b, Mre11a, Nfkbil2, Nhej1, Cul4b, Uhrf1, Eya1, Chd1l	AK048650, NM_011234, NM_027263, NM_010715, NM_013752, NM_028083, NM_018736, NM_183091, NM_029342, AK164640, NM_010931, NM_010164, NM_026539
GO:0000184	nuclear-transcribed mRNA catabolic process, nonsense-mediated decay	6	4	0.84	0.00451	A_51_P162649, A_51_P291139, A_52_P355276, A_52_P558357	Upf3b, Upf3b, Smg6, Dcp1b	NM_026573, NM_026573, NM_001002764, NM_001033379
GO:0002088	lens development in camera-type eye	6	4	0.84	0.00451	A_51_P105837, A_51_P478548, A_51_P478555, A_52_P546363	Cited2, Cited2, Cited2, Gata3	NM_010828, U86445, NM_010828, NM_008091
GO:0002244	hemopoietic progenitor cell differentiation	6	4	0.84	0.00451	A_51_P105837, A_51_P478548, A_51_P478555, A_52_P546363	Cited2, Cited2, Cited2, Gata3	NM_010828, U86445, NM_010828, NM_008091
GO:0031076	embryonic camera-type eye development	6	4	0.84	0.00451	A_51_P105837, A_51_P478548, A_51_P478555, A_52_P224125	Cited2, Cited2, Cited2, Fzd5	NM_010828, U86445, NM_010828, NM_022721
GO:0061326	renal tubule development	6	4	0.84	0.00451	A_52_P415155, A_52_P496503, A_52_P546363, A_52_P63728	Wnt6, Stat1, Gata3, Osr1	NM_009526, NM_009283, NM_008091, NM_011859
GO:0003151	outflow tract morphogenesis	13	6	1.82	0.00523	A_51_P105837, A_51_P317640, A_51_P336282, A_51_P478548, A_51_P478555, A_52_P36315	Cited2, Tgfb2, Npy1r, Cited2, Cited2, Eya1	NM_010828, NM_009367, NM_010934, U86445, NM_010828, NM_010164
GO:0006605	protein targeting	39	12	5.47	0.00525	A_51_P113430, A_51_P130015, A_51_P148675, A_51_P220222, A_51_P288390, A_51_P295022, A_51_P317640, A_51_P390446, A_51_P399062, A_52_P161495, A_52_P669964, A_52_P85174	Uaca, Ect2, Dag1, no symbol, Pick1, Nedd4, Tgfb2, Pacs2, Pex1, Bcl6, Cchcr1, Tlr3	NM_028283, NM_007900, NM_010017, NM_011524, NM_008837, NM_010890, NM_009367, AK122326, NM_027777, NM_009744, NM_146248, NM_126166
GO:0030217	T cell differentiation	21	8	2.95	0.00528	A_51_P345393, A_51_P367866, A_52_P128968, A_52_P161495, A_52_P186033, A_52_P224125, A_52_P546363, A_52_P634447	Fas, Egr1, Nhej1, Bcl6, Spn, Fzd5, Gata3, Hs1bp3	NM_007987, NM_007913, NM_029342, NM_009744, NM_009259, NM_022721, NM_008091, BC095977
GO:0070482	response to oxygen levels	21	8	2.95	0.00528	A_51_P105837, A_51_P115005, A_51_P133078, A_51_P317640, A_51_P345393, A_51_P478548, A_51_P478555, A_52_P525183	Cited2, Edn1, Npepps, Tgfb2, Fas, Cited2, Cited2, Acot2	NM_010828, NM_010104, NM_008942, NM_009367, NM_007987, U86445, NM_010828, NM_134188
GO:0007165	signal transduction	426	77	59.75	0.00545	A_51_P105837, A_51_P113137, A_51_P113430, A_51_P113806, A_51_P115005, A_51_P130015, A_51_P146802, A_51_P148675, A_51_P161724, A_51_P163188, A_51_P185939, A_51_P219109, A_51_P219444, A_51_P223583, A_51_P233797, A_51_P242043, A_51_P247963, A_51_P253320, A_51_P263965, A_51_P275123, A_51_P288390, A_51_P295022, A_51_P305508, A_51_P317640, A_51_P325124, A_51_P336282, A_51_P338443, A_51_P345393, A_51_P3…	Cited2, Elf1, Uaca, Gpr85, Edn1, Ect2, Rhobtb1, Dag1, Ophn1, Rin2, Gper, Il12rb1, Plcl2, Rgs3, Adh7, Dhcr24, Asb9, Rgs3, Hmox1, Psd3, Pick1, Nedd4, Rerg, Tgfb2, Aph1b, Npy1r, Angptl4, Fas, Egr1, Olfr767, Apbb1ip, Tenc1, Fgd6, Ralgps1, Epor, Klf6, no symbol, Cited2, Cited2, Arhgap21, Slc9a3r1, Ncoa1, Klf6, Notch1, Bcar3, Fam123b, Ankrd1, Nr3c1, Rock1, Bcl6, Irs1, Spn, Med12, Fzd5, Arhgap20, Rgs3, …	NM_010828, NM_007920, NM_028283, NM_145066, NM_010104, NM_007900, BC099973, NM_010017, NM_052976, NM_028724, NM_029771, NM_008353, NM_013880, NM_134257, NM_009626, NM_053272, NM_027027, NM_134257, NM_010442, BC003498, NM_008837, NM_010890, NM_181988, NM_009367, NM_177583, NM_010934, NM_020581, NM_007987, NM_007913, NM_146318, AF020313, NM_153533, NM_053072, NM_175211, NM_010149, NM_011803, NM_153…
GO:0043085	positive regulation of catalytic activity	131	29	18.37	0.00622	A_51_P113430, A_51_P115005, A_51_P130015, A_51_P161724, A_51_P163188, A_51_P169173, A_51_P223583, A_51_P253320, A_51_P288390, A_51_P309328, A_51_P317640, A_51_P320089, A_51_P325124, A_51_P359586, A_51_P369200, A_51_P446678, A_51_P469951, A_51_P481418, A_51_P502150, A_52_P175242, A_52_P224125, A_52_P247022, A_52_P261868, A_52_P351574, A_52_P369761, A_52_P369769, A_52_P400798, A_52_P456750, A_52_P5…	Uaca, Edn1, Ect2, Ophn1, Rin2, Cdkn1b, Rgs3, Rgs3, Pick1, Nbn, Tgfb2, Gclm, Aph1b, Pfkfb1, Tpx2, Mre11a, no symbol, Arhgap21, Slc9a3r1, Irs1, Fzd5, Arhgap20, Rgs3, Plcb1, Nrg1, Nrg1, Npr3, Aph1b, Arhgap20	NM_028283, NM_010104, NM_007900, NM_052976, NM_028724, NM_009875, NM_134257, NM_134257, NM_008837, NM_013752, NM_009367, NM_008129, NM_177583, NM_008824, NM_028109, NM_018736, NM_153070, BC076629, NM_012030, AK141842, NM_022721, NM_175535, NM_134257, NM_019677, AK141037, AK170314, NM_008728, NM_177583, NM_175535
GO:0019395	fatty acid oxidation	10	5	1.4	0.00724	A_51_P233797, A_51_P279038, A_51_P314065, A_52_P175242, A_52_P5945	Adh7, Ppargc1a, Hacl1, Irs1, Ppargc1a	NM_009626, NM_008904, NM_019975, AK141842, AK032149
GO:0034440	lipid oxidation	10	5	1.4	0.00724	A_51_P233797, A_51_P279038, A_51_P314065, A_52_P175242, A_52_P5945	Adh7, Ppargc1a, Hacl1, Irs1, Ppargc1a	NM_009626, NM_008904, NM_019975, AK141842, AK032149
GO:0034453	microtubule anchoring	10	5	1.4	0.00724	A_51_P130015, A_51_P130639, A_51_P148675, A_51_P314045, A_51_P489285	Ect2, 2410017P07Rik, Dag1, 2310057J16Rik, Casc5	NM_007900, NM_026643, NM_010017, NM_027171, BC080815
GO:0090068	positive regulation of cell cycle process	10	5	1.4	0.00724	A_51_P115005, A_51_P130015, A_51_P230103, A_52_P213181, A_52_P351574	Edn1, Ect2, Birc5, Cul4b, Plcb1	NM_010104, NM_007900, NM_001012273, AK164640, NM_019677
GO:2000146	negative regulation of cell motility	22	8	3.09	0.00731	A_51_P105837, A_51_P148675, A_51_P278893, A_51_P478548, A_51_P478555, A_51_P502150, A_52_P351574, A_52_P546363	Cited2, Dag1, Hdac5, Cited2, Cited2, Slc9a3r1, Plcb1, Gata3	NM_010828, NM_010017, NM_001077696, U86445, NM_010828, NM_012030, NM_019677, NM_008091
GO:0042221	response to chemical stimulus	265	51	37.17	0.00739	A_51_P105837, A_51_P112355, A_51_P115005, A_51_P130015, A_51_P132978, A_51_P133078, A_51_P160754, A_51_P162649, A_51_P169173, A_51_P185939, A_51_P218984, A_51_P219109, A_51_P233797, A_51_P251352, A_51_P263965, A_51_P278893, A_51_P279038, A_51_P291139, A_51_P295022, A_51_P305508, A_51_P314111, A_51_P317640, A_51_P320089, A_51_P345393, A_51_P367866, A_51_P389255, A_51_P405280, A_51_P435339, A_51_P4…	Cited2, Igtp, Edn1, Ect2, Idh1, Npepps, Apobec1, Upf3b, Cdkn1b, Gper, Parp9, Il12rb1, Adh7, Slc25a13, Hmox1, Hdac5, Ppargc1a, Upf3b, Nedd4, Rerg, Psip1, Tgfb2, Gclm, Fas, Egr1, Olfr767, Klf7, Epor, Klf6, Cited2, Cited2, Ncoa1, Klf6, Psip1, Ankrd1, Nr3c1, Irs1, Fzd5, Ubxn4, Nr1d2, Plcb1, Stat1, Acot2, Ddit3, Gata3, Pld1, Ppargc1a, Nr3c1, Hspa4l, Tlr3, Nrp2	NM_010828, NM_018738, NM_010104, NM_007900, NM_010497, NM_008942, NM_031159, NM_026573, NM_009875, NM_029771, NM_030253, NM_008353, NM_009626, NM_015829, NM_010442, NM_001077696, NM_008904, NM_026573, NM_010890, NM_181988, NM_133948, NM_009367, NM_008129, NM_007987, NM_007913, NM_146318, NM_033563, NM_010149, NM_011803, U86445, NM_010828, NM_010881, NM_011803, BC052177, NM_013468, AK171439, AK141…
GO:0022403	cell cycle phase	82	20	11.5	0.00739	A_51_P115005, A_51_P143212, A_51_P148105, A_51_P169173, A_51_P202074, A_51_P220222, A_51_P230103, A_51_P270519, A_51_P309328, A_51_P369200, A_51_P446678, A_51_P457528, A_51_P484510, A_51_P489285, A_52_P139650, A_52_P213181, A_52_P351574, A_52_P392544, A_52_P556099, A_52_P647900	Edn1, Smc4, Rad51, Cdkn1b, Ncapd2, no symbol, Birc5, Apitd1, Nbn, Tpx2, Mre11a, Ccnb2, Nek3, Casc5, 2810433K01Rik, Cul4b, Plcb1, Cdca8, Oip5, Arhgef2	NM_010104, AK048650, NM_011234, NM_009875, NM_146171, NM_011524, NM_001012273, NM_027263, NM_013752, NM_028109, NM_018736, NM_007630, NM_011848, BC080815, NM_025581, AK164640, NM_019677, NM_026560, NM_001042653, AK171223
GO:0048522	positive regulation of cellular process	386	70	54.14	0.00768	A_51_P100327, A_51_P105837, A_51_P113137, A_51_P113430, A_51_P115005, A_51_P130015, A_51_P134014, A_51_P148105, A_51_P160754, A_51_P162649, A_51_P169173, A_51_P185939, A_51_P188054, A_51_P219109, A_51_P230103, A_51_P263965, A_51_P278893, A_51_P279038, A_51_P291139, A_51_P295022, A_51_P309328, A_51_P314111, A_51_P317640, A_51_P324124, A_51_P345393, A_51_P358633, A_51_P367866, A_51_P405280, A_51_P4…	Tap1, Cited2, Elf1, Uaca, Edn1, Ect2, Nfia, Rad51, Apobec1, Upf3b, Cdkn1b, Gper, Ebf1, Il12rb1, Birc5, Hmox1, Hdac5, Ppargc1a, Upf3b, Nedd4, Nbn, Psip1, Tgfb2, Unc84b, Fas, Melk, Egr1, Klf7, Mre11a, Klf6, Cited2, Cited2, Osr2, Slc9a3r1, Ncoa1, Klf6, Notch1, Casp4, Sh3d19, Psip1, Fam123b, Nfia, Ankrd1, Nr3c1, Nfix, Bcl6, Irs1, Spn, Med12, Cul4b, Fzd5, Ncoa6, Uhrf1, Plcb1, Rbm5, Eya1, Nrg1, Nrg1, W…	NM_013683, NM_010828, NM_007920, NM_028283, NM_010104, NM_007900, NM_010905, NM_011234, NM_031159, NM_026573, NM_009875, NM_029771, NM_007897, NM_008353, NM_001012273, NM_010442, NM_001077696, NM_008904, NM_026573, NM_010890, NM_013752, NM_133948, NM_009367, NM_194342, NM_007987, NM_010790, NM_007913, NM_033563, NM_018736, NM_011803, U86445, NM_010828, NM_054049, NM_012030, NM_010881, NM_011803, …
GO:0032507	maintenance of protein location in cell	18	7	2.52	0.00793	A_51_P130015, A_51_P130639, A_51_P148675, A_51_P220222, A_51_P314045, A_51_P324124, A_51_P489285	Ect2, 2410017P07Rik, Dag1, no symbol, 2310057J16Rik, Unc84b, Casc5	NM_007900, NM_026643, NM_010017, NM_011524, NM_027171, NM_194342, BC080815
GO:0051651	maintenance of location in cell	18	7	2.52	0.00793	A_51_P130015, A_51_P130639, A_51_P148675, A_51_P220222, A_51_P314045, A_51_P324124, A_51_P489285	Ect2, 2410017P07Rik, Dag1, no symbol, 2310057J16Rik, Unc84b, Casc5	NM_007900, NM_026643, NM_010017, NM_011524, NM_027171, NM_194342, BC080815
GO:0007219	Notch signaling pathway	14	6	1.96	0.00809	A_51_P325124, A_51_P508510, A_52_P36315, A_52_P369761, A_52_P369769, A_52_P456750	Aph1b, Notch1, Eya1, Nrg1, Nrg1, Aph1b	NM_177583, Z11886, NM_010164, AK141037, AK170314, NM_177583
GO:0035270	endocrine system development	14	6	1.96	0.00809	A_51_P105837, A_51_P478548, A_51_P478555, A_52_P138090, A_52_P546363, A_52_P63106	Cited2, Cited2, Cited2, Nr3c1, Gata3, Nr3c1	NM_010828, U86445, NM_010828, AK171439, NM_008091, NM_008173
GO:0051153	regulation of striated muscle cell differentiation	14	6	1.96	0.00809	A_51_P115005, A_51_P278893, A_51_P508510, A_52_P351574, A_52_P369761, A_52_P369769	Edn1, Hdac5, Notch1, Plcb1, Nrg1, Nrg1	NM_010104, NM_001077696, Z11886, NM_019677, AK141037, AK170314
GO:0009719	response to endogenous stimulus	83	20	11.64	0.00852	A_51_P105837, A_51_P132978, A_51_P185939, A_51_P263965, A_51_P305508, A_51_P317640, A_51_P345393, A_51_P367866, A_51_P478548, A_51_P478555, A_51_P502888, A_52_P120803, A_52_P138090, A_52_P175242, A_52_P303891, A_52_P351574, A_52_P496503, A_52_P546363, A_52_P578359, A_52_P63106	Cited2, Idh1, Gper, Hmox1, Rerg, Tgfb2, Fas, Egr1, Cited2, Cited2, Ncoa1, Ankrd1, Nr3c1, Irs1, Nr1d2, Plcb1, Stat1, Gata3, Pld1, Nr3c1	NM_010828, NM_010497, NM_029771, NM_010442, NM_181988, NM_009367, NM_007987, NM_007913, U86445, NM_010828, NM_010881, NM_013468, AK171439, AK141842, NM_011584, NM_019677, NM_009283, NM_008091, NM_008875, NM_008173
GO:0007507	heart development	67	17	9.4	0.00874	A_51_P105837, A_51_P115005, A_51_P278893, A_51_P317640, A_51_P336282, A_51_P435339, A_51_P478548, A_51_P478555, A_51_P508510, A_52_P120803, A_52_P245487, A_52_P36315, A_52_P369761, A_52_P369769, A_52_P546363, A_52_P63728, A_52_P93910	Cited2, Edn1, Hdac5, Tgfb2, Npy1r, Epor, Cited2, Cited2, Notch1, Ankrd1, Ncoa6, Eya1, Nrg1, Nrg1, Gata3, Osr1, Nrp2	NM_010828, NM_010104, NM_001077696, NM_009367, NM_010934, NM_010149, U86445, NM_010828, Z11886, NM_013468, NM_019825, NM_010164, AK141037, AK170314, NM_008091, NM_011859, NM_001077403
GO:0030097	hemopoiesis	67	17	9.4	0.00874	A_51_P105837, A_51_P220222, A_51_P317640, A_51_P345393, A_51_P367866, A_51_P478548, A_51_P478555, A_52_P128968, A_52_P161495, A_52_P186033, A_52_P224125, A_52_P245487, A_52_P351574, A_52_P453508, A_52_P495869, A_52_P546363, A_52_P634447	Cited2, no symbol, Tgfb2, Fas, Egr1, Cited2, Cited2, Nhej1, Bcl6, Spn, Fzd5, Ncoa6, Plcb1, Dnase2a, Mafb, Gata3, Hs1bp3	NM_010828, NM_011524, NM_009367, NM_007987, NM_007913, U86445, NM_010828, NM_029342, NM_009744, NM_009259, NM_022721, NM_019825, NM_019677, AK010630, NM_010658, NM_008091, BC095977
GO:0060341	regulation of cellular localization	67	17	9.4	0.00874	A_51_P113430, A_51_P115005, A_51_P130015, A_51_P220222, A_51_P263965, A_51_P292116, A_51_P295022, A_51_P317640, A_51_P336282, A_51_P508510, A_52_P120803, A_52_P138090, A_52_P175242, A_52_P351574, A_52_P546363, A_52_P63106, A_52_P85174	Uaca, Edn1, Ect2, no symbol, Hmox1, Ica1, Nedd4, Tgfb2, Npy1r, Notch1, Ankrd1, Nr3c1, Irs1, Plcb1, Gata3, Nr3c1, Tlr3	NM_028283, NM_010104, NM_007900, NM_011524, NM_010442, NM_010492, NM_010890, NM_009367, NM_010934, Z11886, NM_013468, AK171439, AK141842, NM_019677, NM_008091, NM_008173, NM_126166
GO:0048518	positive regulation of biological process	414	74	58.07	0.00878	A_51_P100327, A_51_P105837, A_51_P113137, A_51_P113430, A_51_P115005, A_51_P130015, A_51_P134014, A_51_P148105, A_51_P160754, A_51_P162649, A_51_P169173, A_51_P185939, A_51_P188054, A_51_P219109, A_51_P230103, A_51_P247963, A_51_P263965, A_51_P278893, A_51_P279038, A_51_P291139, A_51_P295022, A_51_P309328, A_51_P314111, A_51_P317640, A_51_P324124, A_51_P336282, A_51_P338443, A_51_P345393, A_51_P3…	Tap1, Cited2, Elf1, Uaca, Edn1, Ect2, Nfia, Rad51, Apobec1, Upf3b, Cdkn1b, Gper, Ebf1, Il12rb1, Birc5, Asb9, Hmox1, Hdac5, Ppargc1a, Upf3b, Nedd4, Nbn, Psip1, Tgfb2, Unc84b, Npy1r, Angptl4, Fas, Melk, Egr1, Klf7, Mre11a, Klf6, Cited2, Cited2, Osr2, Slc9a3r1, Ncoa1, Klf6, Notch1, Casp4, Sh3d19, Psip1, Fam123b, Nfia, Ankrd1, Nr3c1, Nfix, Bcl6, Irs1, Spn, Med12, Cul4b, Fzd5, Ncoa6, Uhrf1, Plcb1, Rbm…	NM_013683, NM_010828, NM_007920, NM_028283, NM_010104, NM_007900, NM_010905, NM_011234, NM_031159, NM_026573, NM_009875, NM_029771, NM_007897, NM_008353, NM_001012273, NM_027027, NM_010442, NM_001077696, NM_008904, NM_026573, NM_010890, NM_013752, NM_133948, NM_009367, NM_194342, NM_010934, NM_020581, NM_007987, NM_010790, NM_007913, NM_033563, NM_018736, NM_011803, U86445, NM_010828, NM_054049, …
GO:0009968	negative regulation of signal transduction	78	19	10.94	0.00908	A_51_P113137, A_51_P148675, A_51_P223583, A_51_P233797, A_51_P253320, A_51_P295022, A_51_P367866, A_51_P502150, A_51_P508510, A_52_P11395, A_52_P138090, A_52_P161495, A_52_P175242, A_52_P197666, A_52_P261868, A_52_P496503, A_52_P533146, A_52_P546363, A_52_P63106	Elf1, Dag1, Rgs3, Adh7, Rgs3, Nedd4, Egr1, Slc9a3r1, Notch1, Fam123b, Nr3c1, Bcl6, Irs1, Med12, Rgs3, Stat1, Ddit3, Gata3, Nr3c1	NM_007920, NM_010017, NM_134257, NM_009626, NM_134257, NM_010890, NM_007913, NM_012030, Z11886, NM_175179, AK171439, NM_009744, AK141842, NM_021521, NM_134257, NM_009283, NM_007837, NM_008091, NM_008173
GO:0002376	immune system process	158	33	22.16	0.00918	A_51_P100327, A_51_P105837, A_51_P113137, A_51_P115005, A_51_P160754, A_51_P218984, A_51_P219109, A_51_P220222, A_51_P262171, A_51_P263965, A_51_P309328, A_51_P317640, A_51_P345393, A_51_P367866, A_51_P457528, A_51_P478548, A_51_P478555, A_51_P508510, A_52_P126158, A_52_P128968, A_52_P152428, A_52_P161495, A_52_P186033, A_52_P224125, A_52_P245487, A_52_P351574, A_52_P368945, A_52_P453508, A_52_P4…	Tap1, Cited2, Elf1, Edn1, Apobec1, Parp9, Il12rb1, no symbol, Irgm1, Hmox1, Nbn, Tgfb2, Fas, Egr1, Ccnb2, Cited2, Cited2, Notch1, Irgm1, Nhej1, Rock1, Bcl6, Spn, Fzd5, Ncoa6, Plcb1, Skap2, Dnase2a, Mafb, Stat1, Gata3, Hs1bp3, Tlr3	NM_013683, NM_010828, NM_007920, NM_010104, NM_031159, NM_030253, NM_008353, NM_011524, NM_008326, NM_010442, NM_013752, NM_009367, NM_007987, NM_007913, NM_007630, U86445, NM_010828, Z11886, NM_008326, NM_029342, NM_009071, NM_009744, NM_009259, NM_022721, NM_019825, NM_019677, AK134567, AK010630, NM_010658, NM_009283, NM_008091, BC095977, NM_126166
GO:0000723	telomere maintenance	7	4	0.98	0.00938	A_51_P309328, A_51_P506755, A_51_P506761, A_52_P355276	Nbn, Tep1, Tep1, Smg6	NM_013752, NM_009351, NM_009351, NM_001002764
GO:0001889	liver development	7	4	0.98	0.00938	A_51_P105837, A_51_P478548, A_51_P478555, A_51_P508510	Cited2, Cited2, Cited2, Notch1	NM_010828, U86445, NM_010828, Z11886
GO:0001893	maternal placenta development	7	4	0.98	0.00938	A_51_P105837, A_51_P435339, A_51_P478548, A_51_P478555	Cited2, Epor, Cited2, Cited2	NM_010828, NM_010149, U86445, NM_010828
GO:0042474	middle ear morphogenesis	7	4	0.98	0.00938	A_51_P115005, A_51_P499599, A_52_P36315, A_52_P63728	Edn1, Osr2, Eya1, Osr1	NM_010104, NM_054049, NM_010164, NM_011859
GO:0043525	positive regulation of neuron apoptosis	7	4	0.98	0.00938	A_51_P317640, A_51_P367866, A_52_P138090, A_52_P63106	Tgfb2, Egr1, Nr3c1, Nr3c1	NM_009367, NM_007913, AK171439, NM_008173
GO:0046697	decidualization	7	4	0.98	0.00938	A_51_P105837, A_51_P435339, A_51_P478548, A_51_P478555	Cited2, Epor, Cited2, Cited2	NM_010828, NM_010149, U86445, NM_010828
GO:0061008	hepaticobiliary system development	7	4	0.98	0.00938	A_51_P105837, A_51_P478548, A_51_P478555, A_51_P508510	Cited2, Cited2, Cited2, Notch1	NM_010828, U86445, NM_010828, Z11886
GO:0016569	covalent chromatin modification	32	10	4.49	0.0094	A_51_P160754, A_51_P229325, A_51_P278893, A_51_P502888, A_52_P231658, A_52_P281209, A_52_P36315, A_52_P424138, A_52_P546363, A_52_P677272	Apobec1, Smyd3, Hdac5, Ncoa1, Taf6l, Jmjd2a, Eya1, Hcfc1, Gata3, Pkn1	NM_031159, NM_027188, NM_001077696, NM_010881, NM_146092, AK145066, NM_010164, NM_008224, NM_008091, NM_177262
GO:0000122	negative regulation of transcription from RNA polymerase II promoter	73	18	10.24	0.00965	A_51_P105837, A_51_P115005, A_51_P161148, A_51_P221428, A_51_P278893, A_51_P295022, A_51_P367866, A_51_P478548, A_51_P478555, A_51_P499599, A_52_P120803, A_52_P148428, A_52_P161495, A_52_P392121, A_52_P415155, A_52_P440729, A_52_P546363, A_52_P63728	Cited2, Edn1, Phf21a, Cbx6, Hdac5, Nedd4, Egr1, Cited2, Cited2, Osr2, Ankrd1, Nfix, Bcl6, Cbx6, Wnt6, Atf7ip, Gata3, Osr1	NM_010828, NM_010104, NM_138755, NM_028763, NM_001077696, NM_010890, NM_007913, U86445, NM_010828, NM_054049, NM_013468, AK080940, NM_009744, NM_028763, NM_009526, AK035245, NM_008091, NM_011859
GO:0009628	response to abiotic stimulus	52	14	7.29	0.0098	A_51_P113430, A_51_P130015, A_51_P160754, A_51_P295022, A_51_P314111, A_51_P367866, A_52_P109131, A_52_P120803, A_52_P128968, A_52_P36315, A_52_P496503, A_52_P546363, A_52_P634051, A_52_P677272	Uaca, Ect2, Apobec1, Nedd4, Psip1, Egr1, Psip1, Ankrd1, Nhej1, Eya1, Stat1, Gata3, Strbp, Pkn1	NM_028283, NM_007900, NM_031159, NM_010890, NM_133948, NM_007913, BC052177, NM_013468, NM_029342, NM_010164, NM_009283, NM_008091, NM_009261, NM_177262
GO:0001578	microtubule bundle formation	4	3	0.56	0.0098	A_51_P133137, A_51_P133138, A_51_P481210	Kif20a, Kif20a, Ofd1	NM_009004, Y09632, NM_177429
GO:0002701	negative regulation of production of molecular mediator of immune response	4	3	0.56	0.0098	A_51_P263965, A_51_P317640, A_52_P161495	Hmox1, Tgfb2, Bcl6	NM_010442, NM_009367, NM_009744
GO:0002719	negative regulation of cytokine production involved in immune response	4	3	0.56	0.0098	A_51_P263965, A_51_P317640, A_52_P161495	Hmox1, Tgfb2, Bcl6	NM_010442, NM_009367, NM_009744
GO:0003197	endocardial cushion development	4	3	0.56	0.0098	A_51_P105837, A_51_P478548, A_51_P478555	Cited2, Cited2, Cited2	NM_010828, U86445, NM_010828
GO:0007202	activation of phospholipase C activity	4	3	0.56	0.0098	A_51_P115005, A_51_P502150, A_52_P400798	Edn1, Slc9a3r1, Npr3	NM_010104, NM_012030, NM_008728
GO:0010657	muscle cell apoptosis	4	3	0.56	0.0098	A_51_P115005, A_52_P369761, A_52_P369769	Edn1, Nrg1, Nrg1	NM_010104, AK141037, AK170314
GO:0014823	response to activity	4	3	0.56	0.0098	A_51_P279038, A_51_P395473, A_52_P5945	Ppargc1a, Tenc1, Ppargc1a	NM_008904, NM_153533, AK032149
GO:0014850	response to muscle activity	4	3	0.56	0.0098	A_51_P279038, A_51_P395473, A_52_P5945	Ppargc1a, Tenc1, Ppargc1a	NM_008904, NM_153533, AK032149
GO:0021602	cranial nerve morphogenesis	4	3	0.56	0.0098	A_51_P105837, A_51_P478548, A_51_P478555	Cited2, Cited2, Cited2	NM_010828, U86445, NM_010828
GO:0034405	response to fluid shear stress	4	3	0.56	0.0098	A_51_P105837, A_51_P478548, A_51_P478555	Cited2, Cited2, Cited2	NM_010828, U86445, NM_010828
GO:0045616	regulation of keratinocyte differentiation	4	3	0.56	0.0098	A_51_P317640, A_51_P508510, A_52_P152428	Tgfb2, Notch1, Rock1	NM_009367, Z11886, NM_009071
GO:0046320	regulation of fatty acid oxidation	4	3	0.56	0.0098	A_51_P279038, A_52_P175242, A_52_P5945	Ppargc1a, Irs1, Ppargc1a	NM_008904, AK141842, AK032149
GO:0048016	inositol phosphate-mediated signaling	4	3	0.56	0.0098	A_51_P115005, A_51_P502150, A_52_P400798	Edn1, Slc9a3r1, Npr3	NM_010104, NM_012030, NM_008728
GO:0048048	embryonic eye morphogenesis	4	3	0.56	0.0098	A_51_P105837, A_51_P478548, A_51_P478555	Cited2, Cited2, Cited2	NM_010828, U86445, NM_010828
GO:0048596	embryonic camera-type eye morphogenesis	4	3	0.56	0.0098	A_51_P105837, A_51_P478548, A_51_P478555	Cited2, Cited2, Cited2	NM_010828, U86445, NM_010828
GO:0030218	erythrocyte differentiation	23	8	3.23	0.00987	A_51_P105837, A_51_P478548, A_51_P478555, A_52_P161495, A_52_P351574, A_52_P453508, A_52_P495869, A_52_P546363	Cited2, Cited2, Cited2, Bcl6, Plcb1, Dnase2a, Mafb, Gata3	NM_010828, U86445, NM_010828, NM_009744, NM_019677, AK010630, NM_010658, NM_008091
GO:0060070	canonical Wnt receptor signaling pathway	23	8	3.23	0.00987	A_51_P367866, A_51_P508510, A_52_P11395, A_52_P224125, A_52_P337760, A_52_P415155, A_52_P533146, A_52_P546363	Egr1, Notch1, Fam123b, Fzd5, Rspo3, Wnt6, Ddit3, Gata3	NM_007913, Z11886, NM_175179, NM_022721, NM_028351, NM_009526, NM_007837, NM_008091
GO:0043087	regulation of GTPase activity	42	12	5.89	0.01002	A_51_P130015, A_51_P161724, A_51_P163188, A_51_P223583, A_51_P253320, A_51_P469951, A_51_P481418, A_52_P161495, A_52_P247022, A_52_P261868, A_52_P351574, A_52_P565575	Ect2, Ophn1, Rin2, Rgs3, Rgs3, no symbol, Arhgap21, Bcl6, Arhgap20, Rgs3, Plcb1, Arhgap20	NM_007900, NM_052976, NM_028724, NM_134257, NM_134257, NM_153070, BC076629, NM_009744, NM_175535, NM_134257, NM_019677, NM_175535
GO:0045892	negative regulation of transcription, DNA-dependent	118	26	16.55	0.01005	A_51_P105837, A_51_P115005, A_51_P160754, A_51_P161148, A_51_P169173, A_51_P221428, A_51_P230103, A_51_P261428, A_51_P278893, A_51_P295022, A_51_P367866, A_51_P478548, A_51_P478555, A_51_P499599, A_52_P120803, A_52_P148428, A_52_P161495, A_52_P281209, A_52_P351574, A_52_P369761, A_52_P369769, A_52_P392121, A_52_P415155, A_52_P440729, A_52_P546363, A_52_P63728	Cited2, Edn1, Apobec1, Phf21a, Cdkn1b, Cbx6, Birc5, Pdcd4, Hdac5, Nedd4, Egr1, Cited2, Cited2, Osr2, Ankrd1, Nfix, Bcl6, Jmjd2a, Plcb1, Nrg1, Nrg1, Cbx6, Wnt6, Atf7ip, Gata3, Osr1	NM_010828, NM_010104, NM_031159, NM_138755, NM_009875, NM_028763, NM_001012273, D86344, NM_001077696, NM_010890, NM_007913, U86445, NM_010828, NM_054049, NM_013468, AK080940, NM_009744, AK145066, NM_019677, AK141037, AK170314, NM_028763, NM_009526, AK035245, NM_008091, NM_011859
GO:0050789	regulation of biological process	954	153	133.8	0.0104	A_51_P100327, A_51_P105837, A_51_P113137, A_51_P113430, A_51_P113806, A_51_P115005, A_51_P127215, A_51_P130015, A_51_P134014, A_51_P146802, A_51_P148105, A_51_P148675, A_51_P160754, A_51_P161148, A_51_P161724, A_51_P162649, A_51_P163188, A_51_P163694, A_51_P169173, A_51_P185939, A_51_P188054, A_51_P189361, A_51_P202623, A_51_P214985, A_51_P218984, A_51_P219109, A_51_P219444, A_51_P220222, A_51_P2…	Tap1, Cited2, Elf1, Uaca, Gpr85, Edn1, Sesn3, Ect2, Nfia, Rhobtb1, Rad51, Dag1, Apobec1, Phf21a, Ophn1, Upf3b, Rin2, Rufy1, Cdkn1b, Gper, Ebf1, Osgin1, Mterfd3, Zfp521, Parp9, Il12rb1, Plcl2, no symbol, Cbx6, Rgs3, Birc5, Adh7, Dhcr24, Asb9, Tceal1, Rgs3, Pdcd4, Hmox1, Cdc42ep3, Enox2, Psd3, Trim30, Hdac5, Ppargc1a, Pick1, Upf3b, Ica1, Nedd4, Rerg, Rbbp4, Nbn, 2310057J16Rik, Psip1, Kank3, Tgfb2, …	NM_013683, NM_010828, NM_007920, NM_028283, NM_145066, NM_010104, AK033655, NM_007900, NM_010905, BC099973, NM_011234, NM_010017, NM_031159, NM_138755, NM_052976, NM_026573, NM_028724, NM_172557, NM_009875, NM_029771, NM_007897, NM_027950, NM_028832, NM_145492, NM_030253, NM_008353, NM_013880, NM_011524, NM_028763, NM_134257, NM_001012273, NM_009626, NM_053272, NM_027027, NM_146236, NM_134257, D8…
GO:0002520	immune system development	79	19	11.08	0.01046	A_51_P105837, A_51_P220222, A_51_P309328, A_51_P317640, A_51_P345393, A_51_P367866, A_51_P457528, A_51_P478548, A_51_P478555, A_52_P128968, A_52_P161495, A_52_P186033, A_52_P224125, A_52_P245487, A_52_P351574, A_52_P453508, A_52_P495869, A_52_P546363, A_52_P634447	Cited2, no symbol, Nbn, Tgfb2, Fas, Egr1, Ccnb2, Cited2, Cited2, Nhej1, Bcl6, Spn, Fzd5, Ncoa6, Plcb1, Dnase2a, Mafb, Gata3, Hs1bp3	NM_010828, NM_011524, NM_013752, NM_009367, NM_007987, NM_007913, NM_007630, U86445, NM_010828, NM_029342, NM_009744, NM_009259, NM_022721, NM_019825, NM_019677, AK010630, NM_010658, NM_008091, BC095977
GO:0023057	negative regulation of signaling	79	19	11.08	0.01046	A_51_P113137, A_51_P148675, A_51_P223583, A_51_P233797, A_51_P253320, A_51_P295022, A_51_P367866, A_51_P502150, A_51_P508510, A_52_P11395, A_52_P138090, A_52_P161495, A_52_P175242, A_52_P197666, A_52_P261868, A_52_P496503, A_52_P533146, A_52_P546363, A_52_P63106	Elf1, Dag1, Rgs3, Adh7, Rgs3, Nedd4, Egr1, Slc9a3r1, Notch1, Fam123b, Nr3c1, Bcl6, Irs1, Med12, Rgs3, Stat1, Ddit3, Gata3, Nr3c1	NM_007920, NM_010017, NM_134257, NM_009626, NM_134257, NM_010890, NM_007913, NM_012030, Z11886, NM_175179, AK171439, NM_009744, AK141842, NM_021521, NM_134257, NM_009283, NM_007837, NM_008091, NM_008173
GO:2000113	negative regulation of cellular macromolecule biosynthetic process	130	28	18.23	0.01054	A_51_P105837, A_51_P115005, A_51_P160754, A_51_P161148, A_51_P169173, A_51_P221428, A_51_P230103, A_51_P261428, A_51_P278893, A_51_P295022, A_51_P367866, A_51_P446678, A_51_P478548, A_51_P478555, A_51_P499599, A_52_P120803, A_52_P148428, A_52_P161495, A_52_P281209, A_52_P351574, A_52_P369761, A_52_P369769, A_52_P392121, A_52_P415155, A_52_P440729, A_52_P546363, A_52_P63728, A_52_P97489	Cited2, Edn1, Apobec1, Phf21a, Cdkn1b, Cbx6, Birc5, Pdcd4, Hdac5, Nedd4, Egr1, Mre11a, Cited2, Cited2, Osr2, Ankrd1, Nfix, Bcl6, Jmjd2a, Plcb1, Nrg1, Nrg1, Cbx6, Wnt6, Atf7ip, Gata3, Osr1, Eif2c1	NM_010828, NM_010104, NM_031159, NM_138755, NM_009875, NM_028763, NM_001012273, D86344, NM_001077696, NM_010890, NM_007913, NM_018736, U86445, NM_010828, NM_054049, NM_013468, AK080940, NM_009744, AK145066, NM_019677, AK141037, AK170314, NM_028763, NM_009526, AK035245, NM_008091, NM_011859, AK080954
GO:0030336	negative regulation of cell migration	19	7	2.66	0.01108	A_51_P105837, A_51_P148675, A_51_P278893, A_51_P478548, A_51_P478555, A_51_P502150, A_52_P351574	Cited2, Dag1, Hdac5, Cited2, Cited2, Slc9a3r1, Plcb1	NM_010828, NM_010017, NM_001077696, U86445, NM_010828, NM_012030, NM_019677
GO:0034101	erythrocyte homeostasis	28	9	3.93	0.01113	A_51_P105837, A_51_P263965, A_51_P478548, A_51_P478555, A_52_P161495, A_52_P351574, A_52_P453508, A_52_P495869, A_52_P546363	Cited2, Hmox1, Cited2, Cited2, Bcl6, Plcb1, Dnase2a, Mafb, Gata3	NM_010828, NM_010442, U86445, NM_010828, NM_009744, NM_019677, AK010630, NM_010658, NM_008091
GO:0010646	regulation of cell communication	178	36	24.97	0.01115	A_51_P105837, A_51_P113137, A_51_P115005, A_51_P130015, A_51_P148675, A_51_P161724, A_51_P185939, A_51_P223583, A_51_P233797, A_51_P253320, A_51_P263965, A_51_P292116, A_51_P295022, A_51_P317640, A_51_P336282, A_51_P367866, A_51_P478548, A_51_P478555, A_51_P502150, A_51_P508510, A_52_P11395, A_52_P120803, A_52_P138090, A_52_P161495, A_52_P175242, A_52_P197666, A_52_P261868, A_52_P351574, A_52_P36…	Cited2, Elf1, Edn1, Ect2, Dag1, Ophn1, Gper, Rgs3, Adh7, Rgs3, Hmox1, Ica1, Nedd4, Tgfb2, Npy1r, Egr1, Cited2, Cited2, Slc9a3r1, Notch1, Fam123b, Ankrd1, Nr3c1, Bcl6, Irs1, Med12, Rgs3, Plcb1, Eya1, Nrg1, Nrg1, Stat1, Ddit3, Gata3, Nr3c1, Tlr3	NM_010828, NM_007920, NM_010104, NM_007900, NM_010017, NM_052976, NM_029771, NM_134257, NM_009626, NM_134257, NM_010442, NM_010492, NM_010890, NM_009367, NM_010934, NM_007913, U86445, NM_010828, NM_012030, Z11886, NM_175179, NM_013468, AK171439, NM_009744, AK141842, NM_021521, NM_134257, NM_019677, NM_010164, AK141037, AK170314, NM_009283, NM_007837, NM_008091, NM_008173, NM_126166
GO:0000278	mitotic cell cycle	74	18	10.38	0.01116	A_51_P115005, A_51_P143212, A_51_P169173, A_51_P202074, A_51_P230103, A_51_P309328, A_51_P338461, A_51_P369200, A_51_P457528, A_51_P484510, A_51_P489285, A_52_P139650, A_52_P213181, A_52_P351574, A_52_P36315, A_52_P392544, A_52_P556099, A_52_P647900	Edn1, Smc4, Cdkn1b, Ncapd2, Birc5, Nbn, Numa1, Tpx2, Ccnb2, Nek3, Casc5, 2810433K01Rik, Cul4b, Plcb1, Eya1, Cdca8, Oip5, Arhgef2	NM_010104, AK048650, NM_009875, NM_146171, NM_001012273, NM_013752, NM_133947, NM_028109, NM_007630, NM_011848, BC080815, NM_025581, AK164640, NM_019677, NM_010164, NM_026560, NM_001042653, AK171223
GO:0048534	hemopoietic or lymphoid organ development	74	18	10.38	0.01116	A_51_P105837, A_51_P220222, A_51_P317640, A_51_P345393, A_51_P367866, A_51_P457528, A_51_P478548, A_51_P478555, A_52_P128968, A_52_P161495, A_52_P186033, A_52_P224125, A_52_P245487, A_52_P351574, A_52_P453508, A_52_P495869, A_52_P546363, A_52_P634447	Cited2, no symbol, Tgfb2, Fas, Egr1, Ccnb2, Cited2, Cited2, Nhej1, Bcl6, Spn, Fzd5, Ncoa6, Plcb1, Dnase2a, Mafb, Gata3, Hs1bp3	NM_010828, NM_011524, NM_009367, NM_007987, NM_007913, NM_007630, U86445, NM_010828, NM_029342, NM_009744, NM_009259, NM_022721, NM_019825, NM_019677, AK010630, NM_010658, NM_008091, BC095977
GO:0065007	biological regulation	998	159	139.97	0.01123	A_51_P100327, A_51_P105837, A_51_P113137, A_51_P113430, A_51_P113806, A_51_P115005, A_51_P127215, A_51_P130015, A_51_P130639, A_51_P134014, A_51_P146802, A_51_P148105, A_51_P148675, A_51_P160754, A_51_P161148, A_51_P161724, A_51_P162649, A_51_P163188, A_51_P163694, A_51_P169173, A_51_P185939, A_51_P188054, A_51_P189361, A_51_P202623, A_51_P214985, A_51_P218984, A_51_P219109, A_51_P219444, A_51_P2…	Tap1, Cited2, Elf1, Uaca, Gpr85, Edn1, Sesn3, Ect2, 2410017P07Rik, Nfia, Rhobtb1, Rad51, Dag1, Apobec1, Phf21a, Ophn1, Upf3b, Rin2, Rufy1, Cdkn1b, Gper, Ebf1, Osgin1, Mterfd3, Zfp521, Parp9, Il12rb1, Plcl2, no symbol, Cbx6, Rgs3, Birc5, Adh7, Sfxn5, Dhcr24, Asb9, Tceal1, Rgs3, Pdcd4, Hmox1, Cdc42ep3, Enox2, Psd3, Trim30, Hdac5, Ppargc1a, Pick1, Upf3b, Ica1, Nedd4, Rerg, Rbbp4, Nbn, 2310057J16Rik,…	NM_013683, NM_010828, NM_007920, NM_028283, NM_145066, NM_010104, AK033655, NM_007900, NM_026643, NM_010905, BC099973, NM_011234, NM_010017, NM_031159, NM_138755, NM_052976, NM_026573, NM_028724, NM_172557, NM_009875, NM_029771, NM_007897, NM_027950, NM_028832, NM_145492, NM_030253, NM_008353, NM_013880, NM_011524, NM_028763, NM_134257, NM_001012273, NM_009626, NM_178639, NM_053272, NM_027027, NM…
GO:0006140	regulation of nucleotide metabolic process	58	15	8.13	0.01124	A_51_P115005, A_51_P130015, A_51_P161724, A_51_P163188, A_51_P223583, A_51_P253320, A_51_P469951, A_51_P481418, A_51_P502150, A_52_P161495, A_52_P247022, A_52_P261868, A_52_P351574, A_52_P400798, A_52_P565575	Edn1, Ect2, Ophn1, Rin2, Rgs3, Rgs3, no symbol, Arhgap21, Slc9a3r1, Bcl6, Arhgap20, Rgs3, Plcb1, Npr3, Arhgap20	NM_010104, NM_007900, NM_052976, NM_028724, NM_134257, NM_134257, NM_153070, BC076629, NM_012030, NM_009744, NM_175535, NM_134257, NM_019677, NM_008728, NM_175535
GO:0000956	nuclear-transcribed mRNA catabolic process	11	5	1.54	0.01177	A_51_P162649, A_51_P291139, A_52_P355276, A_52_P558357, A_52_P97489	Upf3b, Upf3b, Smg6, Dcp1b, Eif2c1	NM_026573, NM_026573, NM_001002764, NM_001033379, AK080954
GO:0006402	mRNA catabolic process	11	5	1.54	0.01177	A_51_P162649, A_51_P291139, A_52_P355276, A_52_P558357, A_52_P97489	Upf3b, Upf3b, Smg6, Dcp1b, Eif2c1	NM_026573, NM_026573, NM_001002764, NM_001033379, AK080954
GO:0014032	neural crest cell development	11	5	1.54	0.01177	A_51_P105837, A_51_P115005, A_51_P478548, A_51_P478555, A_52_P93910	Cited2, Edn1, Cited2, Cited2, Nrp2	NM_010828, NM_010104, U86445, NM_010828, NM_001077403
GO:0040029	regulation of gene expression, epigenetic	11	5	1.54	0.01177	A_51_P160754, A_52_P138090, A_52_P440729, A_52_P63106, A_52_P97489	Apobec1, Nr3c1, Atf7ip, Nr3c1, Eif2c1	NM_031159, AK171439, AK035245, NM_008173, AK080954
GO:0016042	lipid catabolic process	15	6	2.1	0.01192	A_51_P301891, A_51_P314065, A_52_P175242, A_52_P351574, A_52_P525183, A_52_P578359	Pnpla6, Hacl1, Irs1, Plcb1, Acot2, Pld1	NM_015801, NM_019975, AK141842, NM_019677, NM_134188, NM_008875
GO:0010648	negative regulation of cell communication	80	19	11.22	0.01201	A_51_P113137, A_51_P148675, A_51_P223583, A_51_P233797, A_51_P253320, A_51_P295022, A_51_P367866, A_51_P502150, A_51_P508510, A_52_P11395, A_52_P138090, A_52_P161495, A_52_P175242, A_52_P197666, A_52_P261868, A_52_P496503, A_52_P533146, A_52_P546363, A_52_P63106	Elf1, Dag1, Rgs3, Adh7, Rgs3, Nedd4, Egr1, Slc9a3r1, Notch1, Fam123b, Nr3c1, Bcl6, Irs1, Med12, Rgs3, Stat1, Ddit3, Gata3, Nr3c1	NM_007920, NM_010017, NM_134257, NM_009626, NM_134257, NM_010890, NM_007913, NM_012030, Z11886, NM_175179, AK171439, NM_009744, AK141842, NM_021521, NM_134257, NM_009283, NM_007837, NM_008091, NM_008173
GO:0033124	regulation of GTP catabolic process	43	12	6.03	0.01219	A_51_P130015, A_51_P161724, A_51_P163188, A_51_P223583, A_51_P253320, A_51_P469951, A_51_P481418, A_52_P161495, A_52_P247022, A_52_P261868, A_52_P351574, A_52_P565575	Ect2, Ophn1, Rin2, Rgs3, Rgs3, no symbol, Arhgap21, Bcl6, Arhgap20, Rgs3, Plcb1, Arhgap20	NM_007900, NM_052976, NM_028724, NM_134257, NM_134257, NM_153070, BC076629, NM_009744, NM_175535, NM_134257, NM_019677, NM_175535
GO:0044248	cellular catabolic process	204	40	28.61	0.01288	A_51_P100327, A_51_P130015, A_51_P132978, A_51_P148105, A_51_P160754, A_51_P161724, A_51_P162649, A_51_P163188, A_51_P223583, A_51_P253320, A_51_P262171, A_51_P263965, A_51_P288390, A_51_P291139, A_51_P295022, A_51_P305508, A_51_P314065, A_51_P399062, A_51_P423354, A_51_P454280, A_51_P469951, A_51_P481418, A_51_P511546, A_51_P520879, A_52_P126158, A_52_P161495, A_52_P175242, A_52_P213181, A_52_P2…	Tap1, Ect2, Idh1, Rad51, Apobec1, Ophn1, Upf3b, Rin2, Rgs3, Rgs3, Irgm1, Hmox1, Pick1, Upf3b, Nedd4, Rerg, Hacl1, Pex1, Katnal2, Chd4, no symbol, Arhgap21, Gldc, Sh3d19, Irgm1, Bcl6, Irs1, Cul4b, Arhgap20, Rgs3, Plcb1, Smg6, Rhobtb3, Dnase2a, Chd1l, Acot2, Dcp1b, Arhgap20, Pld1, Eif2c1	NM_013683, NM_007900, NM_010497, NM_011234, NM_031159, NM_052976, NM_026573, NM_028724, NM_134257, NM_134257, NM_008326, NM_010442, NM_008837, NM_026573, NM_010890, NM_181988, NM_019975, NM_027777, AK014074, NM_145979, NM_153070, BC076629, NM_138595, D89677, NM_008326, NM_009744, AK141842, AK164640, NM_175535, NM_134257, NM_019677, NM_001002764, NM_028493, AK010630, NM_026539, NM_134188, NM_00103…
GO:0002683	negative regulation of immune system process	24	8	3.37	0.01305	A_51_P100327, A_51_P113137, A_51_P263965, A_51_P317640, A_51_P345393, A_52_P161495, A_52_P186033, A_52_P351574	Tap1, Elf1, Hmox1, Tgfb2, Fas, Bcl6, Spn, Plcb1	NM_013683, NM_007920, NM_010442, NM_009367, NM_007987, NM_009744, NM_009259, NM_019677
GO:0040013	negative regulation of locomotion	24	8	3.37	0.01305	A_51_P105837, A_51_P148675, A_51_P278893, A_51_P478548, A_51_P478555, A_51_P502150, A_52_P351574, A_52_P546363	Cited2, Dag1, Hdac5, Cited2, Cited2, Slc9a3r1, Plcb1, Gata3	NM_010828, NM_010017, NM_001077696, U86445, NM_010828, NM_012030, NM_019677, NM_008091
GO:0071103	DNA conformation change	24	8	3.37	0.01305	A_51_P143212, A_51_P148105, A_51_P202074, A_51_P257675, A_51_P307325, A_51_P309328, A_51_P367310, A_51_P446678	Smc4, Rad51, Ncapd2, Tspyl4, Rbbp4, Nbn, Chaf1b, Mre11a	AK048650, NM_011234, NM_146171, NM_030203, NM_009030, NM_013752, NM_028083, NM_018736
GO:0010629	negative regulation of gene expression	127	27	17.81	0.0142	A_51_P105837, A_51_P115005, A_51_P160754, A_51_P161148, A_51_P169173, A_51_P221428, A_51_P230103, A_51_P261428, A_51_P278893, A_51_P295022, A_51_P367866, A_51_P478548, A_51_P478555, A_51_P499599, A_52_P120803, A_52_P148428, A_52_P161495, A_52_P281209, A_52_P351574, A_52_P369761, A_52_P369769, A_52_P392121, A_52_P415155, A_52_P440729, A_52_P546363, A_52_P63728, A_52_P97489	Cited2, Edn1, Apobec1, Phf21a, Cdkn1b, Cbx6, Birc5, Pdcd4, Hdac5, Nedd4, Egr1, Cited2, Cited2, Osr2, Ankrd1, Nfix, Bcl6, Jmjd2a, Plcb1, Nrg1, Nrg1, Cbx6, Wnt6, Atf7ip, Gata3, Osr1, Eif2c1	NM_010828, NM_010104, NM_031159, NM_138755, NM_009875, NM_028763, NM_001012273, D86344, NM_001077696, NM_010890, NM_007913, U86445, NM_010828, NM_054049, NM_013468, AK080940, NM_009744, AK145066, NM_019677, AK141037, AK170314, NM_028763, NM_009526, AK035245, NM_008091, NM_011859, AK080954
GO:0051345	positive regulation of hydrolase activity	65	16	9.12	0.01458	A_51_P113430, A_51_P115005, A_51_P130015, A_51_P161724, A_51_P163188, A_51_P169173, A_51_P223583, A_51_P253320, A_51_P469951, A_51_P481418, A_51_P502150, A_52_P247022, A_52_P261868, A_52_P351574, A_52_P400798, A_52_P565575	Uaca, Edn1, Ect2, Ophn1, Rin2, Cdkn1b, Rgs3, Rgs3, no symbol, Arhgap21, Slc9a3r1, Arhgap20, Rgs3, Plcb1, Npr3, Arhgap20	NM_028283, NM_010104, NM_007900, NM_052976, NM_028724, NM_009875, NM_134257, NM_134257, NM_153070, BC076629, NM_012030, NM_175535, NM_134257, NM_019677, NM_008728, NM_175535
GO:0002521	leukocyte differentiation	44	12	6.17	0.01472	A_51_P105837, A_51_P345393, A_51_P367866, A_51_P478548, A_51_P478555, A_52_P128968, A_52_P161495, A_52_P186033, A_52_P224125, A_52_P351574, A_52_P546363, A_52_P634447	Cited2, Fas, Egr1, Cited2, Cited2, Nhej1, Bcl6, Spn, Fzd5, Plcb1, Gata3, Hs1bp3	NM_010828, NM_007987, NM_007913, U86445, NM_010828, NM_029342, NM_009744, NM_009259, NM_022721, NM_019677, NM_008091, BC095977
GO:0001666	response to hypoxia	20	7	2.81	0.01505	A_51_P105837, A_51_P115005, A_51_P133078, A_51_P317640, A_51_P478548, A_51_P478555, A_52_P525183	Cited2, Edn1, Npepps, Tgfb2, Cited2, Cited2, Acot2	NM_010828, NM_010104, NM_008942, NM_009367, U86445, NM_010828, NM_134188
GO:0032886	regulation of microtubule-based process	20	7	2.81	0.01505	A_51_P130015, A_51_P169173, A_51_P220222, A_51_P314045, A_51_P369200, A_52_P139650, A_52_P647900	Ect2, Cdkn1b, no symbol, 2310057J16Rik, Tpx2, 2810433K01Rik, Arhgef2	NM_007900, NM_009875, NM_011524, NM_027171, NM_028109, NM_025581, AK171223
GO:0016070	RNA metabolic process	470	81	65.92	0.01577	A_51_P105837, A_51_P113137, A_51_P115005, A_51_P134014, A_51_P160754, A_51_P161148, A_51_P162649, A_51_P169173, A_51_P188054, A_51_P202623, A_51_P214985, A_51_P221428, A_51_P230103, A_51_P249930, A_51_P261428, A_51_P263965, A_51_P270519, A_51_P275454, A_51_P278893, A_51_P279038, A_51_P291139, A_51_P295022, A_51_P303433, A_51_P307325, A_51_P314111, A_51_P340355, A_51_P367310, A_51_P367866, A_51_P4…	Cited2, Elf1, Edn1, Nfia, Apobec1, Phf21a, Upf3b, Cdkn1b, Ebf1, Mterfd3, Zfp521, Cbx6, Birc5, Tceal1, Pdcd4, Hmox1, Apitd1, Trim30, Hdac5, Ppargc1a, Upf3b, Nedd4, Trmt2b, Rbbp4, Psip1, Tarsl2, Chaf1b, Egr1, Klf7, Ssbp2, Sltm, Hnrnpa3, Klf6, Chd4, Cited2, Cited2, Klf3, Osr2, Gtf2i, Ncoa1, Klf6, Notch1, Psip1, Nfia, Ankrd1, Nr3c1, Nfix, Sfmbt1, Bcl6, Med12, Fzd5, Dido1, Taf6l, Lass4, Ncoa6, Jmjd2a,…	NM_010828, NM_007920, NM_010104, NM_010905, NM_031159, NM_138755, NM_026573, NM_009875, NM_007897, NM_028832, NM_145492, NM_028763, NM_001012273, NM_146236, D86344, NM_010442, NM_027263, NM_009099, NM_001077696, NM_008904, NM_026573, NM_010890, NM_172540, NM_009030, NM_133948, NM_172310, NM_028083, NM_007913, NM_033563, NM_024186, NM_026337, NM_146130, NM_011803, NM_145979, U86445, NM_010828, NM_…
GO:0010558	negative regulation of macromolecule biosynthetic process	134	28	18.79	0.01589	A_51_P105837, A_51_P115005, A_51_P160754, A_51_P161148, A_51_P169173, A_51_P221428, A_51_P230103, A_51_P261428, A_51_P278893, A_51_P295022, A_51_P367866, A_51_P446678, A_51_P478548, A_51_P478555, A_51_P499599, A_52_P120803, A_52_P148428, A_52_P161495, A_52_P281209, A_52_P351574, A_52_P369761, A_52_P369769, A_52_P392121, A_52_P415155, A_52_P440729, A_52_P546363, A_52_P63728, A_52_P97489	Cited2, Edn1, Apobec1, Phf21a, Cdkn1b, Cbx6, Birc5, Pdcd4, Hdac5, Nedd4, Egr1, Mre11a, Cited2, Cited2, Osr2, Ankrd1, Nfix, Bcl6, Jmjd2a, Plcb1, Nrg1, Nrg1, Cbx6, Wnt6, Atf7ip, Gata3, Osr1, Eif2c1	NM_010828, NM_010104, NM_031159, NM_138755, NM_009875, NM_028763, NM_001012273, D86344, NM_001077696, NM_010890, NM_007913, NM_018736, U86445, NM_010828, NM_054049, NM_013468, AK080940, NM_009744, AK145066, NM_019677, AK141037, AK170314, NM_028763, NM_009526, AK035245, NM_008091, NM_011859, AK080954
GO:0045934	negative regulation of nucleobase-containing compound metabolic process	134	28	18.79	0.01589	A_51_P105837, A_51_P115005, A_51_P160754, A_51_P161148, A_51_P169173, A_51_P221428, A_51_P230103, A_51_P261428, A_51_P278893, A_51_P295022, A_51_P367866, A_51_P446678, A_51_P478548, A_51_P478555, A_51_P499599, A_52_P120803, A_52_P148428, A_52_P161495, A_52_P281209, A_52_P351574, A_52_P369761, A_52_P369769, A_52_P392121, A_52_P400798, A_52_P415155, A_52_P440729, A_52_P546363, A_52_P63728	Cited2, Edn1, Apobec1, Phf21a, Cdkn1b, Cbx6, Birc5, Pdcd4, Hdac5, Nedd4, Egr1, Mre11a, Cited2, Cited2, Osr2, Ankrd1, Nfix, Bcl6, Jmjd2a, Plcb1, Nrg1, Nrg1, Cbx6, Npr3, Wnt6, Atf7ip, Gata3, Osr1	NM_010828, NM_010104, NM_031159, NM_138755, NM_009875, NM_028763, NM_001012273, D86344, NM_001077696, NM_010890, NM_007913, NM_018736, U86445, NM_010828, NM_054049, NM_013468, AK080940, NM_009744, AK145066, NM_019677, AK141037, AK170314, NM_028763, NM_008728, NM_009526, AK035245, NM_008091, NM_011859
GO:0008645	hexose transport	8	4	1.12	0.0167	A_51_P115005, A_52_P175242, A_52_P369761, A_52_P369769	Edn1, Irs1, Nrg1, Nrg1	NM_010104, AK141842, AK141037, AK170314
GO:0015749	monosaccharide transport	8	4	1.12	0.0167	A_51_P115005, A_52_P175242, A_52_P369761, A_52_P369769	Edn1, Irs1, Nrg1, Nrg1	NM_010104, AK141842, AK141037, AK170314
GO:0015758	glucose transport	8	4	1.12	0.0167	A_51_P115005, A_52_P175242, A_52_P369761, A_52_P369769	Edn1, Irs1, Nrg1, Nrg1	NM_010104, AK141842, AK141037, AK170314
GO:0016525	negative regulation of angiogenesis	8	4	1.12	0.0167	A_51_P278893, A_51_P499905, A_52_P152428, A_52_P496503	Hdac5, Gtf2i, Rock1, Stat1	NM_001077696, NM_010365, NM_009071, NM_009283
GO:0031348	negative regulation of defense response	8	4	1.12	0.0167	A_51_P100327, A_51_P113430, A_52_P186033, A_52_P546363	Tap1, Uaca, Spn, Gata3	NM_013683, NM_028283, NM_009259, NM_008091
GO:0032200	telomere organization	8	4	1.12	0.0167	A_51_P309328, A_51_P506755, A_51_P506761, A_52_P355276	Nbn, Tep1, Tep1, Smg6	NM_013752, NM_009351, NM_009351, NM_001002764
GO:0032388	positive regulation of intracellular transport	8	4	1.12	0.0167	A_51_P113430, A_51_P130015, A_51_P295022, A_52_P85174	Uaca, Ect2, Nedd4, Tlr3	NM_028283, NM_007900, NM_010890, NM_126166
GO:0034623	cellular macromolecular complex disassembly	8	4	1.12	0.0167	A_52_P163820, A_52_P369761, A_52_P369769, A_52_P647900	2810006K23Rik, Nrg1, Nrg1, Arhgef2	NM_028310, AK141037, AK170314, AK171223
GO:0043401	steroid hormone mediated signaling pathway	8	4	1.12	0.0167	A_51_P185939, A_52_P138090, A_52_P303891, A_52_P63106	Gper, Nr3c1, Nr1d2, Nr3c1	NM_029771, AK171439, NM_011584, NM_008173
GO:0043624	cellular protein complex disassembly	8	4	1.12	0.0167	A_52_P163820, A_52_P369761, A_52_P369769, A_52_P647900	2810006K23Rik, Nrg1, Nrg1, Arhgef2	NM_028310, AK141037, AK170314, AK171223
GO:0046824	positive regulation of nucleocytoplasmic transport	8	4	1.12	0.0167	A_51_P113430, A_51_P130015, A_51_P295022, A_52_P85174	Uaca, Ect2, Nedd4, Tlr3	NM_028283, NM_007900, NM_010890, NM_126166
GO:0072006	nephron development	8	4	1.12	0.0167	A_51_P367866, A_52_P415155, A_52_P546363, A_52_P63728	Egr1, Wnt6, Gata3, Osr1	NM_007913, NM_009526, NM_008091, NM_011859
GO:0009799	specification of symmetry	16	6	2.24	0.01688	A_51_P105837, A_51_P478548, A_51_P478555, A_51_P481210, A_51_P508510, A_52_P533146	Cited2, Cited2, Cited2, Ofd1, Notch1, Ddit3	NM_010828, U86445, NM_010828, NM_177429, Z11886, NM_007837
GO:0009855	determination of bilateral symmetry	16	6	2.24	0.01688	A_51_P105837, A_51_P478548, A_51_P478555, A_51_P481210, A_51_P508510, A_52_P533146	Cited2, Cited2, Cited2, Ofd1, Notch1, Ddit3	NM_010828, U86445, NM_010828, NM_177429, Z11886, NM_007837
GO:0010212	response to ionizing radiation	16	6	2.24	0.01688	A_51_P130015, A_51_P160754, A_51_P367866, A_52_P128968, A_52_P36315, A_52_P546363	Ect2, Apobec1, Egr1, Nhej1, Eya1, Gata3	NM_007900, NM_031159, NM_007913, NM_029342, NM_010164, NM_008091
GO:0042471	ear morphogenesis	16	6	2.24	0.01688	A_51_P115005, A_51_P499599, A_52_P36315, A_52_P495869, A_52_P546363, A_52_P63728	Edn1, Osr2, Eya1, Mafb, Gata3, Osr1	NM_010104, NM_054049, NM_010164, NM_010658, NM_008091, NM_011859
GO:0043627	response to estrogen stimulus	16	6	2.24	0.01688	A_51_P105837, A_51_P263965, A_51_P317640, A_51_P478548, A_51_P478555, A_51_P502888	Cited2, Hmox1, Tgfb2, Cited2, Cited2, Ncoa1	NM_010828, NM_010442, NM_009367, U86445, NM_010828, NM_010881
GO:0051147	regulation of muscle cell differentiation	16	6	2.24	0.01688	A_51_P115005, A_51_P278893, A_51_P508510, A_52_P351574, A_52_P369761, A_52_P369769	Edn1, Hdac5, Notch1, Plcb1, Nrg1, Nrg1	NM_010104, NM_001077696, Z11886, NM_019677, AK141037, AK170314
GO:0030098	lymphocyte differentiation	25	8	3.51	0.01692	A_51_P345393, A_51_P367866, A_52_P128968, A_52_P161495, A_52_P186033, A_52_P224125, A_52_P546363, A_52_P634447	Fas, Egr1, Nhej1, Bcl6, Spn, Fzd5, Gata3, Hs1bp3	NM_007987, NM_007913, NM_029342, NM_009744, NM_009259, NM_022721, NM_008091, BC095977
GO:0006401	RNA catabolic process	12	5	1.68	0.01791	A_51_P162649, A_51_P291139, A_52_P355276, A_52_P558357, A_52_P97489	Upf3b, Upf3b, Smg6, Dcp1b, Eif2c1	NM_026573, NM_026573, NM_001002764, NM_001033379, AK080954
GO:0008277	regulation of G-protein coupled receptor protein signaling pathway	12	5	1.68	0.01791	A_51_P115005, A_51_P223583, A_51_P253320, A_52_P261868, A_52_P351574	Edn1, Rgs3, Rgs3, Rgs3, Plcb1	NM_010104, NM_134257, NM_134257, NM_134257, NM_019677
GO:0030856	regulation of epithelial cell differentiation	12	5	1.68	0.01791	A_51_P317640, A_51_P508510, A_52_P152428, A_52_P546363, A_52_P63728	Tgfb2, Notch1, Rock1, Gata3, Osr1	NM_009367, Z11886, NM_009071, NM_008091, NM_011859
GO:0035023	regulation of Rho protein signal transduction	12	5	1.68	0.01791	A_51_P130015, A_51_P161724, A_51_P401673, A_52_P161495, A_52_P647900	Ect2, Ophn1, Fgd6, Bcl6, Arhgef2	NM_007900, NM_052976, NM_053072, NM_009744, AK171223
GO:0045995	regulation of embryonic development	12	5	1.68	0.01791	A_51_P499599, A_51_P508510, A_52_P351574, A_52_P546363, A_52_P63728	Osr2, Notch1, Plcb1, Gata3, Osr1	NM_054049, Z11886, NM_019677, NM_008091, NM_011859
GO:0043547	positive regulation of GTPase activity	40	11	5.61	0.01805	A_51_P130015, A_51_P161724, A_51_P163188, A_51_P223583, A_51_P253320, A_51_P469951, A_51_P481418, A_52_P247022, A_52_P261868, A_52_P351574, A_52_P565575	Ect2, Ophn1, Rin2, Rgs3, Rgs3, no symbol, Arhgap21, Arhgap20, Rgs3, Plcb1, Arhgap20	NM_007900, NM_052976, NM_028724, NM_134257, NM_134257, NM_153070, BC076629, NM_175535, NM_134257, NM_019677, NM_175535
GO:0071345	cellular response to cytokine stimulus	40	11	5.61	0.01805	A_51_P112355, A_51_P219109, A_51_P345393, A_51_P367866, A_51_P435339, A_51_P451346, A_51_P503162, A_52_P120803, A_52_P351574, A_52_P496503, A_52_P546363	Igtp, Il12rb1, Fas, Egr1, Epor, Klf6, Klf6, Ankrd1, Plcb1, Stat1, Gata3	NM_018738, NM_008353, NM_007987, NM_007913, NM_010149, NM_011803, NM_011803, NM_013468, NM_019677, NM_009283, NM_008091
GO:0003007	heart morphogenesis	35	10	4.91	0.01818	A_51_P105837, A_51_P317640, A_51_P336282, A_51_P435339, A_51_P478548, A_51_P478555, A_51_P508510, A_52_P120803, A_52_P36315, A_52_P546363	Cited2, Tgfb2, Npy1r, Epor, Cited2, Cited2, Notch1, Ankrd1, Eya1, Gata3	NM_010828, NM_009367, NM_010934, NM_010149, U86445, NM_010828, Z11886, NM_013468, NM_010164, NM_008091
GO:0051172	negative regulation of nitrogen compound metabolic process	136	28	19.07	0.01928	A_51_P105837, A_51_P115005, A_51_P160754, A_51_P161148, A_51_P169173, A_51_P221428, A_51_P230103, A_51_P261428, A_51_P278893, A_51_P295022, A_51_P367866, A_51_P446678, A_51_P478548, A_51_P478555, A_51_P499599, A_52_P120803, A_52_P148428, A_52_P161495, A_52_P281209, A_52_P351574, A_52_P369761, A_52_P369769, A_52_P392121, A_52_P400798, A_52_P415155, A_52_P440729, A_52_P546363, A_52_P63728	Cited2, Edn1, Apobec1, Phf21a, Cdkn1b, Cbx6, Birc5, Pdcd4, Hdac5, Nedd4, Egr1, Mre11a, Cited2, Cited2, Osr2, Ankrd1, Nfix, Bcl6, Jmjd2a, Plcb1, Nrg1, Nrg1, Cbx6, Npr3, Wnt6, Atf7ip, Gata3, Osr1	NM_010828, NM_010104, NM_031159, NM_138755, NM_009875, NM_028763, NM_001012273, D86344, NM_001077696, NM_010890, NM_007913, NM_018736, U86445, NM_010828, NM_054049, NM_013468, AK080940, NM_009744, AK145066, NM_019677, AK141037, AK170314, NM_028763, NM_008728, NM_009526, AK035245, NM_008091, NM_011859
GO:0000722	telomere maintenance via recombination	2	2	0.28	0.01962	A_51_P506755, A_51_P506761	Tep1, Tep1	NM_009351, NM_009351
GO:0003161	cardiac conduction system development	2	2	0.28	0.01962	A_52_P369761, A_52_P369769	Nrg1, Nrg1	AK141037, AK170314
GO:0003176	aortic valve development	2	2	0.28	0.01962	A_51_P508510, A_52_P546363	Notch1, Gata3	Z11886, NM_008091
GO:0003180	aortic valve morphogenesis	2	2	0.28	0.01962	A_51_P508510, A_52_P546363	Notch1, Gata3	Z11886, NM_008091
GO:0003263	cardioblast proliferation	2	2	0.28	0.01962	A_51_P508510, A_52_P36315	Notch1, Eya1	Z11886, NM_010164
GO:0003264	regulation of cardioblast proliferation	2	2	0.28	0.01962	A_51_P508510, A_52_P36315	Notch1, Eya1	Z11886, NM_010164
GO:0003266	regulation of secondary heart field cardioblast proliferation	2	2	0.28	0.01962	A_51_P508510, A_52_P36315	Notch1, Eya1	Z11886, NM_010164
GO:0006266	DNA ligation	2	2	0.28	0.01962	A_51_P148105, A_51_P285446	Rad51, Lig1	NM_011234, NM_010715
GO:0006312	mitotic recombination	2	2	0.28	0.01962	A_51_P506755, A_51_P506761	Tep1, Tep1	NM_009351, NM_009351
GO:0007076	mitotic chromosome condensation	2	2	0.28	0.01962	A_51_P143212, A_51_P202074	Smc4, Ncapd2	AK048650, NM_146171
GO:0007171	activation of transmembrane receptor protein tyrosine kinase activity	2	2	0.28	0.01962	A_52_P369761, A_52_P369769	Nrg1, Nrg1	AK141037, AK170314
GO:0007379	segment specification	2	2	0.28	0.01962	A_52_P495869, A_52_P63728	Mafb, Osr1	NM_010658, NM_011859
GO:0008608	attachment of spindle microtubules to kinetochore	2	2	0.28	0.01962	A_51_P130015, A_51_P489285	Ect2, Casc5	NM_007900, BC080815
GO:0010226	response to lithium ion	2	2	0.28	0.01962	A_51_P169173, A_51_P345393	Cdkn1b, Fas	NM_009875, NM_007987
GO:0010658	striated muscle cell apoptosis	2	2	0.28	0.01962	A_52_P369761, A_52_P369769	Nrg1, Nrg1	AK141037, AK170314
GO:0010659	cardiac muscle cell apoptosis	2	2	0.28	0.01962	A_52_P369761, A_52_P369769	Nrg1, Nrg1	AK141037, AK170314
GO:0010662	regulation of striated muscle cell apoptosis	2	2	0.28	0.01962	A_52_P369761, A_52_P369769	Nrg1, Nrg1	AK141037, AK170314
GO:0010664	negative regulation of striated muscle cell apoptosis	2	2	0.28	0.01962	A_52_P369761, A_52_P369769	Nrg1, Nrg1	AK141037, AK170314
GO:0010665	regulation of cardiac muscle cell apoptosis	2	2	0.28	0.01962	A_52_P369761, A_52_P369769	Nrg1, Nrg1	AK141037, AK170314
GO:0010667	negative regulation of cardiac muscle cell apoptosis	2	2	0.28	0.01962	A_52_P369761, A_52_P369769	Nrg1, Nrg1	AK141037, AK170314
GO:0010718	positive regulation of epithelial to mesenchymal transition	2	2	0.28	0.01962	A_51_P317640, A_51_P508510	Tgfb2, Notch1	NM_009367, Z11886
GO:0010766	negative regulation of sodium ion transport	2	2	0.28	0.01962	A_51_P295022, A_51_P502150	Nedd4, Slc9a3r1	NM_010890, NM_012030
GO:0010770	positive regulation of cell morphogenesis involved in differentiation	2	2	0.28	0.01962	A_51_P317640, A_51_P508510	Tgfb2, Notch1	NM_009367, Z11886
GO:0014048	regulation of glutamate secretion	2	2	0.28	0.01962	A_52_P138090, A_52_P63106	Nr3c1, Nr3c1	AK171439, NM_008173
GO:0014049	positive regulation of glutamate secretion	2	2	0.28	0.01962	A_52_P138090, A_52_P63106	Nr3c1, Nr3c1	AK171439, NM_008173
GO:0032762	mast cell cytokine production	2	2	0.28	0.01962	A_51_P263965, A_52_P161495	Hmox1, Bcl6	NM_010442, NM_009744
GO:0032763	regulation of mast cell cytokine production	2	2	0.28	0.01962	A_51_P263965, A_52_P161495	Hmox1, Bcl6	NM_010442, NM_009744
GO:0032764	negative regulation of mast cell cytokine production	2	2	0.28	0.01962	A_51_P263965, A_52_P161495	Hmox1, Bcl6	NM_010442, NM_009744
GO:0033145	positive regulation of intracellular steroid hormone receptor signaling pathway	2	2	0.28	0.01962	A_52_P138090, A_52_P63106	Nr3c1, Nr3c1	AK171439, NM_008173
GO:0035722	interleukin-12-mediated signaling pathway	2	2	0.28	0.01962	A_51_P219109, A_52_P351574	Il12rb1, Plcb1	NM_008353, NM_019677
GO:0035962	response to interleukin-13	2	2	0.28	0.01962	A_51_P219109, A_52_P351574	Il12rb1, Plcb1	NM_008353, NM_019677
GO:0036022	limb joint morphogenesis	2	2	0.28	0.01962	A_51_P499599, A_52_P63728	Osr2, Osr1	NM_054049, NM_011859
GO:0036023	embryonic skeletal limb joint morphogenesis	2	2	0.28	0.01962	A_51_P499599, A_52_P63728	Osr2, Osr1	NM_054049, NM_011859
GO:0042481	regulation of odontogenesis	2	2	0.28	0.01962	A_51_P115005, A_52_P415155	Edn1, Wnt6	NM_010104, NM_009526
GO:0043116	negative regulation of vascular permeability	2	2	0.28	0.01962	A_52_P138090, A_52_P63106	Nr3c1, Nr3c1	AK171439, NM_008173
GO:0043497	regulation of protein heterodimerization activity	2	2	0.28	0.01962	A_52_P369761, A_52_P369769	Nrg1, Nrg1	AK141037, AK170314
GO:0045213	neurotransmitter receptor metabolic process	2	2	0.28	0.01962	A_52_P369761, A_52_P369769	Nrg1, Nrg1	AK141037, AK170314
GO:0045920	negative regulation of exocytosis	2	2	0.28	0.01962	A_51_P263965, A_51_P508510	Hmox1, Notch1	NM_010442, Z11886
GO:0048096	chromatin-mediated maintenance of transcription	2	2	0.28	0.01962	A_52_P138090, A_52_P63106	Nr3c1, Nr3c1	AK171439, NM_008173
GO:0048793	pronephros development	2	2	0.28	0.01962	A_51_P499599, A_52_P63728	Osr2, Osr1	NM_054049, NM_011859
GO:0048820	hair follicle maturation	2	2	0.28	0.01962	A_51_P317640, A_51_P508510	Tgfb2, Notch1	NM_009367, Z11886
GO:0060272	embryonic skeletal joint morphogenesis	2	2	0.28	0.01962	A_51_P499599, A_52_P63728	Osr2, Osr1	NM_054049, NM_011859
GO:0070498	interleukin-1-mediated signaling pathway	2	2	0.28	0.01962	A_51_P367866, A_52_P351574	Egr1, Plcb1	NM_007913, NM_019677
GO:0070671	response to interleukin-12	2	2	0.28	0.01962	A_51_P219109, A_52_P351574	Il12rb1, Plcb1	NM_008353, NM_019677
GO:0071285	cellular response to lithium ion	2	2	0.28	0.01962	A_51_P169173, A_51_P345393	Cdkn1b, Fas	NM_009875, NM_007987
GO:0071349	cellular response to interleukin-12	2	2	0.28	0.01962	A_51_P219109, A_52_P351574	Il12rb1, Plcb1	NM_008353, NM_019677
GO:0072176	nephric duct development	2	2	0.28	0.01962	A_52_P546363, A_52_P63728	Gata3, Osr1	NM_008091, NM_011859
GO:0072178	nephric duct morphogenesis	2	2	0.28	0.01962	A_52_P546363, A_52_P63728	Gata3, Osr1	NM_008091, NM_011859
GO:0072182	regulation of nephron tubule epithelial cell differentiation	2	2	0.28	0.01962	A_52_P546363, A_52_P63728	Gata3, Osr1	NM_008091, NM_011859
GO:0072224	metanephric glomerulus development	2	2	0.28	0.01962	A_51_P367866, A_52_P63728	Egr1, Osr1	NM_007913, NM_011859
GO:0072239	metanephric glomerulus vasculature development	2	2	0.28	0.01962	A_51_P367866, A_52_P63728	Egr1, Osr1	NM_007913, NM_011859
GO:0072498	embryonic skeletal joint development	2	2	0.28	0.01962	A_51_P499599, A_52_P63728	Osr2, Osr1	NM_054049, NM_011859
GO:0072602	interleukin-4 secretion	2	2	0.28	0.01962	A_51_P508510, A_52_P546363	Notch1, Gata3	Z11886, NM_008091
GO:2000322	regulation of glucocorticoid receptor signaling pathway	2	2	0.28	0.01962	A_52_P138090, A_52_P63106	Nr3c1, Nr3c1	AK171439, NM_008173
GO:2000324	positive regulation of glucocorticoid receptor signaling pathway	2	2	0.28	0.01962	A_52_P138090, A_52_P63106	Nr3c1, Nr3c1	AK171439, NM_008173
GO:2000543	positive regulation of gastrulation	2	2	0.28	0.01962	A_51_P499599, A_52_P63728	Osr2, Osr1	NM_054049, NM_011859
GO:2000696	regulation of epithelial cell differentiation involved in kidney development	2	2	0.28	0.01962	A_52_P546363, A_52_P63728	Gata3, Osr1	NM_008091, NM_011859
GO:0006606	protein import into nucleus	21	7	2.95	0.01994	A_51_P113430, A_51_P130015, A_51_P148675, A_51_P220222, A_51_P317640, A_52_P161495, A_52_P85174	Uaca, Ect2, Dag1, no symbol, Tgfb2, Bcl6, Tlr3	NM_028283, NM_007900, NM_010017, NM_011524, NM_009367, NM_009744, NM_126166
GO:0045185	maintenance of protein location	21	7	2.95	0.01994	A_51_P130015, A_51_P130639, A_51_P148675, A_51_P220222, A_51_P314045, A_51_P324124, A_51_P489285	Ect2, 2410017P07Rik, Dag1, no symbol, 2310057J16Rik, Unc84b, Casc5	NM_007900, NM_026643, NM_010017, NM_011524, NM_027171, NM_194342, BC080815
GO:0051640	organelle localization	21	7	2.95	0.01994	A_51_P220222, A_51_P230103, A_51_P324124, A_51_P338461, A_51_P399062, A_52_P36315, A_52_P647900	no symbol, Birc5, Unc84b, Numa1, Pex1, Eya1, Arhgef2	NM_011524, NM_001012273, NM_194342, NM_133947, NM_027777, NM_010164, AK171223
GO:0050790	regulation of catalytic activity	222	42	31.14	0.01994	A_51_P113430, A_51_P115005, A_51_P130015, A_51_P161724, A_51_P163188, A_51_P169173, A_51_P223583, A_51_P230103, A_51_P242043, A_51_P253320, A_51_P275123, A_51_P288390, A_51_P309328, A_51_P314045, A_51_P317640, A_51_P320089, A_51_P325124, A_51_P338443, A_51_P359586, A_51_P369200, A_51_P401673, A_51_P423762, A_51_P446678, A_51_P451759, A_51_P457528, A_51_P469951, A_51_P481418, A_51_P489285, A_51_P5…	Uaca, Edn1, Ect2, Ophn1, Rin2, Cdkn1b, Rgs3, Birc5, Dhcr24, Rgs3, Psd3, Pick1, Nbn, 2310057J16Rik, Tgfb2, Gclm, Aph1b, Angptl4, Pfkfb1, Tpx2, Fgd6, Ralgps1, Mre11a, Rab3il1, Ccnb2, no symbol, Arhgap21, Casc5, Slc9a3r1, Bcar3, Bcl6, Irs1, Fzd5, Arhgap20, Rgs3, Plcb1, Nrg1, Nrg1, Npr3, Aph1b, Arhgap20, Arhgef2	NM_028283, NM_010104, NM_007900, NM_052976, NM_028724, NM_009875, NM_134257, NM_001012273, NM_053272, NM_134257, BC003498, NM_008837, NM_013752, NM_027171, NM_009367, NM_008129, NM_177583, NM_020581, NM_008824, NM_028109, NM_053072, NM_175211, NM_018736, BC020147, NM_007630, NM_153070, BC076629, BC080815, NM_012030, NM_013867, NM_009744, AK141842, NM_022721, NM_175535, NM_134257, NM_019677, AK141…
GO:0009056	catabolic process	241	45	33.8	0.02022	A_51_P100327, A_51_P130015, A_51_P132978, A_51_P148105, A_51_P160754, A_51_P161724, A_51_P162649, A_51_P163188, A_51_P223583, A_51_P233797, A_51_P242043, A_51_P247963, A_51_P253320, A_51_P262171, A_51_P263965, A_51_P288390, A_51_P291139, A_51_P295022, A_51_P301891, A_51_P305508, A_51_P314065, A_51_P399062, A_51_P423354, A_51_P454280, A_51_P469951, A_51_P481418, A_51_P511546, A_51_P520879, A_52_P1…	Tap1, Ect2, Idh1, Rad51, Apobec1, Ophn1, Upf3b, Rin2, Rgs3, Adh7, Dhcr24, Asb9, Rgs3, Irgm1, Hmox1, Pick1, Upf3b, Nedd4, Pnpla6, Rerg, Hacl1, Pex1, Katnal2, Chd4, no symbol, Arhgap21, Gldc, Sh3d19, Irgm1, Bcl6, Irs1, Cul4b, Arhgap20, Rgs3, Pygb, Plcb1, Smg6, Rhobtb3, Dnase2a, Chd1l, Acot2, Dcp1b, Arhgap20, Pld1, Eif2c1	NM_013683, NM_007900, NM_010497, NM_011234, NM_031159, NM_052976, NM_026573, NM_028724, NM_134257, NM_009626, NM_053272, NM_027027, NM_134257, NM_008326, NM_010442, NM_008837, NM_026573, NM_010890, NM_015801, NM_181988, NM_019975, NM_027777, AK014074, NM_145979, NM_153070, BC076629, NM_138595, D89677, NM_008326, NM_009744, AK141842, AK164640, NM_175535, NM_134257, NM_153781, NM_019677, NM_0010027…
GO:0009059	macromolecule biosynthetic process	522	88	73.21	0.02087	A_51_P105837, A_51_P113137, A_51_P115005, A_51_P134014, A_51_P148105, A_51_P160754, A_51_P161148, A_51_P162649, A_51_P169173, A_51_P188054, A_51_P202623, A_51_P214985, A_51_P221428, A_51_P224013, A_51_P230103, A_51_P249930, A_51_P260312, A_51_P261428, A_51_P263965, A_51_P270519, A_51_P275454, A_51_P278893, A_51_P279038, A_51_P285446, A_51_P291139, A_51_P295022, A_51_P307325, A_51_P314111, A_51_P3…	Cited2, Elf1, Edn1, Nfia, Rad51, Apobec1, Phf21a, Upf3b, Cdkn1b, Ebf1, Mterfd3, Zfp521, Cbx6, Tk1, Birc5, Tceal1, Csgalnact1, Pdcd4, Hmox1, Apitd1, Trim30, Hdac5, Ppargc1a, Lig1, Upf3b, Nedd4, Rbbp4, Psip1, Tgfb2, Gins1, Tarsl2, Chaf1b, Egr1, Klf7, Ssbp2, Fut10, Sltm, Mre11a, Klf6, Chd4, Cited2, Cited2, Klf3, Nfkbil2, Osr2, Gtf2i, Ncoa1, Klf6, Notch1, Psip1, Nfia, Ankrd1, Nr3c1, Nfix, Sfmbt1, Bcl…	NM_010828, NM_007920, NM_010104, NM_010905, NM_011234, NM_031159, NM_138755, NM_026573, NM_009875, NM_007897, NM_028832, NM_145492, NM_028763, NM_009387, NM_001012273, NM_146236, NM_172753, D86344, NM_010442, NM_027263, NM_009099, NM_001077696, NM_008904, NM_010715, NM_026573, NM_010890, NM_009030, NM_133948, NM_009367, AK013116, NM_172310, NM_028083, NM_007913, NM_033563, NM_024186, NM_001012517…
GO:0043583	ear development	26	8	3.65	0.02154	A_51_P115005, A_51_P169173, A_51_P499599, A_51_P508510, A_52_P36315, A_52_P495869, A_52_P546363, A_52_P63728	Edn1, Cdkn1b, Osr2, Notch1, Eya1, Mafb, Gata3, Osr1	NM_010104, NM_009875, NM_054049, Z11886, NM_010164, NM_010658, NM_008091, NM_011859
GO:0051235	maintenance of location	26	8	3.65	0.02154	A_51_P130015, A_51_P130639, A_51_P148675, A_51_P220222, A_51_P314045, A_51_P317640, A_51_P324124, A_51_P489285	Ect2, 2410017P07Rik, Dag1, no symbol, 2310057J16Rik, Tgfb2, Unc84b, Casc5	NM_007900, NM_026643, NM_010017, NM_011524, NM_027171, NM_009367, NM_194342, BC080815
GO:0000245	spliceosome assembly	5	3	0.7	0.02197	A_51_P314111, A_52_P109131, A_52_P360921	Psip1, Psip1, Rbm5	NM_133948, BC052177, NM_148930
GO:0002089	lens morphogenesis in camera-type eye	5	3	0.7	0.02197	A_51_P105837, A_51_P478548, A_51_P478555	Cited2, Cited2, Cited2	NM_010828, U86445, NM_010828
GO:0003014	renal system process	5	3	0.7	0.02197	A_51_P115005, A_51_P345393, A_51_P502150	Edn1, Fas, Slc9a3r1	NM_010104, NM_007987, NM_012030
GO:0021545	cranial nerve development	5	3	0.7	0.02197	A_51_P105837, A_51_P478548, A_51_P478555	Cited2, Cited2, Cited2	NM_010828, U86445, NM_010828
GO:0023021	termination of signal transduction	5	3	0.7	0.02197	A_51_P223583, A_51_P253320, A_52_P261868	Rgs3, Rgs3, Rgs3	NM_134257, NM_134257, NM_134257
GO:0030851	granulocyte differentiation	5	3	0.7	0.02197	A_51_P105837, A_51_P478548, A_51_P478555	Cited2, Cited2, Cited2	NM_010828, U86445, NM_010828
GO:0038032	termination of G-protein coupled receptor signaling pathway	5	3	0.7	0.02197	A_51_P223583, A_51_P253320, A_52_P261868	Rgs3, Rgs3, Rgs3	NM_134257, NM_134257, NM_134257
GO:0043271	negative regulation of ion transport	5	3	0.7	0.02197	A_51_P295022, A_51_P317640, A_51_P502150	Nedd4, Tgfb2, Slc9a3r1	NM_010890, NM_009367, NM_012030
GO:0045604	regulation of epidermal cell differentiation	5	3	0.7	0.02197	A_51_P317640, A_51_P508510, A_52_P152428	Tgfb2, Notch1, Rock1	NM_009367, Z11886, NM_009071
GO:0051293	establishment of spindle localization	5	3	0.7	0.02197	A_51_P338461, A_52_P36315, A_52_P647900	Numa1, Eya1, Arhgef2	NM_133947, NM_010164, AK171223
GO:0051653	spindle localization	5	3	0.7	0.02197	A_51_P338461, A_52_P36315, A_52_P647900	Numa1, Eya1, Arhgef2	NM_133947, NM_010164, AK171223
GO:0061082	myeloid leukocyte cytokine production	5	3	0.7	0.02197	A_51_P263965, A_51_P317640, A_52_P161495	Hmox1, Tgfb2, Bcl6	NM_010442, NM_009367, NM_009744
GO:0071347	cellular response to interleukin-1	5	3	0.7	0.02197	A_51_P367866, A_52_P120803, A_52_P351574	Egr1, Ankrd1, Plcb1	NM_007913, NM_013468, NM_019677
GO:0072080	nephron tubule development	5	3	0.7	0.02197	A_52_P415155, A_52_P546363, A_52_P63728	Wnt6, Gata3, Osr1	NM_009526, NM_008091, NM_011859
GO:0072111	cell proliferation involved in kidney development	5	3	0.7	0.02197	A_51_P367866, A_52_P546363, A_52_P63728	Egr1, Gata3, Osr1	NM_007913, NM_008091, NM_011859
GO:0009144	purine nucleoside triphosphate metabolic process	102	22	14.31	0.022	A_51_P100327, A_51_P130015, A_51_P148105, A_51_P161724, A_51_P163188, A_51_P223583, A_51_P251352, A_51_P253320, A_51_P288390, A_51_P305508, A_51_P399062, A_51_P423354, A_51_P454280, A_51_P469951, A_51_P481418, A_52_P161495, A_52_P247022, A_52_P261868, A_52_P351574, A_52_P413280, A_52_P5213, A_52_P565575	Tap1, Ect2, Rad51, Ophn1, Rin2, Rgs3, Slc25a13, Rgs3, Pick1, Rerg, Pex1, Katnal2, Chd4, no symbol, Arhgap21, Bcl6, Arhgap20, Rgs3, Plcb1, Rhobtb3, Chd1l, Arhgap20	NM_013683, NM_007900, NM_011234, NM_052976, NM_028724, NM_134257, NM_015829, NM_134257, NM_008837, NM_181988, NM_027777, AK014074, NM_145979, NM_153070, BC076629, NM_009744, NM_175535, NM_134257, NM_019677, NM_028493, NM_026539, NM_175535
GO:0009205	purine ribonucleoside triphosphate metabolic process	102	22	14.31	0.022	A_51_P100327, A_51_P130015, A_51_P148105, A_51_P161724, A_51_P163188, A_51_P223583, A_51_P251352, A_51_P253320, A_51_P288390, A_51_P305508, A_51_P399062, A_51_P423354, A_51_P454280, A_51_P469951, A_51_P481418, A_52_P161495, A_52_P247022, A_52_P261868, A_52_P351574, A_52_P413280, A_52_P5213, A_52_P565575	Tap1, Ect2, Rad51, Ophn1, Rin2, Rgs3, Slc25a13, Rgs3, Pick1, Rerg, Pex1, Katnal2, Chd4, no symbol, Arhgap21, Bcl6, Arhgap20, Rgs3, Plcb1, Rhobtb3, Chd1l, Arhgap20	NM_013683, NM_007900, NM_011234, NM_052976, NM_028724, NM_134257, NM_015829, NM_134257, NM_008837, NM_181988, NM_027777, AK014074, NM_145979, NM_153070, BC076629, NM_009744, NM_175535, NM_134257, NM_019677, NM_028493, NM_026539, NM_175535
GO:0007186	G-protein coupled receptor signaling pathway	57	14	7.99	0.0221	A_51_P113806, A_51_P115005, A_51_P185939, A_51_P223583, A_51_P253320, A_51_P288390, A_51_P336282, A_51_P389255, A_51_P502150, A_52_P224125, A_52_P261868, A_52_P351574, A_52_P400798, A_52_P438036	Gpr85, Edn1, Gper, Rgs3, Rgs3, Pick1, Npy1r, Olfr767, Slc9a3r1, Fzd5, Rgs3, Plcb1, Npr3, Lpar4	NM_145066, NM_010104, NM_029771, NM_134257, NM_134257, NM_008837, NM_010934, NM_146318, NM_012030, NM_022721, NM_134257, NM_019677, NM_008728, NM_175271
GO:0016570	histone modification	31	9	4.35	0.02217	A_51_P229325, A_51_P278893, A_51_P502888, A_52_P231658, A_52_P281209, A_52_P36315, A_52_P424138, A_52_P546363, A_52_P677272	Smyd3, Hdac5, Ncoa1, Taf6l, Jmjd2a, Eya1, Hcfc1, Gata3, Pkn1	NM_027188, NM_001077696, NM_010881, NM_146092, AK145066, NM_010164, NM_008224, NM_008091, NM_177262
GO:0035051	cardiac cell differentiation	17	6	2.38	0.02308	A_51_P105837, A_51_P317640, A_51_P478548, A_51_P478555, A_52_P369761, A_52_P369769	Cited2, Tgfb2, Cited2, Cited2, Nrg1, Nrg1	NM_010828, NM_009367, U86445, NM_010828, AK141037, AK170314
GO:0051253	negative regulation of RNA metabolic process	126	26	17.67	0.02311	A_51_P105837, A_51_P115005, A_51_P160754, A_51_P161148, A_51_P169173, A_51_P221428, A_51_P230103, A_51_P261428, A_51_P278893, A_51_P295022, A_51_P367866, A_51_P478548, A_51_P478555, A_51_P499599, A_52_P120803, A_52_P148428, A_52_P161495, A_52_P281209, A_52_P351574, A_52_P369761, A_52_P369769, A_52_P392121, A_52_P415155, A_52_P440729, A_52_P546363, A_52_P63728	Cited2, Edn1, Apobec1, Phf21a, Cdkn1b, Cbx6, Birc5, Pdcd4, Hdac5, Nedd4, Egr1, Cited2, Cited2, Osr2, Ankrd1, Nfix, Bcl6, Jmjd2a, Plcb1, Nrg1, Nrg1, Cbx6, Wnt6, Atf7ip, Gata3, Osr1	NM_010828, NM_010104, NM_031159, NM_138755, NM_009875, NM_028763, NM_001012273, D86344, NM_001077696, NM_010890, NM_007913, U86445, NM_010828, NM_054049, NM_013468, AK080940, NM_009744, AK145066, NM_019677, AK141037, AK170314, NM_028763, NM_009526, AK035245, NM_008091, NM_011859
GO:0031327	negative regulation of cellular biosynthetic process	144	29	20.2	0.02319	A_51_P105837, A_51_P115005, A_51_P160754, A_51_P161148, A_51_P169173, A_51_P221428, A_51_P230103, A_51_P261428, A_51_P278893, A_51_P295022, A_51_P367866, A_51_P446678, A_51_P478548, A_51_P478555, A_51_P499599, A_52_P120803, A_52_P148428, A_52_P161495, A_52_P281209, A_52_P351574, A_52_P369761, A_52_P369769, A_52_P392121, A_52_P400798, A_52_P415155, A_52_P440729, A_52_P546363, A_52_P63728, A_52_P97…	Cited2, Edn1, Apobec1, Phf21a, Cdkn1b, Cbx6, Birc5, Pdcd4, Hdac5, Nedd4, Egr1, Mre11a, Cited2, Cited2, Osr2, Ankrd1, Nfix, Bcl6, Jmjd2a, Plcb1, Nrg1, Nrg1, Cbx6, Npr3, Wnt6, Atf7ip, Gata3, Osr1, Eif2c1	NM_010828, NM_010104, NM_031159, NM_138755, NM_009875, NM_028763, NM_001012273, D86344, NM_001077696, NM_010890, NM_007913, NM_018736, U86445, NM_010828, NM_054049, NM_013468, AK080940, NM_009744, AK145066, NM_019677, AK141037, AK170314, NM_028763, NM_008728, NM_009526, AK035245, NM_008091, NM_011859, AK080954
GO:0048568	embryonic organ development	52	13	7.29	0.02343	A_51_P105837, A_51_P115005, A_51_P317640, A_51_P478548, A_51_P478555, A_51_P499599, A_52_P224125, A_52_P245487, A_52_P337760, A_52_P36315, A_52_P495869, A_52_P546363, A_52_P63728	Cited2, Edn1, Tgfb2, Cited2, Cited2, Osr2, Fzd5, Ncoa6, Rspo3, Eya1, Mafb, Gata3, Osr1	NM_010828, NM_010104, NM_009367, U86445, NM_010828, NM_054049, NM_022721, NM_019825, NM_028351, NM_010164, NM_010658, NM_008091, NM_011859
GO:0009894	regulation of catabolic process	74	17	10.38	0.0235	A_51_P130015, A_51_P161724, A_51_P163188, A_51_P223583, A_51_P247963, A_51_P253320, A_51_P295022, A_51_P469951, A_51_P481418, A_51_P520879, A_52_P161495, A_52_P175242, A_52_P213181, A_52_P247022, A_52_P261868, A_52_P351574, A_52_P565575	Ect2, Ophn1, Rin2, Rgs3, Asb9, Rgs3, Nedd4, no symbol, Arhgap21, Sh3d19, Bcl6, Irs1, Cul4b, Arhgap20, Rgs3, Plcb1, Arhgap20	NM_007900, NM_052976, NM_028724, NM_134257, NM_027027, NM_134257, NM_010890, NM_153070, BC076629, D89677, NM_009744, AK141842, AK164640, NM_175535, NM_134257, NM_019677, NM_175535
GO:0009146	purine nucleoside triphosphate catabolic process	97	21	13.6	0.02399	A_51_P100327, A_51_P130015, A_51_P148105, A_51_P161724, A_51_P163188, A_51_P223583, A_51_P253320, A_51_P288390, A_51_P305508, A_51_P399062, A_51_P423354, A_51_P454280, A_51_P469951, A_51_P481418, A_52_P161495, A_52_P247022, A_52_P261868, A_52_P351574, A_52_P413280, A_52_P5213, A_52_P565575	Tap1, Ect2, Rad51, Ophn1, Rin2, Rgs3, Rgs3, Pick1, Rerg, Pex1, Katnal2, Chd4, no symbol, Arhgap21, Bcl6, Arhgap20, Rgs3, Plcb1, Rhobtb3, Chd1l, Arhgap20	NM_013683, NM_007900, NM_011234, NM_052976, NM_028724, NM_134257, NM_134257, NM_008837, NM_181988, NM_027777, AK014074, NM_145979, NM_153070, BC076629, NM_009744, NM_175535, NM_134257, NM_019677, NM_028493, NM_026539, NM_175535
GO:0009207	purine ribonucleoside triphosphate catabolic process	97	21	13.6	0.02399	A_51_P100327, A_51_P130015, A_51_P148105, A_51_P161724, A_51_P163188, A_51_P223583, A_51_P253320, A_51_P288390, A_51_P305508, A_51_P399062, A_51_P423354, A_51_P454280, A_51_P469951, A_51_P481418, A_52_P161495, A_52_P247022, A_52_P261868, A_52_P351574, A_52_P413280, A_52_P5213, A_52_P565575	Tap1, Ect2, Rad51, Ophn1, Rin2, Rgs3, Rgs3, Pick1, Rerg, Pex1, Katnal2, Chd4, no symbol, Arhgap21, Bcl6, Arhgap20, Rgs3, Plcb1, Rhobtb3, Chd1l, Arhgap20	NM_013683, NM_007900, NM_011234, NM_052976, NM_028724, NM_134257, NM_134257, NM_008837, NM_181988, NM_027777, AK014074, NM_145979, NM_153070, BC076629, NM_009744, NM_175535, NM_134257, NM_019677, NM_028493, NM_026539, NM_175535
GO:0051270	regulation of cellular component movement	69	16	9.68	0.02537	A_51_P105837, A_51_P115005, A_51_P148675, A_51_P169173, A_51_P278893, A_51_P317640, A_51_P324124, A_51_P478548, A_51_P478555, A_51_P502150, A_52_P161495, A_52_P175242, A_52_P351574, A_52_P546363, A_52_P578359, A_52_P677272	Cited2, Edn1, Dag1, Cdkn1b, Hdac5, Tgfb2, Unc84b, Cited2, Cited2, Slc9a3r1, Bcl6, Irs1, Plcb1, Gata3, Pld1, Pkn1	NM_010828, NM_010104, NM_010017, NM_009875, NM_001077696, NM_009367, NM_194342, U86445, NM_010828, NM_012030, NM_009744, AK141842, NM_019677, NM_008091, NM_008875, NM_177262
GO:2000026	regulation of multicellular organismal development	139	28	19.5	0.02542	A_51_P115005, A_51_P130015, A_51_P169173, A_51_P263965, A_51_P278893, A_51_P295022, A_51_P309328, A_51_P317640, A_51_P345393, A_51_P367866, A_51_P499599, A_51_P499905, A_51_P502888, A_51_P508510, A_52_P120803, A_52_P152428, A_52_P161495, A_52_P351574, A_52_P36315, A_52_P369761, A_52_P369769, A_52_P415155, A_52_P495869, A_52_P496503, A_52_P533146, A_52_P546363, A_52_P63728, A_52_P647900	Edn1, Ect2, Cdkn1b, Hmox1, Hdac5, Nedd4, Nbn, Tgfb2, Fas, Egr1, Osr2, Gtf2i, Ncoa1, Notch1, Ankrd1, Rock1, Bcl6, Plcb1, Eya1, Nrg1, Nrg1, Wnt6, Mafb, Stat1, Ddit3, Gata3, Osr1, Arhgef2	NM_010104, NM_007900, NM_009875, NM_010442, NM_001077696, NM_010890, NM_013752, NM_009367, NM_007987, NM_007913, NM_054049, NM_010365, NM_010881, Z11886, NM_013468, NM_009071, NM_009744, NM_019677, NM_010164, AK141037, AK170314, NM_009526, NM_010658, NM_009283, NM_007837, NM_008091, NM_011859, AK171223
GO:0051649	establishment of localization in cell	188	36	26.37	0.0256	A_51_P100327, A_51_P113430, A_51_P115005, A_51_P130015, A_51_P148675, A_51_P172692, A_51_P190254, A_51_P220222, A_51_P230103, A_51_P251352, A_51_P263965, A_51_P288390, A_51_P292116, A_51_P295022, A_51_P317640, A_51_P324124, A_51_P336282, A_51_P338461, A_51_P390446, A_51_P399062, A_51_P467837, A_51_P482029, A_51_P508510, A_52_P120803, A_52_P138090, A_52_P161495, A_52_P175242, A_52_P351574, A_52_P3…	Tap1, Uaca, Edn1, Ect2, Dag1, Copg2, Scrn1, no symbol, Birc5, Slc25a13, Hmox1, Pick1, Ica1, Nedd4, Tgfb2, Unc84b, Npy1r, Numa1, Pacs2, Pex1, Ap3m2, Mcoln1, Notch1, Ankrd1, Nr3c1, Bcl6, Irs1, Plcb1, Eya1, Rhobtb3, Copg2, Gata3, Nr3c1, Arhgef2, Cchcr1, Tlr3	NM_013683, NM_028283, NM_010104, NM_007900, NM_010017, NM_017478, AK129084, NM_011524, NM_001012273, NM_015829, NM_010442, NM_008837, NM_010492, NM_010890, NM_009367, NM_194342, NM_010934, NM_133947, AK122326, NM_027777, NM_029505, NM_053177, Z11886, NM_013468, AK171439, NM_009744, AK141842, NM_019677, NM_010164, NM_028493, NM_017478, NM_008091, NM_008173, AK171223, NM_146248, NM_126166
GO:0045786	negative regulation of cell cycle	42	11	5.89	0.02581	A_51_P127215, A_51_P169173, A_51_P230103, A_51_P309328, A_51_P317640, A_51_P446678, A_51_P489285, A_52_P154710, A_52_P30984, A_52_P533146, A_52_P546363	Sesn3, Cdkn1b, Birc5, Nbn, Tgfb2, Mre11a, Casc5, Sesn2, Cdkn3, Ddit3, Gata3	AK033655, NM_009875, NM_001012273, NM_013752, NM_009367, NM_018736, BC080815, AK170547, BC049694, NM_007837, NM_008091
GO:0001824	blastocyst development	13	5	1.82	0.02583	A_51_P105837, A_51_P309328, A_51_P337089, A_51_P478548, A_51_P478555	Cited2, Nbn, Gins1, Cited2, Cited2	NM_010828, NM_013752, AK013116, U86445, NM_010828
GO:0014033	neural crest cell differentiation	13	5	1.82	0.02583	A_51_P105837, A_51_P115005, A_51_P478548, A_51_P478555, A_52_P93910	Cited2, Edn1, Cited2, Cited2, Nrp2	NM_010828, NM_010104, U86445, NM_010828, NM_001077403
GO:0071214	cellular response to abiotic stimulus	13	5	1.82	0.02583	A_51_P130015, A_51_P295022, A_51_P367866, A_52_P120803, A_52_P546363	Ect2, Nedd4, Egr1, Ankrd1, Gata3	NM_007900, NM_010890, NM_007913, NM_013468, NM_008091
GO:0007050	cell cycle arrest	37	10	5.19	0.02669	A_51_P127215, A_51_P169173, A_51_P230103, A_51_P309328, A_51_P317640, A_51_P446678, A_51_P489285, A_52_P154710, A_52_P30984, A_52_P533146	Sesn3, Cdkn1b, Birc5, Nbn, Tgfb2, Mre11a, Casc5, Sesn2, Cdkn3, Ddit3	AK033655, NM_009875, NM_001012273, NM_013752, NM_009367, NM_018736, BC080815, AK170547, BC049694, NM_007837
GO:0009143	nucleoside triphosphate catabolic process	98	21	13.74	0.02672	A_51_P100327, A_51_P130015, A_51_P148105, A_51_P161724, A_51_P163188, A_51_P223583, A_51_P253320, A_51_P288390, A_51_P305508, A_51_P399062, A_51_P423354, A_51_P454280, A_51_P469951, A_51_P481418, A_52_P161495, A_52_P247022, A_52_P261868, A_52_P351574, A_52_P413280, A_52_P5213, A_52_P565575	Tap1, Ect2, Rad51, Ophn1, Rin2, Rgs3, Rgs3, Pick1, Rerg, Pex1, Katnal2, Chd4, no symbol, Arhgap21, Bcl6, Arhgap20, Rgs3, Plcb1, Rhobtb3, Chd1l, Arhgap20	NM_013683, NM_007900, NM_011234, NM_052976, NM_028724, NM_134257, NM_134257, NM_008837, NM_181988, NM_027777, AK014074, NM_145979, NM_153070, BC076629, NM_009744, NM_175535, NM_134257, NM_019677, NM_028493, NM_026539, NM_175535
GO:0009154	purine ribonucleotide catabolic process	98	21	13.74	0.02672	A_51_P100327, A_51_P130015, A_51_P148105, A_51_P161724, A_51_P163188, A_51_P223583, A_51_P253320, A_51_P288390, A_51_P305508, A_51_P399062, A_51_P423354, A_51_P454280, A_51_P469951, A_51_P481418, A_52_P161495, A_52_P247022, A_52_P261868, A_52_P351574, A_52_P413280, A_52_P5213, A_52_P565575	Tap1, Ect2, Rad51, Ophn1, Rin2, Rgs3, Rgs3, Pick1, Rerg, Pex1, Katnal2, Chd4, no symbol, Arhgap21, Bcl6, Arhgap20, Rgs3, Plcb1, Rhobtb3, Chd1l, Arhgap20	NM_013683, NM_007900, NM_011234, NM_052976, NM_028724, NM_134257, NM_134257, NM_008837, NM_181988, NM_027777, AK014074, NM_145979, NM_153070, BC076629, NM_009744, NM_175535, NM_134257, NM_019677, NM_028493, NM_026539, NM_175535
GO:0009203	ribonucleoside triphosphate catabolic process	98	21	13.74	0.02672	A_51_P100327, A_51_P130015, A_51_P148105, A_51_P161724, A_51_P163188, A_51_P223583, A_51_P253320, A_51_P288390, A_51_P305508, A_51_P399062, A_51_P423354, A_51_P454280, A_51_P469951, A_51_P481418, A_52_P161495, A_52_P247022, A_52_P261868, A_52_P351574, A_52_P413280, A_52_P5213, A_52_P565575	Tap1, Ect2, Rad51, Ophn1, Rin2, Rgs3, Rgs3, Pick1, Rerg, Pex1, Katnal2, Chd4, no symbol, Arhgap21, Bcl6, Arhgap20, Rgs3, Plcb1, Rhobtb3, Chd1l, Arhgap20	NM_013683, NM_007900, NM_011234, NM_052976, NM_028724, NM_134257, NM_134257, NM_008837, NM_181988, NM_027777, AK014074, NM_145979, NM_153070, BC076629, NM_009744, NM_175535, NM_134257, NM_019677, NM_028493, NM_026539, NM_175535
GO:0002695	negative regulation of leukocyte activation	9	4	1.26	0.0268	A_51_P263965, A_51_P345393, A_52_P161495, A_52_P186033	Hmox1, Fas, Bcl6, Spn	NM_010442, NM_007987, NM_009744, NM_009259
GO:0021675	nerve development	9	4	1.26	0.0268	A_51_P105837, A_51_P148675, A_51_P478548, A_51_P478555	Cited2, Dag1, Cited2, Cited2	NM_010828, NM_010017, U86445, NM_010828
GO:0032984	macromolecular complex disassembly	9	4	1.26	0.0268	A_52_P163820, A_52_P369761, A_52_P369769, A_52_P647900	2810006K23Rik, Nrg1, Nrg1, Arhgef2	NM_028310, AK141037, AK170314, AK171223
GO:0043241	protein complex disassembly	9	4	1.26	0.0268	A_52_P163820, A_52_P369761, A_52_P369769, A_52_P647900	2810006K23Rik, Nrg1, Nrg1, Arhgef2	NM_028310, AK141037, AK170314, AK171223
GO:0048663	neuron fate commitment	9	4	1.26	0.0268	A_51_P317640, A_51_P508510, A_52_P369761, A_52_P369769	Tgfb2, Notch1, Nrg1, Nrg1	NM_009367, Z11886, AK141037, AK170314
GO:0050777	negative regulation of immune response	9	4	1.26	0.0268	A_51_P100327, A_51_P317640, A_52_P161495, A_52_P186033	Tap1, Tgfb2, Bcl6, Spn	NM_013683, NM_009367, NM_009744, NM_009259
GO:0050866	negative regulation of cell activation	9	4	1.26	0.0268	A_51_P263965, A_51_P345393, A_52_P161495, A_52_P186033	Hmox1, Fas, Bcl6, Spn	NM_010442, NM_007987, NM_009744, NM_009259
GO:0006979	response to oxidative stress	27	8	3.79	0.027	A_51_P130015, A_51_P132978, A_51_P263965, A_51_P279038, A_51_P314111, A_51_P320089, A_52_P109131, A_52_P5945	Ect2, Idh1, Hmox1, Ppargc1a, Psip1, Gclm, Psip1, Ppargc1a	NM_007900, NM_010497, NM_010442, NM_008904, NM_133948, NM_008129, BC052177, AK032149
GO:0009141	nucleoside triphosphate metabolic process	104	22	14.59	0.02715	A_51_P100327, A_51_P130015, A_51_P148105, A_51_P161724, A_51_P163188, A_51_P223583, A_51_P251352, A_51_P253320, A_51_P288390, A_51_P305508, A_51_P399062, A_51_P423354, A_51_P454280, A_51_P469951, A_51_P481418, A_52_P161495, A_52_P247022, A_52_P261868, A_52_P351574, A_52_P413280, A_52_P5213, A_52_P565575	Tap1, Ect2, Rad51, Ophn1, Rin2, Rgs3, Slc25a13, Rgs3, Pick1, Rerg, Pex1, Katnal2, Chd4, no symbol, Arhgap21, Bcl6, Arhgap20, Rgs3, Plcb1, Rhobtb3, Chd1l, Arhgap20	NM_013683, NM_007900, NM_011234, NM_052976, NM_028724, NM_134257, NM_015829, NM_134257, NM_008837, NM_181988, NM_027777, AK014074, NM_145979, NM_153070, BC076629, NM_009744, NM_175535, NM_134257, NM_019677, NM_028493, NM_026539, NM_175535
GO:0009199	ribonucleoside triphosphate metabolic process	104	22	14.59	0.02715	A_51_P100327, A_51_P130015, A_51_P148105, A_51_P161724, A_51_P163188, A_51_P223583, A_51_P251352, A_51_P253320, A_51_P288390, A_51_P305508, A_51_P399062, A_51_P423354, A_51_P454280, A_51_P469951, A_51_P481418, A_52_P161495, A_52_P247022, A_52_P261868, A_52_P351574, A_52_P413280, A_52_P5213, A_52_P565575	Tap1, Ect2, Rad51, Ophn1, Rin2, Rgs3, Slc25a13, Rgs3, Pick1, Rerg, Pex1, Katnal2, Chd4, no symbol, Arhgap21, Bcl6, Arhgap20, Rgs3, Plcb1, Rhobtb3, Chd1l, Arhgap20	NM_013683, NM_007900, NM_011234, NM_052976, NM_028724, NM_134257, NM_015829, NM_134257, NM_008837, NM_181988, NM_027777, AK014074, NM_145979, NM_153070, BC076629, NM_009744, NM_175535, NM_134257, NM_019677, NM_028493, NM_026539, NM_175535
GO:0002009	morphogenesis of an epithelium	53	13	7.43	0.02724	A_51_P105837, A_51_P115005, A_51_P148675, A_51_P478548, A_51_P478555, A_51_P508510, A_52_P138090, A_52_P337760, A_52_P36315, A_52_P415155, A_52_P546363, A_52_P63106, A_52_P63728	Cited2, Edn1, Dag1, Cited2, Cited2, Notch1, Nr3c1, Rspo3, Eya1, Wnt6, Gata3, Nr3c1, Osr1	NM_010828, NM_010104, NM_010017, U86445, NM_010828, Z11886, AK171439, NM_028351, NM_010164, NM_009526, NM_008091, NM_008173, NM_011859
GO:0034645	cellular macromolecule biosynthetic process	514	86	72.09	0.02725	A_51_P105837, A_51_P113137, A_51_P115005, A_51_P134014, A_51_P148105, A_51_P160754, A_51_P161148, A_51_P162649, A_51_P169173, A_51_P188054, A_51_P202623, A_51_P214985, A_51_P221428, A_51_P224013, A_51_P230103, A_51_P249930, A_51_P260312, A_51_P261428, A_51_P263965, A_51_P270519, A_51_P275454, A_51_P278893, A_51_P279038, A_51_P285446, A_51_P291139, A_51_P295022, A_51_P307325, A_51_P314111, A_51_P3…	Cited2, Elf1, Edn1, Nfia, Rad51, Apobec1, Phf21a, Upf3b, Cdkn1b, Ebf1, Mterfd3, Zfp521, Cbx6, Tk1, Birc5, Tceal1, Csgalnact1, Pdcd4, Hmox1, Apitd1, Trim30, Hdac5, Ppargc1a, Lig1, Upf3b, Nedd4, Rbbp4, Psip1, Gins1, Tarsl2, Chaf1b, Egr1, Klf7, Ssbp2, Fut10, Sltm, Mre11a, Klf6, Chd4, Cited2, Cited2, Klf3, Nfkbil2, Osr2, Gtf2i, Ncoa1, Klf6, Notch1, Psip1, Nfia, Ankrd1, Nr3c1, Nfix, Sfmbt1, Bcl6, 2810…	NM_010828, NM_007920, NM_010104, NM_010905, NM_011234, NM_031159, NM_138755, NM_026573, NM_009875, NM_007897, NM_028832, NM_145492, NM_028763, NM_009387, NM_001012273, NM_146236, NM_172753, D86344, NM_010442, NM_027263, NM_009099, NM_001077696, NM_008904, NM_010715, NM_026573, NM_010890, NM_009030, NM_133948, AK013116, NM_172310, NM_028083, NM_007913, NM_033563, NM_024186, NM_001012517, NM_026337…
GO:0009890	negative regulation of biosynthetic process	146	29	20.48	0.02763	A_51_P105837, A_51_P115005, A_51_P160754, A_51_P161148, A_51_P169173, A_51_P221428, A_51_P230103, A_51_P261428, A_51_P278893, A_51_P295022, A_51_P367866, A_51_P446678, A_51_P478548, A_51_P478555, A_51_P499599, A_52_P120803, A_52_P148428, A_52_P161495, A_52_P281209, A_52_P351574, A_52_P369761, A_52_P369769, A_52_P392121, A_52_P400798, A_52_P415155, A_52_P440729, A_52_P546363, A_52_P63728, A_52_P97…	Cited2, Edn1, Apobec1, Phf21a, Cdkn1b, Cbx6, Birc5, Pdcd4, Hdac5, Nedd4, Egr1, Mre11a, Cited2, Cited2, Osr2, Ankrd1, Nfix, Bcl6, Jmjd2a, Plcb1, Nrg1, Nrg1, Cbx6, Npr3, Wnt6, Atf7ip, Gata3, Osr1, Eif2c1	NM_010828, NM_010104, NM_031159, NM_138755, NM_009875, NM_028763, NM_001012273, D86344, NM_001077696, NM_010890, NM_007913, NM_018736, U86445, NM_010828, NM_054049, NM_013468, AK080940, NM_009744, AK145066, NM_019677, AK141037, AK170314, NM_028763, NM_008728, NM_009526, AK035245, NM_008091, NM_011859, AK080954
GO:0051641	cellular localization	214	40	30.01	0.02766	A_51_P100327, A_51_P113430, A_51_P115005, A_51_P130015, A_51_P130639, A_51_P148675, A_51_P172692, A_51_P190254, A_51_P220222, A_51_P230103, A_51_P251352, A_51_P263965, A_51_P288390, A_51_P292116, A_51_P295022, A_51_P314045, A_51_P317640, A_51_P324124, A_51_P336282, A_51_P338461, A_51_P390446, A_51_P399062, A_51_P467837, A_51_P482029, A_51_P489285, A_51_P502150, A_51_P508510, A_52_P120803, A_52_P1…	Tap1, Uaca, Edn1, Ect2, 2410017P07Rik, Dag1, Copg2, Scrn1, no symbol, Birc5, Slc25a13, Hmox1, Pick1, Ica1, Nedd4, 2310057J16Rik, Tgfb2, Unc84b, Npy1r, Numa1, Pacs2, Pex1, Ap3m2, Mcoln1, Casc5, Slc9a3r1, Notch1, Ankrd1, Nr3c1, Bcl6, Irs1, Plcb1, Eya1, Rhobtb3, Copg2, Gata3, Nr3c1, Arhgef2, Cchcr1, Tlr3	NM_013683, NM_028283, NM_010104, NM_007900, NM_026643, NM_010017, NM_017478, AK129084, NM_011524, NM_001012273, NM_015829, NM_010442, NM_008837, NM_010492, NM_010890, NM_027171, NM_009367, NM_194342, NM_010934, NM_133947, AK122326, NM_027777, NM_029505, NM_053177, BC080815, NM_012030, Z11886, NM_013468, AK171439, NM_009744, AK141842, NM_019677, NM_010164, NM_028493, NM_017478, NM_008091, NM_00817…
GO:0048729	tissue morphogenesis	70	16	9.82	0.02883	A_51_P105837, A_51_P115005, A_51_P148675, A_51_P317640, A_51_P435339, A_51_P478548, A_51_P478555, A_51_P508510, A_52_P120803, A_52_P138090, A_52_P337760, A_52_P36315, A_52_P415155, A_52_P546363, A_52_P63106, A_52_P63728	Cited2, Edn1, Dag1, Tgfb2, Epor, Cited2, Cited2, Notch1, Ankrd1, Nr3c1, Rspo3, Eya1, Wnt6, Gata3, Nr3c1, Osr1	NM_010828, NM_010104, NM_010017, NM_009367, NM_010149, U86445, NM_010828, Z11886, NM_013468, AK171439, NM_028351, NM_010164, NM_009526, NM_008091, NM_008173, NM_011859
GO:0030811	regulation of nucleotide catabolic process	48	12	6.73	0.02891	A_51_P130015, A_51_P161724, A_51_P163188, A_51_P223583, A_51_P253320, A_51_P469951, A_51_P481418, A_52_P161495, A_52_P247022, A_52_P261868, A_52_P351574, A_52_P565575	Ect2, Ophn1, Rin2, Rgs3, Rgs3, no symbol, Arhgap21, Bcl6, Arhgap20, Rgs3, Plcb1, Arhgap20	NM_007900, NM_052976, NM_028724, NM_134257, NM_134257, NM_153070, BC076629, NM_009744, NM_175535, NM_134257, NM_019677, NM_175535
GO:0033121	regulation of purine nucleotide catabolic process	48	12	6.73	0.02891	A_51_P130015, A_51_P161724, A_51_P163188, A_51_P223583, A_51_P253320, A_51_P469951, A_51_P481418, A_52_P161495, A_52_P247022, A_52_P261868, A_52_P351574, A_52_P565575	Ect2, Ophn1, Rin2, Rgs3, Rgs3, no symbol, Arhgap21, Bcl6, Arhgap20, Rgs3, Plcb1, Arhgap20	NM_007900, NM_052976, NM_028724, NM_134257, NM_134257, NM_153070, BC076629, NM_009744, NM_175535, NM_134257, NM_019677, NM_175535
GO:0023052	signaling	462	78	64.8	0.02937	A_51_P105837, A_51_P113137, A_51_P113430, A_51_P113806, A_51_P115005, A_51_P130015, A_51_P146802, A_51_P148675, A_51_P161724, A_51_P163188, A_51_P185939, A_51_P219109, A_51_P219444, A_51_P223583, A_51_P233797, A_51_P242043, A_51_P247963, A_51_P253320, A_51_P263965, A_51_P275123, A_51_P288390, A_51_P292116, A_51_P295022, A_51_P305508, A_51_P317640, A_51_P325124, A_51_P336282, A_51_P338443, A_51_P3…	Cited2, Elf1, Uaca, Gpr85, Edn1, Ect2, Rhobtb1, Dag1, Ophn1, Rin2, Gper, Il12rb1, Plcl2, Rgs3, Adh7, Dhcr24, Asb9, Rgs3, Hmox1, Psd3, Pick1, Ica1, Nedd4, Rerg, Tgfb2, Aph1b, Npy1r, Angptl4, Fas, Egr1, Olfr767, Apbb1ip, Tenc1, Fgd6, Ralgps1, Epor, Klf6, no symbol, Cited2, Cited2, Arhgap21, Slc9a3r1, Ncoa1, Klf6, Notch1, Bcar3, Fam123b, Ankrd1, Nr3c1, Rock1, Bcl6, Irs1, Spn, Med12, Fzd5, Arhgap20, …	NM_010828, NM_007920, NM_028283, NM_145066, NM_010104, NM_007900, BC099973, NM_010017, NM_052976, NM_028724, NM_029771, NM_008353, NM_013880, NM_134257, NM_009626, NM_053272, NM_027027, NM_134257, NM_010442, BC003498, NM_008837, NM_010492, NM_010890, NM_181988, NM_009367, NM_177583, NM_010934, NM_020581, NM_007987, NM_007913, NM_146318, AF020313, NM_153533, NM_053072, NM_175211, NM_010149, NM_011…
GO:0006163	purine nucleotide metabolic process	123	25	17.25	0.03054	A_51_P100327, A_51_P115005, A_51_P130015, A_51_P148105, A_51_P161724, A_51_P163188, A_51_P223583, A_51_P251352, A_51_P253320, A_51_P288390, A_51_P305508, A_51_P399062, A_51_P423354, A_51_P454280, A_51_P469951, A_51_P481418, A_51_P502150, A_52_P161495, A_52_P247022, A_52_P261868, A_52_P351574, A_52_P400798, A_52_P413280, A_52_P5213, A_52_P565575	Tap1, Edn1, Ect2, Rad51, Ophn1, Rin2, Rgs3, Slc25a13, Rgs3, Pick1, Rerg, Pex1, Katnal2, Chd4, no symbol, Arhgap21, Slc9a3r1, Bcl6, Arhgap20, Rgs3, Plcb1, Npr3, Rhobtb3, Chd1l, Arhgap20	NM_013683, NM_010104, NM_007900, NM_011234, NM_052976, NM_028724, NM_134257, NM_015829, NM_134257, NM_008837, NM_181988, NM_027777, AK014074, NM_145979, NM_153070, BC076629, NM_012030, NM_009744, NM_175535, NM_134257, NM_019677, NM_008728, NM_028493, NM_026539, NM_175535
GO:0051222	positive regulation of protein transport	18	6	2.52	0.03066	A_51_P113430, A_51_P130015, A_51_P317640, A_52_P120803, A_52_P546363, A_52_P85174	Uaca, Ect2, Tgfb2, Ankrd1, Gata3, Tlr3	NM_028283, NM_007900, NM_009367, NM_013468, NM_008091, NM_126166
GO:0070507	regulation of microtubule cytoskeleton organization	18	6	2.52	0.03066	A_51_P130015, A_51_P169173, A_51_P314045, A_51_P369200, A_52_P139650, A_52_P647900	Ect2, Cdkn1b, 2310057J16Rik, Tpx2, 2810433K01Rik, Arhgef2	NM_007900, NM_009875, NM_027171, NM_028109, NM_025581, AK171223
GO:0006886	intracellular protein transport	71	16	9.96	0.03262	A_51_P100327, A_51_P113430, A_51_P130015, A_51_P148675, A_51_P172692, A_51_P220222, A_51_P288390, A_51_P295022, A_51_P317640, A_51_P390446, A_51_P399062, A_51_P467837, A_52_P161495, A_52_P48777, A_52_P669964, A_52_P85174	Tap1, Uaca, Ect2, Dag1, Copg2, no symbol, Pick1, Nedd4, Tgfb2, Pacs2, Pex1, Ap3m2, Bcl6, Copg2, Cchcr1, Tlr3	NM_013683, NM_028283, NM_007900, NM_010017, NM_017478, NM_011524, NM_008837, NM_010890, NM_009367, AK122326, NM_027777, NM_029505, NM_009744, NM_017478, NM_146248, NM_126166
GO:0003231	cardiac ventricle development	23	7	3.23	0.03281	A_51_P105837, A_51_P317640, A_51_P435339, A_51_P478548, A_51_P478555, A_51_P508510, A_52_P546363	Cited2, Tgfb2, Epor, Cited2, Cited2, Notch1, Gata3	NM_010828, NM_009367, NM_010149, U86445, NM_010828, Z11886, NM_008091
GO:0045165	cell fate commitment	23	7	3.23	0.03281	A_51_P317640, A_51_P508510, A_52_P224125, A_52_P36315, A_52_P369761, A_52_P369769, A_52_P546363	Tgfb2, Notch1, Fzd5, Eya1, Nrg1, Nrg1, Gata3	NM_009367, Z11886, NM_022721, NM_010164, AK141037, AK170314, NM_008091
GO:0009261	ribonucleotide catabolic process	100	21	14.03	0.03288	A_51_P100327, A_51_P130015, A_51_P148105, A_51_P161724, A_51_P163188, A_51_P223583, A_51_P253320, A_51_P288390, A_51_P305508, A_51_P399062, A_51_P423354, A_51_P454280, A_51_P469951, A_51_P481418, A_52_P161495, A_52_P247022, A_52_P261868, A_52_P351574, A_52_P413280, A_52_P5213, A_52_P565575	Tap1, Ect2, Rad51, Ophn1, Rin2, Rgs3, Rgs3, Pick1, Rerg, Pex1, Katnal2, Chd4, no symbol, Arhgap21, Bcl6, Arhgap20, Rgs3, Plcb1, Rhobtb3, Chd1l, Arhgap20	NM_013683, NM_007900, NM_011234, NM_052976, NM_028724, NM_134257, NM_134257, NM_008837, NM_181988, NM_027777, AK014074, NM_145979, NM_153070, BC076629, NM_009744, NM_175535, NM_134257, NM_019677, NM_028493, NM_026539, NM_175535
GO:0009966	regulation of signal transduction	204	38	28.61	0.03314	A_51_P105837, A_51_P113137, A_51_P115005, A_51_P130015, A_51_P148675, A_51_P161724, A_51_P185939, A_51_P223583, A_51_P233797, A_51_P253320, A_51_P263965, A_51_P275123, A_51_P295022, A_51_P317640, A_51_P367866, A_51_P401673, A_51_P478548, A_51_P478555, A_51_P502150, A_51_P508510, A_52_P11395, A_52_P120803, A_52_P138090, A_52_P161495, A_52_P175242, A_52_P197666, A_52_P224125, A_52_P261868, A_52_P35…	Cited2, Elf1, Edn1, Ect2, Dag1, Ophn1, Gper, Rgs3, Adh7, Rgs3, Hmox1, Psd3, Nedd4, Tgfb2, Egr1, Fgd6, Cited2, Cited2, Slc9a3r1, Notch1, Fam123b, Ankrd1, Nr3c1, Bcl6, Irs1, Med12, Fzd5, Rgs3, Plcb1, Eya1, Nrg1, Nrg1, Stat1, Ddit3, Gata3, Nr3c1, Arhgef2, Tlr3	NM_010828, NM_007920, NM_010104, NM_007900, NM_010017, NM_052976, NM_029771, NM_134257, NM_009626, NM_134257, NM_010442, BC003498, NM_010890, NM_009367, NM_007913, NM_053072, U86445, NM_010828, NM_012030, Z11886, NM_175179, NM_013468, AK171439, NM_009744, AK141842, NM_021521, NM_022721, NM_134257, NM_019677, NM_010164, AK141037, AK170314, NM_009283, NM_007837, NM_008091, NM_008173, AK171223, NM_1…
GO:0017038	protein import	28	8	3.93	0.03335	A_51_P113430, A_51_P130015, A_51_P148675, A_51_P220222, A_51_P317640, A_51_P399062, A_52_P161495, A_52_P85174	Uaca, Ect2, Dag1, no symbol, Tgfb2, Pex1, Bcl6, Tlr3	NM_028283, NM_007900, NM_010017, NM_011524, NM_009367, NM_027777, NM_009744, NM_126166
GO:0051047	positive regulation of secretion	28	8	3.93	0.03335	A_51_P115005, A_51_P317640, A_52_P120803, A_52_P138090, A_52_P175242, A_52_P351574, A_52_P546363, A_52_P63106	Edn1, Tgfb2, Ankrd1, Nr3c1, Irs1, Plcb1, Gata3, Nr3c1	NM_010104, NM_009367, NM_013468, AK171439, AK141842, NM_019677, NM_008091, NM_008173
GO:0033043	regulation of organelle organization	49	12	6.87	0.03364	A_51_P115005, A_51_P130015, A_51_P160754, A_51_P169173, A_51_P314045, A_51_P314517, A_51_P338705, A_51_P345393, A_51_P369200, A_52_P139650, A_52_P546363, A_52_P647900	Edn1, Ect2, Apobec1, Cdkn1b, 2310057J16Rik, Kank3, Kank1, Fas, Tpx2, 2810433K01Rik, Gata3, Arhgef2	NM_010104, NM_007900, NM_031159, NM_009875, NM_027171, NM_030697, NM_181404, NM_007987, NM_028109, NM_025581, NM_008091, AK171223
GO:0048858	cell projection morphogenesis	49	12	6.87	0.03364	A_51_P295022, A_51_P317640, A_51_P345393, A_51_P348325, A_51_P405280, A_51_P435239, A_51_P481210, A_51_P508510, A_52_P224125, A_52_P463183, A_52_P546363, A_52_P93910	Nedd4, Tgfb2, Fas, Wdr51b, Klf7, Asap1, Ofd1, Notch1, Fzd5, Asap1, Gata3, Nrp2	NM_010890, NM_009367, NM_007987, NM_027740, NM_033563, NM_010026, NM_177429, Z11886, NM_022721, AK147689, NM_008091, NM_001077403
GO:0051704	multi-organism process	77	17	10.8	0.03379	A_51_P100327, A_51_P105837, A_51_P148675, A_51_P160754, A_51_P161148, A_51_P219109, A_51_P233797, A_51_P295022, A_51_P435339, A_51_P478548, A_51_P478555, A_52_P120803, A_52_P186033, A_52_P224125, A_52_P496503, A_52_P578359, A_52_P85174	Tap1, Cited2, Dag1, Apobec1, Phf21a, Il12rb1, Adh7, Nedd4, Epor, Cited2, Cited2, Ankrd1, Spn, Fzd5, Stat1, Pld1, Tlr3	NM_013683, NM_010828, NM_010017, NM_031159, NM_138755, NM_008353, NM_009626, NM_010890, NM_010149, U86445, NM_010828, NM_013468, NM_009259, NM_022721, NM_009283, NM_008875, NM_126166
GO:0032879	regulation of localization	167	32	23.42	0.03418	A_51_P105837, A_51_P113430, A_51_P115005, A_51_P130015, A_51_P148675, A_51_P161724, A_51_P163694, A_51_P169173, A_51_P220222, A_51_P263965, A_51_P278893, A_51_P292116, A_51_P295022, A_51_P317640, A_51_P324124, A_51_P336282, A_51_P478548, A_51_P478555, A_51_P502150, A_51_P508510, A_52_P120803, A_52_P138090, A_52_P161495, A_52_P175242, A_52_P351574, A_52_P369761, A_52_P369769, A_52_P546363, A_52_P5…	Cited2, Uaca, Edn1, Ect2, Dag1, Ophn1, Rufy1, Cdkn1b, no symbol, Hmox1, Hdac5, Ica1, Nedd4, Tgfb2, Unc84b, Npy1r, Cited2, Cited2, Slc9a3r1, Notch1, Ankrd1, Nr3c1, Bcl6, Irs1, Plcb1, Nrg1, Nrg1, Gata3, Pld1, Nr3c1, Pkn1, Tlr3	NM_010828, NM_028283, NM_010104, NM_007900, NM_010017, NM_052976, NM_172557, NM_009875, NM_011524, NM_010442, NM_001077696, NM_010492, NM_010890, NM_009367, NM_194342, NM_010934, U86445, NM_010828, NM_012030, Z11886, NM_013468, AK171439, NM_009744, AK141842, NM_019677, AK141037, AK170314, NM_008091, NM_008875, NM_008173, NM_177262, NM_126166
GO:0003279	cardiac septum development	14	5	1.96	0.03569	A_51_P105837, A_51_P317640, A_51_P478548, A_51_P478555, A_52_P546363	Cited2, Tgfb2, Cited2, Cited2, Gata3	NM_010828, NM_009367, U86445, NM_010828, NM_008091
GO:0003281	ventricular septum development	14	5	1.96	0.03569	A_51_P105837, A_51_P317640, A_51_P478548, A_51_P478555, A_52_P546363	Cited2, Tgfb2, Cited2, Cited2, Gata3	NM_010828, NM_009367, U86445, NM_010828, NM_008091
GO:0006352	transcription initiation, DNA-dependent	14	5	1.96	0.03569	A_51_P270519, A_52_P197666, A_52_P231658, A_52_P245487, A_52_P440729	Apitd1, Med12, Taf6l, Ncoa6, Atf7ip	NM_027263, NM_021521, NM_146092, NM_019825, AK035245
GO:0042113	B cell activation	14	5	1.96	0.03569	A_51_P309328, A_51_P345393, A_52_P128968, A_52_P161495, A_52_P368945	Nbn, Fas, Nhej1, Bcl6, Skap2	NM_013752, NM_007987, NM_029342, NM_009744, AK134567
GO:0046822	regulation of nucleocytoplasmic transport	14	5	1.96	0.03569	A_51_P113430, A_51_P130015, A_51_P220222, A_51_P295022, A_52_P85174	Uaca, Ect2, no symbol, Nedd4, Tlr3	NM_028283, NM_007900, NM_011524, NM_010890, NM_126166
GO:0033365	protein localization to organelle	44	11	6.17	0.03575	A_51_P113430, A_51_P130015, A_51_P148675, A_51_P220222, A_51_P295022, A_51_P317640, A_51_P324124, A_51_P399062, A_52_P161495, A_52_P175242, A_52_P85174	Uaca, Ect2, Dag1, no symbol, Nedd4, Tgfb2, Unc84b, Pex1, Bcl6, Irs1, Tlr3	NM_028283, NM_007900, NM_010017, NM_011524, NM_010890, NM_009367, NM_194342, NM_027777, NM_009744, AK141842, NM_126166
GO:0070887	cellular response to chemical stimulus	137	27	19.21	0.03615	A_51_P112355, A_51_P115005, A_51_P130015, A_51_P133078, A_51_P169173, A_51_P185939, A_51_P219109, A_51_P263965, A_51_P279038, A_51_P295022, A_51_P345393, A_51_P367866, A_51_P435339, A_51_P451346, A_51_P502888, A_51_P503162, A_52_P120803, A_52_P138090, A_52_P175242, A_52_P303891, A_52_P351574, A_52_P496503, A_52_P533146, A_52_P546363, A_52_P5945, A_52_P63106, A_52_P85174	Igtp, Edn1, Ect2, Npepps, Cdkn1b, Gper, Il12rb1, Hmox1, Ppargc1a, Nedd4, Fas, Egr1, Epor, Klf6, Ncoa1, Klf6, Ankrd1, Nr3c1, Irs1, Nr1d2, Plcb1, Stat1, Ddit3, Gata3, Ppargc1a, Nr3c1, Tlr3	NM_018738, NM_010104, NM_007900, NM_008942, NM_009875, NM_029771, NM_008353, NM_010442, NM_008904, NM_010890, NM_007987, NM_007913, NM_010149, NM_011803, NM_010881, NM_011803, NM_013468, AK171439, AK141842, NM_011584, NM_019677, NM_009283, NM_007837, NM_008091, AK032149, NM_008173, NM_126166
GO:0009150	purine ribonucleotide metabolic process	107	22	15.01	0.03656	A_51_P100327, A_51_P130015, A_51_P148105, A_51_P161724, A_51_P163188, A_51_P223583, A_51_P251352, A_51_P253320, A_51_P288390, A_51_P305508, A_51_P399062, A_51_P423354, A_51_P454280, A_51_P469951, A_51_P481418, A_52_P161495, A_52_P247022, A_52_P261868, A_52_P351574, A_52_P413280, A_52_P5213, A_52_P565575	Tap1, Ect2, Rad51, Ophn1, Rin2, Rgs3, Slc25a13, Rgs3, Pick1, Rerg, Pex1, Katnal2, Chd4, no symbol, Arhgap21, Bcl6, Arhgap20, Rgs3, Plcb1, Rhobtb3, Chd1l, Arhgap20	NM_013683, NM_007900, NM_011234, NM_052976, NM_028724, NM_134257, NM_015829, NM_134257, NM_008837, NM_181988, NM_027777, AK014074, NM_145979, NM_153070, BC076629, NM_009744, NM_175535, NM_134257, NM_019677, NM_028493, NM_026539, NM_175535
GO:0046700	heterocycle catabolic process	113	23	15.85	0.03666	A_51_P100327, A_51_P130015, A_51_P148105, A_51_P160754, A_51_P161724, A_51_P163188, A_51_P223583, A_51_P253320, A_51_P263965, A_51_P288390, A_51_P305508, A_51_P399062, A_51_P423354, A_51_P454280, A_51_P469951, A_51_P481418, A_52_P161495, A_52_P247022, A_52_P261868, A_52_P351574, A_52_P413280, A_52_P5213, A_52_P565575	Tap1, Ect2, Rad51, Apobec1, Ophn1, Rin2, Rgs3, Rgs3, Hmox1, Pick1, Rerg, Pex1, Katnal2, Chd4, no symbol, Arhgap21, Bcl6, Arhgap20, Rgs3, Plcb1, Rhobtb3, Chd1l, Arhgap20	NM_013683, NM_007900, NM_011234, NM_031159, NM_052976, NM_028724, NM_134257, NM_134257, NM_010442, NM_008837, NM_181988, NM_027777, AK014074, NM_145979, NM_153070, BC076629, NM_009744, NM_175535, NM_134257, NM_019677, NM_028493, NM_026539, NM_175535
GO:0030099	myeloid cell differentiation	39	10	5.47	0.03773	A_51_P105837, A_51_P345393, A_51_P478548, A_51_P478555, A_52_P161495, A_52_P245487, A_52_P351574, A_52_P453508, A_52_P495869, A_52_P546363	Cited2, Fas, Cited2, Cited2, Bcl6, Ncoa6, Plcb1, Dnase2a, Mafb, Gata3	NM_010828, NM_007987, U86445, NM_010828, NM_009744, NM_019825, NM_019677, AK010630, NM_010658, NM_008091
GO:0065008	regulation of biological quality	257	46	36.05	0.03815	A_51_P100327, A_51_P105837, A_51_P115005, A_51_P130015, A_51_P130639, A_51_P148675, A_51_P220222, A_51_P233797, A_51_P234864, A_51_P263965, A_51_P267494, A_51_P288390, A_51_P292116, A_51_P309328, A_51_P314045, A_51_P317640, A_51_P320089, A_51_P324124, A_51_P336282, A_51_P338443, A_51_P338705, A_51_P345393, A_51_P367866, A_51_P395473, A_51_P435339, A_51_P457528, A_51_P478548, A_51_P478555, A_51_P4…	Tap1, Cited2, Edn1, Ect2, 2410017P07Rik, Dag1, no symbol, Adh7, Sfxn5, Hmox1, Cdc42ep3, Pick1, Ica1, Nbn, 2310057J16Rik, Tgfb2, Gclm, Unc84b, Npy1r, Angptl4, Kank1, Fas, Egr1, Tenc1, Epor, Ccnb2, Cited2, Cited2, Casc5, Gtf2i, Slc9a3r1, Tep1, Tep1, Nr3c1, Bcl6, Irs1, Plcb1, Smg6, Npr3, Hcfc1, Dnase2a, Mafb, Ddit3, Gata3, Nr3c1, Tlr3	NM_013683, NM_010828, NM_010104, NM_007900, NM_026643, NM_010017, NM_011524, NM_009626, NM_178639, NM_010442, NM_026514, NM_008837, NM_010492, NM_013752, NM_027171, NM_009367, NM_008129, NM_194342, NM_010934, NM_020581, NM_181404, NM_007987, NM_007913, NM_153533, NM_010149, NM_007630, U86445, NM_010828, BC080815, NM_010365, NM_012030, NM_009351, NM_009351, AK171439, NM_009744, AK141842, NM_019677…
GO:0051726	regulation of cell cycle	84	18	11.78	0.03871	A_51_P115005, A_51_P127215, A_51_P130015, A_51_P169173, A_51_P220222, A_51_P230103, A_51_P309328, A_51_P317640, A_51_P369200, A_51_P446678, A_51_P457528, A_51_P489285, A_52_P154710, A_52_P213181, A_52_P30984, A_52_P351574, A_52_P533146, A_52_P546363	Edn1, Sesn3, Ect2, Cdkn1b, no symbol, Birc5, Nbn, Tgfb2, Tpx2, Mre11a, Ccnb2, Casc5, Sesn2, Cul4b, Cdkn3, Plcb1, Ddit3, Gata3	NM_010104, AK033655, NM_007900, NM_009875, NM_011524, NM_001012273, NM_013752, NM_009367, NM_028109, NM_018736, NM_007630, BC080815, AK170547, AK164640, BC049694, NM_019677, NM_007837, NM_008091
GO:0032990	cell part morphogenesis	50	12	7.01	0.03889	A_51_P295022, A_51_P317640, A_51_P345393, A_51_P348325, A_51_P405280, A_51_P435239, A_51_P481210, A_51_P508510, A_52_P224125, A_52_P463183, A_52_P546363, A_52_P93910	Nedd4, Tgfb2, Fas, Wdr51b, Klf7, Asap1, Ofd1, Notch1, Fzd5, Asap1, Gata3, Nrp2	NM_010890, NM_009367, NM_007987, NM_027740, NM_033563, NM_010026, NM_177429, Z11886, NM_022721, AK147689, NM_008091, NM_001077403
GO:0035239	tube morphogenesis	50	12	7.01	0.03889	A_51_P105837, A_51_P115005, A_51_P148675, A_51_P478548, A_51_P478555, A_51_P508510, A_52_P138090, A_52_P36315, A_52_P415155, A_52_P546363, A_52_P63106, A_52_P63728	Cited2, Edn1, Dag1, Cited2, Cited2, Notch1, Nr3c1, Eya1, Wnt6, Gata3, Nr3c1, Osr1	NM_010828, NM_010104, NM_010017, U86445, NM_010828, Z11886, AK171439, NM_010164, NM_009526, NM_008091, NM_008173, NM_011859
GO:0001829	trophectodermal cell differentiation	6	3	0.84	0.03942	A_51_P105837, A_51_P478548, A_51_P478555	Cited2, Cited2, Cited2	NM_010828, U86445, NM_010828
GO:0009062	fatty acid catabolic process	6	3	0.84	0.03942	A_51_P314065, A_52_P175242, A_52_P525183	Hacl1, Irs1, Acot2	NM_019975, AK141842, NM_134188
GO:0010863	positive regulation of phospholipase C activity	6	3	0.84	0.03942	A_51_P115005, A_51_P502150, A_52_P400798	Edn1, Slc9a3r1, Npr3	NM_010104, NM_012030, NM_008728
GO:0019217	regulation of fatty acid metabolic process	6	3	0.84	0.03942	A_51_P279038, A_52_P175242, A_52_P5945	Ppargc1a, Irs1, Ppargc1a	NM_008904, AK141842, AK032149
GO:0032392	DNA geometric change	6	3	0.84	0.03942	A_51_P148105, A_51_P309328, A_51_P446678	Rad51, Nbn, Mre11a	NM_011234, NM_013752, NM_018736
GO:0032508	DNA duplex unwinding	6	3	0.84	0.03942	A_51_P148105, A_51_P309328, A_51_P446678	Rad51, Nbn, Mre11a	NM_011234, NM_013752, NM_018736
GO:0042990	regulation of transcription factor import into nucleus	6	3	0.84	0.03942	A_51_P113430, A_51_P220222, A_52_P85174	Uaca, no symbol, Tlr3	NM_028283, NM_011524, NM_126166
GO:0042991	transcription factor import into nucleus	6	3	0.84	0.03942	A_51_P113430, A_51_P220222, A_52_P85174	Uaca, no symbol, Tlr3	NM_028283, NM_011524, NM_126166
GO:0045058	T cell selection	6	3	0.84	0.03942	A_51_P345393, A_52_P186033, A_52_P546363	Fas, Spn, Gata3	NM_007987, NM_009259, NM_008091
GO:0045061	thymic T cell selection	6	3	0.84	0.03942	A_51_P345393, A_52_P186033, A_52_P546363	Fas, Spn, Gata3	NM_007987, NM_009259, NM_008091
GO:0046888	negative regulation of hormone secretion	6	3	0.84	0.03942	A_51_P115005, A_51_P336282, A_52_P175242	Edn1, Npy1r, Irs1	NM_010104, NM_010934, AK141842
GO:0050728	negative regulation of inflammatory response	6	3	0.84	0.03942	A_51_P113430, A_52_P186033, A_52_P546363	Uaca, Spn, Gata3	NM_028283, NM_009259, NM_008091
GO:0051053	negative regulation of DNA metabolic process	6	3	0.84	0.03942	A_51_P446678, A_52_P120803, A_52_P161495	Mre11a, Ankrd1, Bcl6	NM_018736, NM_013468, NM_009744
GO:0070169	positive regulation of biomineral tissue development	6	3	0.84	0.03942	A_51_P499599, A_52_P415155, A_52_P63728	Osr2, Wnt6, Osr1	NM_054049, NM_009526, NM_011859
GO:0072009	nephron epithelium development	6	3	0.84	0.03942	A_52_P415155, A_52_P546363, A_52_P63728	Wnt6, Gata3, Osr1	NM_009526, NM_008091, NM_011859
GO:0072329	monocarboxylic acid catabolic process	6	3	0.84	0.03942	A_51_P314065, A_52_P175242, A_52_P525183	Hacl1, Irs1, Acot2	NM_019975, AK141842, NM_134188
GO:0001892	embryonic placenta development	19	6	2.66	0.03969	A_51_P105837, A_51_P478548, A_51_P478555, A_52_P224125, A_52_P245487, A_52_P337760	Cited2, Cited2, Cited2, Fzd5, Ncoa6, Rspo3	NM_010828, U86445, NM_010828, NM_022721, NM_019825, NM_028351
GO:0043524	negative regulation of neuron apoptosis	19	6	2.66	0.03969	A_51_P230103, A_51_P263965, A_51_P279038, A_51_P320089, A_52_P152428, A_52_P5945	Birc5, Hmox1, Ppargc1a, Gclm, Rock1, Ppargc1a	NM_001012273, NM_010442, NM_008904, NM_008129, NM_009071, AK032149
GO:0000086	G2/M transition of mitotic cell cycle	10	4	1.4	0.03983	A_51_P230103, A_51_P309328, A_51_P457528, A_52_P351574	Birc5, Nbn, Ccnb2, Plcb1	NM_001012273, NM_013752, NM_007630, NM_019677
GO:0008643	carbohydrate transport	10	4	1.4	0.03983	A_51_P115005, A_52_P175242, A_52_P369761, A_52_P369769	Edn1, Irs1, Nrg1, Nrg1	NM_010104, AK141842, AK141037, AK170314
GO:0009755	hormone-mediated signaling pathway	10	4	1.4	0.03983	A_51_P185939, A_52_P138090, A_52_P303891, A_52_P63106	Gper, Nr3c1, Nr1d2, Nr3c1	NM_029771, AK171439, NM_011584, NM_008173
GO:0042476	odontogenesis	10	4	1.4	0.03983	A_51_P115005, A_51_P499599, A_52_P415155, A_52_P63728	Edn1, Osr2, Wnt6, Osr1	NM_010104, NM_054049, NM_009526, NM_011859
GO:0044242	cellular lipid catabolic process	10	4	1.4	0.03983	A_51_P314065, A_52_P175242, A_52_P525183, A_52_P578359	Hacl1, Irs1, Acot2, Pld1	NM_019975, AK141842, NM_134188, NM_008875
GO:0048821	erythrocyte development	10	4	1.4	0.03983	A_51_P105837, A_51_P478548, A_51_P478555, A_52_P161495	Cited2, Cited2, Cited2, Bcl6	NM_010828, U86445, NM_010828, NM_009744
GO:0051701	interaction with host	10	4	1.4	0.03983	A_51_P100327, A_51_P148675, A_51_P295022, A_52_P85174	Tap1, Dag1, Nedd4, Tlr3	NM_013683, NM_010017, NM_010890, NM_126166
GO:0071383	cellular response to steroid hormone stimulus	10	4	1.4	0.03983	A_51_P185939, A_52_P138090, A_52_P303891, A_52_P63106	Gper, Nr3c1, Nr1d2, Nr3c1	NM_029771, AK171439, NM_011584, NM_008173
GO:0072521	purine-containing compound metabolic process	126	25	17.67	0.0399	A_51_P100327, A_51_P115005, A_51_P130015, A_51_P148105, A_51_P161724, A_51_P163188, A_51_P223583, A_51_P251352, A_51_P253320, A_51_P288390, A_51_P305508, A_51_P399062, A_51_P423354, A_51_P454280, A_51_P469951, A_51_P481418, A_51_P502150, A_52_P161495, A_52_P247022, A_52_P261868, A_52_P351574, A_52_P400798, A_52_P413280, A_52_P5213, A_52_P565575	Tap1, Edn1, Ect2, Rad51, Ophn1, Rin2, Rgs3, Slc25a13, Rgs3, Pick1, Rerg, Pex1, Katnal2, Chd4, no symbol, Arhgap21, Slc9a3r1, Bcl6, Arhgap20, Rgs3, Plcb1, Npr3, Rhobtb3, Chd1l, Arhgap20	NM_013683, NM_010104, NM_007900, NM_011234, NM_052976, NM_028724, NM_134257, NM_015829, NM_134257, NM_008837, NM_181988, NM_027777, AK014074, NM_145979, NM_153070, BC076629, NM_012030, NM_009744, NM_175535, NM_134257, NM_019677, NM_008728, NM_028493, NM_026539, NM_175535
GO:0032870	cellular response to hormone stimulus	29	8	4.07	0.04064	A_51_P185939, A_51_P502888, A_52_P138090, A_52_P175242, A_52_P303891, A_52_P351574, A_52_P496503, A_52_P63106	Gper, Ncoa1, Nr3c1, Irs1, Nr1d2, Plcb1, Stat1, Nr3c1	NM_029771, NM_010881, AK171439, AK141842, NM_011584, NM_019677, NM_009283, NM_008173
GO:0001890	placenta development	24	7	3.37	0.04094	A_51_P105837, A_51_P435339, A_51_P478548, A_51_P478555, A_52_P224125, A_52_P245487, A_52_P337760	Cited2, Epor, Cited2, Cited2, Fzd5, Ncoa6, Rspo3	NM_010828, NM_010149, U86445, NM_010828, NM_022721, NM_019825, NM_028351
GO:0003205	cardiac chamber development	24	7	3.37	0.04094	A_51_P105837, A_51_P317640, A_51_P435339, A_51_P478548, A_51_P478555, A_51_P508510, A_52_P546363	Cited2, Tgfb2, Epor, Cited2, Cited2, Notch1, Gata3	NM_010828, NM_009367, NM_010149, U86445, NM_010828, Z11886, NM_008091
GO:0003206	cardiac chamber morphogenesis	24	7	3.37	0.04094	A_51_P105837, A_51_P317640, A_51_P435339, A_51_P478548, A_51_P478555, A_51_P508510, A_52_P546363	Cited2, Tgfb2, Epor, Cited2, Cited2, Notch1, Gata3	NM_010828, NM_009367, NM_010149, U86445, NM_010828, Z11886, NM_008091
GO:0051170	nuclear import	24	7	3.37	0.04094	A_51_P113430, A_51_P130015, A_51_P148675, A_51_P220222, A_51_P317640, A_52_P161495, A_52_P85174	Uaca, Ect2, Dag1, no symbol, Tgfb2, Bcl6, Tlr3	NM_028283, NM_007900, NM_010017, NM_011524, NM_009367, NM_009744, NM_126166
GO:0007423	sensory organ development	56	13	7.85	0.04142	A_51_P105837, A_51_P115005, A_51_P169173, A_51_P317640, A_51_P478548, A_51_P478555, A_51_P499599, A_51_P508510, A_52_P224125, A_52_P36315, A_52_P495869, A_52_P546363, A_52_P63728	Cited2, Edn1, Cdkn1b, Tgfb2, Cited2, Cited2, Osr2, Notch1, Fzd5, Eya1, Mafb, Gata3, Osr1	NM_010828, NM_010104, NM_009875, NM_009367, U86445, NM_010828, NM_054049, Z11886, NM_022721, NM_010164, NM_010658, NM_008091, NM_011859
GO:0044270	cellular nitrogen compound catabolic process	115	23	16.13	0.04395	A_51_P100327, A_51_P130015, A_51_P148105, A_51_P160754, A_51_P161724, A_51_P163188, A_51_P223583, A_51_P253320, A_51_P263965, A_51_P288390, A_51_P305508, A_51_P399062, A_51_P423354, A_51_P454280, A_51_P469951, A_51_P481418, A_52_P161495, A_52_P247022, A_52_P261868, A_52_P351574, A_52_P413280, A_52_P5213, A_52_P565575	Tap1, Ect2, Rad51, Apobec1, Ophn1, Rin2, Rgs3, Rgs3, Hmox1, Pick1, Rerg, Pex1, Katnal2, Chd4, no symbol, Arhgap21, Bcl6, Arhgap20, Rgs3, Plcb1, Rhobtb3, Chd1l, Arhgap20	NM_013683, NM_007900, NM_011234, NM_031159, NM_052976, NM_028724, NM_134257, NM_134257, NM_010442, NM_008837, NM_181988, NM_027777, AK014074, NM_145979, NM_153070, BC076629, NM_009744, NM_175535, NM_134257, NM_019677, NM_028493, NM_026539, NM_175535
GO:0016055	Wnt receptor signaling pathway	40	10	5.61	0.04429	A_51_P367866, A_51_P502150, A_51_P508510, A_52_P11395, A_52_P197666, A_52_P224125, A_52_P337760, A_52_P415155, A_52_P533146, A_52_P546363	Egr1, Slc9a3r1, Notch1, Fam123b, Med12, Fzd5, Rspo3, Wnt6, Ddit3, Gata3	NM_007913, NM_012030, Z11886, NM_175179, NM_021521, NM_022721, NM_028351, NM_009526, NM_007837, NM_008091
GO:0060562	epithelial tube morphogenesis	40	10	5.61	0.04429	A_51_P105837, A_51_P148675, A_51_P478548, A_51_P478555, A_52_P138090, A_52_P36315, A_52_P415155, A_52_P546363, A_52_P63106, A_52_P63728	Cited2, Dag1, Cited2, Cited2, Nr3c1, Eya1, Wnt6, Gata3, Nr3c1, Osr1	NM_010828, NM_010017, U86445, NM_010828, AK171439, NM_010164, NM_009526, NM_008091, NM_008173, NM_011859
GO:0007389	pattern specification process	51	12	7.15	0.0447	A_51_P105837, A_51_P115005, A_51_P478548, A_51_P478555, A_51_P481210, A_51_P508510, A_52_P224125, A_52_P36315, A_52_P415155, A_52_P495869, A_52_P533146, A_52_P63728	Cited2, Edn1, Cited2, Cited2, Ofd1, Notch1, Fzd5, Eya1, Wnt6, Mafb, Ddit3, Osr1	NM_010828, NM_010104, U86445, NM_010828, NM_177429, Z11886, NM_022721, NM_010164, NM_009526, NM_010658, NM_007837, NM_011859
GO:0034097	response to cytokine stimulus	51	12	7.15	0.0447	A_51_P112355, A_51_P218984, A_51_P219109, A_51_P345393, A_51_P367866, A_51_P435339, A_51_P451346, A_51_P503162, A_52_P120803, A_52_P351574, A_52_P496503, A_52_P546363	Igtp, Parp9, Il12rb1, Fas, Egr1, Epor, Klf6, Klf6, Ankrd1, Plcb1, Stat1, Gata3	NM_018738, NM_030253, NM_008353, NM_007987, NM_007913, NM_010149, NM_011803, NM_011803, NM_013468, NM_019677, NM_009283, NM_008091
GO:0042592	homeostatic process	146	28	20.48	0.04559	A_51_P100327, A_51_P105837, A_51_P115005, A_51_P148675, A_51_P234864, A_51_P263965, A_51_P309328, A_51_P317640, A_51_P320089, A_51_P336282, A_51_P338443, A_51_P345393, A_51_P395473, A_51_P435339, A_51_P457528, A_51_P478548, A_51_P478555, A_51_P499905, A_51_P502150, A_51_P506755, A_51_P506761, A_52_P161495, A_52_P351574, A_52_P355276, A_52_P453508, A_52_P495869, A_52_P533146, A_52_P546363	Tap1, Cited2, Edn1, Dag1, Sfxn5, Hmox1, Nbn, Tgfb2, Gclm, Npy1r, Angptl4, Fas, Tenc1, Epor, Ccnb2, Cited2, Cited2, Gtf2i, Slc9a3r1, Tep1, Tep1, Bcl6, Plcb1, Smg6, Dnase2a, Mafb, Ddit3, Gata3	NM_013683, NM_010828, NM_010104, NM_010017, NM_178639, NM_010442, NM_013752, NM_009367, NM_008129, NM_010934, NM_020581, NM_007987, NM_153533, NM_010149, NM_007630, U86445, NM_010828, NM_010365, NM_012030, NM_009351, NM_009351, NM_009744, NM_019677, NM_001002764, AK010630, NM_010658, NM_007837, NM_008091
GO:0009653	anatomical structure morphogenesis	228	41	31.98	0.04605	A_51_P105837, A_51_P115005, A_51_P130015, A_51_P148675, A_51_P263965, A_51_P267494, A_51_P278893, A_51_P295022, A_51_P301891, A_51_P317640, A_51_P336282, A_51_P345393, A_51_P348325, A_51_P405280, A_51_P435239, A_51_P435339, A_51_P478548, A_51_P478555, A_51_P481210, A_51_P499599, A_51_P499905, A_51_P508510, A_51_P520879, A_52_P120803, A_52_P138090, A_52_P152428, A_52_P161495, A_52_P224125, A_52_P3…	Cited2, Edn1, Ect2, Dag1, Hmox1, Cdc42ep3, Hdac5, Nedd4, Pnpla6, Tgfb2, Npy1r, Fas, Wdr51b, Klf7, Asap1, Epor, Cited2, Cited2, Ofd1, Osr2, Gtf2i, Notch1, Sh3d19, Ankrd1, Nr3c1, Rock1, Bcl6, Fzd5, Rspo3, Eya1, Nrg1, Nrg1, Wnt6, Asap1, Mafb, Stat1, Gata3, Nr3c1, Osr1, Arhgef2, Nrp2	NM_010828, NM_010104, NM_007900, NM_010017, NM_010442, NM_026514, NM_001077696, NM_010890, NM_015801, NM_009367, NM_010934, NM_007987, NM_027740, NM_033563, NM_010026, NM_010149, U86445, NM_010828, NM_177429, NM_054049, NM_010365, Z11886, D89677, NM_013468, AK171439, NM_009071, NM_009744, NM_022721, NM_028351, NM_010164, AK141037, AK170314, NM_009526, AK147689, NM_010658, NM_009283, NM_008091, NM…
GO:0006915	apoptotic process	241	43	33.8	0.04655	A_51_P100327, A_51_P113430, A_51_P115005, A_51_P130015, A_51_P169173, A_51_P230103, A_51_P242043, A_51_P261428, A_51_P263965, A_51_P279038, A_51_P309328, A_51_P317640, A_51_P320089, A_51_P338443, A_51_P345393, A_51_P358633, A_51_P367866, A_51_P369200, A_51_P381218, A_51_P390446, A_51_P420085, A_51_P502150, A_51_P502888, A_51_P508510, A_51_P511787, A_52_P120803, A_52_P138090, A_52_P152428, A_52_P1…	Tap1, Uaca, Edn1, Ect2, Cdkn1b, Birc5, Dhcr24, Pdcd4, Hmox1, Ppargc1a, Nbn, Tgfb2, Gclm, Angptl4, Fas, Melk, Egr1, Tpx2, Gulp1, Pacs2, Sltm, Slc9a3r1, Ncoa1, Notch1, Casp4, Ankrd1, Nr3c1, Rock1, Bcl6, Spn, Fzd5, Dido1, Rbm5, Eya1, Nrg1, Nrg1, Dnase2a, Stat1, Ddit3, Gata3, Ppargc1a, Nr3c1, Osr1	NM_013683, NM_028283, NM_010104, NM_007900, NM_009875, NM_001012273, NM_053272, D86344, NM_010442, NM_008904, NM_013752, NM_009367, NM_008129, NM_020581, NM_007987, NM_010790, NM_007913, NM_028109, BC032154, AK122326, NM_026337, NM_012030, NM_010881, Z11886, NM_007609, NM_013468, AK171439, NM_009071, NM_009744, NM_009259, NM_022721, NM_011805, NM_148930, NM_010164, AK141037, AK170314, AK010630, N…
GO:0002263	cell activation involved in immune response	15	5	2.1	0.04758	A_51_P263965, A_51_P309328, A_52_P161495, A_52_P546363, A_52_P85174	Hmox1, Nbn, Bcl6, Gata3, Tlr3	NM_010442, NM_013752, NM_009744, NM_008091, NM_126166
GO:0002366	leukocyte activation involved in immune response	15	5	2.1	0.04758	A_51_P263965, A_51_P309328, A_52_P161495, A_52_P546363, A_52_P85174	Hmox1, Nbn, Bcl6, Gata3, Tlr3	NM_010442, NM_013752, NM_009744, NM_008091, NM_126166
GO:0002440	production of molecular mediator of immune response	15	5	2.1	0.04758	A_51_P263965, A_51_P309328, A_51_P317640, A_51_P345393, A_52_P161495	Hmox1, Nbn, Tgfb2, Fas, Bcl6	NM_010442, NM_013752, NM_009367, NM_007987, NM_009744
GO:0007368	determination of left/right symmetry	15	5	2.1	0.04758	A_51_P105837, A_51_P478548, A_51_P478555, A_51_P481210, A_51_P508510	Cited2, Cited2, Cited2, Ofd1, Notch1	NM_010828, U86445, NM_010828, NM_177429, Z11886
GO:0007154	cell communication	479	79	67.18	0.04772	A_51_P105837, A_51_P113137, A_51_P113430, A_51_P113806, A_51_P115005, A_51_P130015, A_51_P146802, A_51_P148675, A_51_P161724, A_51_P163188, A_51_P172231, A_51_P185939, A_51_P219109, A_51_P219444, A_51_P223583, A_51_P233797, A_51_P242043, A_51_P247963, A_51_P253320, A_51_P263965, A_51_P275123, A_51_P288390, A_51_P292116, A_51_P295022, A_51_P305508, A_51_P317640, A_51_P325124, A_51_P336282, A_51_P3…	Cited2, Elf1, Uaca, Gpr85, Edn1, Ect2, Rhobtb1, Dag1, Ophn1, Rin2, Gsdmd, Gper, Il12rb1, Plcl2, Rgs3, Adh7, Dhcr24, Asb9, Rgs3, Hmox1, Psd3, Pick1, Ica1, Nedd4, Rerg, Tgfb2, Aph1b, Npy1r, Angptl4, Fas, Egr1, Olfr767, Apbb1ip, Tenc1, Fgd6, Ralgps1, Epor, Klf6, no symbol, Cited2, Cited2, Arhgap21, Slc9a3r1, Ncoa1, Klf6, Notch1, Bcar3, Fam123b, Ankrd1, Nr3c1, Rock1, Bcl6, Irs1, Spn, Med12, Fzd5, Arh…	NM_010828, NM_007920, NM_028283, NM_145066, NM_010104, NM_007900, BC099973, NM_010017, NM_052976, NM_028724, NM_026960, NM_029771, NM_008353, NM_013880, NM_134257, NM_009626, NM_053272, NM_027027, NM_134257, NM_010442, BC003498, NM_008837, NM_010492, NM_010890, NM_181988, NM_009367, NM_177583, NM_010934, NM_020581, NM_007987, NM_007913, NM_146318, AF020313, NM_153533, NM_053072, NM_175211, NM_010…
GO:0001816	cytokine production	46	11	6.45	0.04811	A_51_P113137, A_51_P219109, A_51_P263965, A_51_P317640, A_51_P508510, A_52_P161495, A_52_P186033, A_52_P224125, A_52_P351574, A_52_P546363, A_52_P85174	Elf1, Il12rb1, Hmox1, Tgfb2, Notch1, Bcl6, Spn, Fzd5, Plcb1, Gata3, Tlr3	NM_007920, NM_008353, NM_010442, NM_009367, Z11886, NM_009744, NM_009259, NM_022721, NM_019677, NM_008091, NM_126166
GO:0000003	reproduction	110	22	15.43	0.04819	A_51_P100327, A_51_P105837, A_51_P148105, A_51_P148573, A_51_P148675, A_51_P169173, A_51_P242043, A_51_P270519, A_51_P295022, A_51_P309328, A_51_P435339, A_51_P446678, A_51_P478548, A_51_P478555, A_51_P508510, A_52_P161495, A_52_P224125, A_52_P351574, A_52_P424138, A_52_P546363, A_52_P634051, A_52_P63728	Tap1, Cited2, Rad51, Ift81, Dag1, Cdkn1b, Dhcr24, Apitd1, Nedd4, Nbn, Epor, Mre11a, Cited2, Cited2, Notch1, Bcl6, Fzd5, Plcb1, Hcfc1, Gata3, Strbp, Osr1	NM_013683, NM_010828, NM_011234, NM_009879, NM_010017, NM_009875, NM_053272, NM_027263, NM_010890, NM_013752, NM_010149, NM_018736, U86445, NM_010828, Z11886, NM_009744, NM_022721, NM_019677, NM_008224, NM_008091, NM_009261, NM_011859
GO:0022414	reproductive process	110	22	15.43	0.04819	A_51_P100327, A_51_P105837, A_51_P148105, A_51_P148573, A_51_P148675, A_51_P169173, A_51_P242043, A_51_P270519, A_51_P295022, A_51_P309328, A_51_P435339, A_51_P446678, A_51_P478548, A_51_P478555, A_51_P508510, A_52_P161495, A_52_P224125, A_52_P351574, A_52_P424138, A_52_P546363, A_52_P634051, A_52_P63728	Tap1, Cited2, Rad51, Ift81, Dag1, Cdkn1b, Dhcr24, Apitd1, Nedd4, Nbn, Epor, Mre11a, Cited2, Cited2, Notch1, Bcl6, Fzd5, Plcb1, Hcfc1, Gata3, Strbp, Osr1	NM_013683, NM_010828, NM_011234, NM_009879, NM_010017, NM_009875, NM_053272, NM_027263, NM_010890, NM_013752, NM_010149, NM_018736, U86445, NM_010828, Z11886, NM_009744, NM_022721, NM_019677, NM_008224, NM_008091, NM_009261, NM_011859
GO:0043066	negative regulation of apoptotic process	110	22	15.43	0.04819	A_51_P115005, A_51_P169173, A_51_P230103, A_51_P242043, A_51_P263965, A_51_P279038, A_51_P317640, A_51_P320089, A_51_P338443, A_51_P345393, A_51_P508510, A_51_P511787, A_52_P138090, A_52_P152428, A_52_P161495, A_52_P36315, A_52_P369761, A_52_P369769, A_52_P546363, A_52_P5945, A_52_P63106, A_52_P63728	Edn1, Cdkn1b, Birc5, Dhcr24, Hmox1, Ppargc1a, Tgfb2, Gclm, Angptl4, Fas, Notch1, Casp4, Nr3c1, Rock1, Bcl6, Eya1, Nrg1, Nrg1, Gata3, Ppargc1a, Nr3c1, Osr1	NM_010104, NM_009875, NM_001012273, NM_053272, NM_010442, NM_008904, NM_009367, NM_008129, NM_020581, NM_007987, Z11886, NM_007609, AK171439, NM_009071, NM_009744, NM_010164, AK141037, AK170314, NM_008091, AK032149, NM_008173, NM_011859
GO:0043069	negative regulation of programmed cell death	110	22	15.43	0.04819	A_51_P115005, A_51_P169173, A_51_P230103, A_51_P242043, A_51_P263965, A_51_P279038, A_51_P317640, A_51_P320089, A_51_P338443, A_51_P345393, A_51_P508510, A_51_P511787, A_52_P138090, A_52_P152428, A_52_P161495, A_52_P36315, A_52_P369761, A_52_P369769, A_52_P546363, A_52_P5945, A_52_P63106, A_52_P63728	Edn1, Cdkn1b, Birc5, Dhcr24, Hmox1, Ppargc1a, Tgfb2, Gclm, Angptl4, Fas, Notch1, Casp4, Nr3c1, Rock1, Bcl6, Eya1, Nrg1, Nrg1, Gata3, Ppargc1a, Nr3c1, Osr1	NM_010104, NM_009875, NM_001012273, NM_053272, NM_010442, NM_008904, NM_009367, NM_008129, NM_020581, NM_007987, Z11886, NM_007609, AK171439, NM_009071, NM_009744, NM_010164, AK141037, AK170314, NM_008091, AK032149, NM_008173, NM_011859
GO:0034613	cellular protein localization	98	20	13.74	0.04827	A_51_P100327, A_51_P113430, A_51_P130015, A_51_P148675, A_51_P172692, A_51_P220222, A_51_P288390, A_51_P295022, A_51_P317640, A_51_P324124, A_51_P390446, A_51_P399062, A_51_P467837, A_51_P502150, A_52_P161495, A_52_P175242, A_52_P36315, A_52_P48777, A_52_P669964, A_52_P85174	Tap1, Uaca, Ect2, Dag1, Copg2, no symbol, Pick1, Nedd4, Tgfb2, Unc84b, Pacs2, Pex1, Ap3m2, Slc9a3r1, Bcl6, Irs1, Eya1, Copg2, Cchcr1, Tlr3	NM_013683, NM_028283, NM_007900, NM_010017, NM_017478, NM_011524, NM_008837, NM_010890, NM_009367, NM_194342, AK122326, NM_027777, NM_029505, NM_012030, NM_009744, AK141842, NM_010164, NM_017478, NM_146248, NM_126166
GO:0070727	cellular macromolecule localization	98	20	13.74	0.04827	A_51_P100327, A_51_P113430, A_51_P130015, A_51_P148675, A_51_P172692, A_51_P220222, A_51_P288390, A_51_P295022, A_51_P317640, A_51_P324124, A_51_P390446, A_51_P399062, A_51_P467837, A_51_P502150, A_52_P161495, A_52_P175242, A_52_P36315, A_52_P48777, A_52_P669964, A_52_P85174	Tap1, Uaca, Ect2, Dag1, Copg2, no symbol, Pick1, Nedd4, Tgfb2, Unc84b, Pacs2, Pex1, Ap3m2, Slc9a3r1, Bcl6, Irs1, Eya1, Copg2, Cchcr1, Tlr3	NM_013683, NM_028283, NM_007900, NM_010017, NM_017478, NM_011524, NM_008837, NM_010890, NM_009367, NM_194342, AK122326, NM_027777, NM_029505, NM_012030, NM_009744, AK141842, NM_010164, NM_017478, NM_146248, NM_126166
GO:0006195	purine nucleotide catabolic process	104	21	14.59	0.0483	A_51_P100327, A_51_P130015, A_51_P148105, A_51_P161724, A_51_P163188, A_51_P223583, A_51_P253320, A_51_P288390, A_51_P305508, A_51_P399062, A_51_P423354, A_51_P454280, A_51_P469951, A_51_P481418, A_52_P161495, A_52_P247022, A_52_P261868, A_52_P351574, A_52_P413280, A_52_P5213, A_52_P565575	Tap1, Ect2, Rad51, Ophn1, Rin2, Rgs3, Rgs3, Pick1, Rerg, Pex1, Katnal2, Chd4, no symbol, Arhgap21, Bcl6, Arhgap20, Rgs3, Plcb1, Rhobtb3, Chd1l, Arhgap20	NM_013683, NM_007900, NM_011234, NM_052976, NM_028724, NM_134257, NM_134257, NM_008837, NM_181988, NM_027777, AK014074, NM_145979, NM_153070, BC076629, NM_009744, NM_175535, NM_134257, NM_019677, NM_028493, NM_026539, NM_175535
GO:0072001	renal system development	30	8	4.21	0.04892	A_51_P367866, A_51_P395473, A_51_P499599, A_52_P36315, A_52_P415155, A_52_P496503, A_52_P546363, A_52_P63728	Egr1, Tenc1, Osr2, Eya1, Wnt6, Stat1, Gata3, Osr1	NM_007913, NM_153533, NM_054049, NM_010164, NM_009526, NM_009283, NM_008091, NM_011859
