# Supplementary material for: Dynamics of mRNA and polysomal abundance in early 3T3-L1 adipogenesis
Source: BMC Genomics. 2014 May 18;15(1):381. doi: 10.1186/1471-2164-15-381 (PMC4039748; doi:10.1186/1471-2164-15-381)
Supplement: Supplementary file 14 — Additional file 14: MF TC:down/TL:unchanged. The table contains the inferred MF GO classes of the TC:down/TL:unchanged group. (XLS 36 KB) [file 12864_2013_6079_MOESM14_ESM.xls]

## Sheet: Tabelle1
GO.ID	Term	Annotated	Significant	Expected	classic	ProbeName	Symbol	GenBank
GO:0008289	lipid binding	80	27	11.16	3.8e-06	A_51_P161724, A_51_P163694, A_51_P185939, A_51_P219444, A_51_P233797, A_51_P275123, A_51_P358633, A_51_P391904, A_51_P399062, A_51_P401673, A_51_P423762, A_51_P481418, A_51_P501858, A_52_P105840, A_52_P11395, A_52_P138090, A_52_P152428, A_52_P175242, A_52_P247022, A_52_P351574, A_52_P368945, A_52_P438036, A_52_P565575, A_52_P63106, A_52_P634447, A_52_P647900, A_52_P8922	Ophn1, Rufy1, Gper, Plcl2, Adh7, Psd3, Melk, Apbb1ip, Pex1, Fgd6, Ralgps1, Arhgap21, Plekha4, Fnbp1, Fam123b, Nr3c1, Rock1, Irs1, Arhgap20, Plcb1, Skap2, Lpar4, Arhgap20, Nr3c1, Hs1bp3, Arhgef2, Sntb2	NM_052976, NM_172557, NM_029771, NM_013880, NM_009626, BC003498, NM_010790, AF020313, NM_027777, NM_053072, NM_175211, BC076629, NM_148927, NM_001038700, NM_175179, AK171439, NM_009071, AK141842, NM_175535, NM_019677, AK134567, NM_175271, NM_175535, NM_008173, BC095977, AK171223, NM_009229
GO:0001104	RNA polymerase II transcription cofactor activity	8	7	1.12	6.8e-06	A_51_P105837, A_51_P314111, A_51_P478548, A_51_P478555, A_52_P109131, A_52_P120803, A_52_P197666	Cited2, Psip1, Cited2, Cited2, Psip1, Ankrd1, Med12	NM_010828, NM_133948, U86445, NM_010828, BC052177, NM_013468, NM_021521
GO:0001105	RNA polymerase II transcription coactivator activity	6	6	0.84	7.1e-06	A_51_P105837, A_51_P314111, A_51_P478548, A_51_P478555, A_52_P109131, A_52_P120803	Cited2, Psip1, Cited2, Cited2, Psip1, Ankrd1	NM_010828, NM_133948, U86445, NM_010828, BC052177, NM_013468
GO:0001190	RNA polymerase II transcription factor binding transcription factor activity involved in positive regulation of transcription	6	6	0.84	7.1e-06	A_51_P105837, A_51_P314111, A_51_P478548, A_51_P478555, A_52_P109131, A_52_P120803	Cited2, Psip1, Cited2, Cited2, Psip1, Ankrd1	NM_010828, NM_133948, U86445, NM_010828, BC052177, NM_013468
GO:0003713	transcription coactivator activity	40	17	5.58	8e-06	A_51_P105837, A_51_P279038, A_51_P314111, A_51_P478548, A_51_P478555, A_51_P502888, A_52_P109131, A_52_P120803, A_52_P138090, A_52_P197666, A_52_P231658, A_52_P245487, A_52_P424138, A_52_P546363, A_52_P5945, A_52_P63106, A_52_P677272	Cited2, Ppargc1a, Psip1, Cited2, Cited2, Ncoa1, Psip1, Ankrd1, Nr3c1, Med12, Taf6l, Ncoa6, Hcfc1, Gata3, Ppargc1a, Nr3c1, Pkn1	NM_010828, NM_008904, NM_133948, U86445, NM_010828, NM_010881, BC052177, NM_013468, AK171439, NM_021521, NM_146092, NM_019825, NM_008224, NM_008091, AK032149, NM_008173, NM_177262
GO:0003712	transcription cofactor activity	57	21	7.95	1e-05	A_51_P105837, A_51_P278893, A_51_P279038, A_51_P314111, A_51_P478548, A_51_P478555, A_51_P502888, A_52_P109131, A_52_P120803, A_52_P138090, A_52_P197666, A_52_P231658, A_52_P245487, A_52_P369761, A_52_P369769, A_52_P424138, A_52_P440729, A_52_P546363, A_52_P5945, A_52_P63106, A_52_P677272	Cited2, Hdac5, Ppargc1a, Psip1, Cited2, Cited2, Ncoa1, Psip1, Ankrd1, Nr3c1, Med12, Taf6l, Ncoa6, Nrg1, Nrg1, Hcfc1, Atf7ip, Gata3, Ppargc1a, Nr3c1, Pkn1	NM_010828, NM_001077696, NM_008904, NM_133948, U86445, NM_010828, NM_010881, BC052177, NM_013468, AK171439, NM_021521, NM_146092, NM_019825, AK141037, AK170314, NM_008224, AK035245, NM_008091, AK032149, NM_008173, NM_177262
GO:0000989	transcription factor binding transcription factor activity	58	21	8.09	1.4e-05	A_51_P105837, A_51_P278893, A_51_P279038, A_51_P314111, A_51_P478548, A_51_P478555, A_51_P502888, A_52_P109131, A_52_P120803, A_52_P138090, A_52_P197666, A_52_P231658, A_52_P245487, A_52_P369761, A_52_P369769, A_52_P424138, A_52_P440729, A_52_P546363, A_52_P5945, A_52_P63106, A_52_P677272	Cited2, Hdac5, Ppargc1a, Psip1, Cited2, Cited2, Ncoa1, Psip1, Ankrd1, Nr3c1, Med12, Taf6l, Ncoa6, Nrg1, Nrg1, Hcfc1, Atf7ip, Gata3, Ppargc1a, Nr3c1, Pkn1	NM_010828, NM_001077696, NM_008904, NM_133948, U86445, NM_010828, NM_010881, BC052177, NM_013468, AK171439, NM_021521, NM_146092, NM_019825, AK141037, AK170314, NM_008224, AK035245, NM_008091, AK032149, NM_008173, NM_177262
GO:0001076	RNA polymerase II transcription factor binding transcription factor activity	9	7	1.26	2.7e-05	A_51_P105837, A_51_P314111, A_51_P478548, A_51_P478555, A_52_P109131, A_52_P120803, A_52_P197666	Cited2, Psip1, Cited2, Cited2, Psip1, Ankrd1, Med12	NM_010828, NM_133948, U86445, NM_010828, BC052177, NM_013468, NM_021521
GO:0000988	protein binding transcription factor activity	61	21	8.51	3.4e-05	A_51_P105837, A_51_P278893, A_51_P279038, A_51_P314111, A_51_P478548, A_51_P478555, A_51_P502888, A_52_P109131, A_52_P120803, A_52_P138090, A_52_P197666, A_52_P231658, A_52_P245487, A_52_P369761, A_52_P369769, A_52_P424138, A_52_P440729, A_52_P546363, A_52_P5945, A_52_P63106, A_52_P677272	Cited2, Hdac5, Ppargc1a, Psip1, Cited2, Cited2, Ncoa1, Psip1, Ankrd1, Nr3c1, Med12, Taf6l, Ncoa6, Nrg1, Nrg1, Hcfc1, Atf7ip, Gata3, Ppargc1a, Nr3c1, Pkn1	NM_010828, NM_001077696, NM_008904, NM_133948, U86445, NM_010828, NM_010881, BC052177, NM_013468, AK171439, NM_021521, NM_146092, NM_019825, AK141037, AK170314, NM_008224, AK035245, NM_008091, AK032149, NM_008173, NM_177262
GO:0003682	chromatin binding	39	15	5.44	0.00011	A_51_P105837, A_51_P161148, A_51_P270519, A_51_P314111, A_51_P478548, A_51_P478555, A_51_P502888, A_51_P508510, A_52_P109131, A_52_P138090, A_52_P161495, A_52_P245487, A_52_P424138, A_52_P63106, A_52_P677272	Cited2, Phf21a, Apitd1, Psip1, Cited2, Cited2, Ncoa1, Notch1, Psip1, Nr3c1, Bcl6, Ncoa6, Hcfc1, Nr3c1, Pkn1	NM_010828, NM_138755, NM_027263, NM_133948, U86445, NM_010828, NM_010881, Z11886, BC052177, AK171439, NM_009744, NM_019825, NM_008224, NM_008173, NM_177262
GO:0001012	RNA polymerase II regulatory region DNA binding	6	5	0.84	0.00027	A_51_P367866, A_52_P138090, A_52_P496503, A_52_P546363, A_52_P63106	Egr1, Nr3c1, Stat1, Gata3, Nr3c1	NM_007913, AK171439, NM_009283, NM_008091, NM_008173
GO:0016922	ligand-dependent nuclear receptor binding	4	4	0.56	0.00037	A_51_P279038, A_51_P502888, A_52_P245487, A_52_P5945	Ppargc1a, Ncoa1, Ncoa6, Ppargc1a	NM_008904, NM_010881, NM_019825, AK032149
GO:0005543	phospholipid binding	57	18	7.95	0.00044	A_51_P161724, A_51_P219444, A_51_P275123, A_51_P391904, A_51_P401673, A_51_P423762, A_51_P481418, A_51_P501858, A_52_P11395, A_52_P152428, A_52_P175242, A_52_P247022, A_52_P351574, A_52_P368945, A_52_P565575, A_52_P634447, A_52_P647900, A_52_P8922	Ophn1, Plcl2, Psd3, Apbb1ip, Fgd6, Ralgps1, Arhgap21, Plekha4, Fam123b, Rock1, Irs1, Arhgap20, Plcb1, Skap2, Arhgap20, Hs1bp3, Arhgef2, Sntb2	NM_052976, NM_013880, BC003498, AF020313, NM_053072, NM_175211, BC076629, NM_148927, NM_175179, NM_009071, AK141842, NM_175535, NM_019677, AK134567, NM_175535, BC095977, AK171223, NM_009229
GO:0008134	transcription factor binding	73	21	10.19	0.00061	A_51_P105837, A_51_P134014, A_51_P278893, A_51_P279038, A_51_P309328, A_51_P314111, A_51_P367866, A_51_P454280, A_51_P478548, A_51_P478555, A_52_P109131, A_52_P120680, A_52_P120803, A_52_P138090, A_52_P197666, A_52_P245487, A_52_P495869, A_52_P533146, A_52_P546363, A_52_P5945, A_52_P63106	Cited2, Nfia, Hdac5, Ppargc1a, Nbn, Psip1, Egr1, Chd4, Cited2, Cited2, Psip1, Nfia, Ankrd1, Nr3c1, Med12, Ncoa6, Mafb, Ddit3, Gata3, Ppargc1a, Nr3c1	NM_010828, NM_010905, NM_001077696, NM_008904, NM_013752, NM_133948, NM_007913, NM_145979, U86445, NM_010828, BC052177, AK042035, NM_013468, AK171439, NM_021521, NM_019825, NM_010658, NM_007837, NM_008091, AK032149, NM_008173
GO:0030695	GTPase regulator activity	57	17	7.95	0.0013	A_51_P130015, A_51_P161724, A_51_P163188, A_51_P223583, A_51_P253320, A_51_P275123, A_51_P401673, A_51_P423762, A_51_P451759, A_51_P469951, A_51_P481418, A_51_P520936, A_52_P247022, A_52_P261868, A_52_P351574, A_52_P565575, A_52_P647900	Ect2, Ophn1, Rin2, Rgs3, Rgs3, Psd3, Fgd6, Ralgps1, Rab3il1, no symbol, Arhgap21, Bcar3, Arhgap20, Rgs3, Plcb1, Arhgap20, Arhgef2	NM_007900, NM_052976, NM_028724, NM_134257, NM_134257, BC003498, NM_053072, NM_175211, BC020147, NM_153070, BC076629, NM_013867, NM_175535, NM_134257, NM_019677, NM_175535, AK171223
GO:0060589	nucleoside-triphosphatase regulator activity	58	17	8.09	0.00161	A_51_P130015, A_51_P161724, A_51_P163188, A_51_P223583, A_51_P253320, A_51_P275123, A_51_P401673, A_51_P423762, A_51_P451759, A_51_P469951, A_51_P481418, A_51_P520936, A_52_P247022, A_52_P261868, A_52_P351574, A_52_P565575, A_52_P647900	Ect2, Ophn1, Rin2, Rgs3, Rgs3, Psd3, Fgd6, Ralgps1, Rab3il1, no symbol, Arhgap21, Bcar3, Arhgap20, Rgs3, Plcb1, Arhgap20, Arhgef2	NM_007900, NM_052976, NM_028724, NM_134257, NM_134257, BC003498, NM_053072, NM_175211, BC020147, NM_153070, BC076629, NM_013867, NM_175535, NM_134257, NM_019677, NM_175535, AK171223
GO:0003777	microtubule motor activity	5	4	0.7	0.00166	A_51_P101573, A_51_P133137, A_51_P133138, A_52_P282500	Klc4, Kif20a, Kif20a, Kif21b	NM_029091, NM_009004, Y09632, NM_001039472
GO:0003677	DNA binding	223	46	31.12	0.00248	A_51_P113137, A_51_P134014, A_51_P148105, A_51_P161148, A_51_P188054, A_51_P202623, A_51_P214985, A_51_P224962, A_51_P270519, A_51_P275454, A_51_P279038, A_51_P285446, A_51_P298355, A_51_P309328, A_51_P314111, A_51_P367866, A_51_P405280, A_51_P408932, A_51_P451346, A_51_P454280, A_51_P492640, A_51_P499599, A_51_P499905, A_51_P502888, A_51_P503162, A_51_P508510, A_52_P109131, A_52_P120680, A_52_P1…	Elf1, Nfia, Rad51, Phf21a, Ebf1, Mterfd3, Zfp521, Tnrc18, Apitd1, Trim30, Ppargc1a, Lig1, Dek, Nbn, Psip1, Egr1, Klf7, Ssbp2, Klf6, Chd4, Klf3, Osr2, Gtf2i, Ncoa1, Klf6, Notch1, Psip1, Nfia, Ankrd1, Nhej1, Nr3c1, Nfix, Bcl6, Taf6l, Lass4, Nr1d2, Uhrf1, Smg6, Dek, Mafb, Stat1, Chd1l, Ddit3, Gata3, Ppargc1a, Nr3c1	NM_007920, NM_010905, NM_011234, NM_138755, NM_007897, NM_028832, NM_145492, NM_178242, NM_027263, NM_009099, NM_008904, NM_010715, NM_025900, NM_013752, NM_133948, NM_007913, NM_033563, NM_024186, NM_011803, NM_145979, NM_008453, NM_054049, NM_010365, NM_010881, NM_011803, Z11886, BC052177, AK042035, NM_013468, NM_029342, AK171439, AK080940, NM_009744, NM_146092, NM_026058, NM_011584, NM_010931,…
GO:0000979	RNA polymerase II core promoter sequence-specific DNA binding	3	3	0.42	0.0027	A_51_P367866, A_52_P496503, A_52_P546363	Egr1, Stat1, Gata3	NM_007913, NM_009283, NM_008091
GO:0017016	Ras GTPase binding	12	6	1.67	0.0031	A_51_P130015, A_51_P230103, A_52_P152428, A_52_P413280, A_52_P647900, A_52_P677272	Ect2, Birc5, Rock1, Rhobtb3, Arhgef2, Pkn1	NM_007900, NM_001012273, NM_009071, NM_028493, AK171223, NM_177262
GO:0042393	histone binding	12	6	1.67	0.0031	A_51_P202074, A_51_P298355, A_51_P497402, A_52_P314705, A_52_P477709, A_52_P677272	Ncapd2, Dek, Nfkbil2, Uhrf1, Dek, Pkn1	NM_146171, NM_025900, NM_183091, NM_010931, NM_025900, NM_177262
GO:0033613	activating transcription factor binding	9	5	1.26	0.00399	A_51_P105837, A_51_P314111, A_51_P478548, A_51_P478555, A_52_P109131	Cited2, Psip1, Cited2, Cited2, Psip1	NM_010828, NM_133948, U86445, NM_010828, BC052177
GO:0001085	RNA polymerase II transcription factor binding	6	4	0.84	0.00443	A_51_P105837, A_51_P478548, A_51_P478555, A_52_P120803	Cited2, Cited2, Cited2, Ankrd1	NM_010828, U86445, NM_010828, NM_013468
GO:0005096	GTPase activator activity	35	11	4.88	0.006	A_51_P130015, A_51_P161724, A_51_P163188, A_51_P223583, A_51_P253320, A_51_P469951, A_51_P481418, A_52_P247022, A_52_P261868, A_52_P351574, A_52_P565575	Ect2, Ophn1, Rin2, Rgs3, Rgs3, no symbol, Arhgap21, Arhgap20, Rgs3, Plcb1, Arhgap20	NM_007900, NM_052976, NM_028724, NM_134257, NM_134257, NM_153070, BC076629, NM_175535, NM_134257, NM_019677, NM_175535
GO:0043566	structure-specific DNA binding	41	12	5.72	0.00784	A_51_P148105, A_51_P314111, A_51_P367866, A_51_P408932, A_51_P451346, A_51_P503162, A_51_P508510, A_52_P109131, A_52_P138090, A_52_P161495, A_52_P496503, A_52_P63106	Rad51, Psip1, Egr1, Ssbp2, Klf6, Klf6, Notch1, Psip1, Nr3c1, Bcl6, Stat1, Nr3c1	NM_011234, NM_133948, NM_007913, NM_024186, NM_011803, NM_011803, Z11886, BC052177, AK171439, NM_009744, NM_009283, NM_008173
GO:0003707	steroid hormone receptor activity	7	4	0.98	0.00921	A_51_P185939, A_52_P138090, A_52_P303891, A_52_P63106	Gper, Nr3c1, Nr1d2, Nr3c1	NM_029771, AK171439, NM_011584, NM_008173
GO:0017048	Rho GTPase binding	7	4	0.98	0.00921	A_51_P130015, A_52_P152428, A_52_P647900, A_52_P677272	Ect2, Rock1, Arhgef2, Pkn1	NM_007900, NM_009071, AK171223, NM_177262
GO:0000977	RNA polymerase II regulatory region sequence-specific DNA binding	4	3	0.56	0.00966	A_51_P367866, A_52_P496503, A_52_P546363	Egr1, Stat1, Gata3	NM_007913, NM_009283, NM_008091
GO:0001102	RNA polymerase II activating transcription factor binding	4	3	0.56	0.00966	A_51_P105837, A_51_P478548, A_51_P478555	Cited2, Cited2, Cited2	NM_010828, U86445, NM_010828
GO:0050693	LBD domain binding	4	3	0.56	0.00966	A_51_P105837, A_51_P478548, A_51_P478555	Cited2, Cited2, Cited2	NM_010828, U86445, NM_010828
GO:0015631	tubulin binding	19	7	2.65	0.01079	A_51_P148675, A_51_P230103, A_51_P314045, A_51_P338461, A_51_P481210, A_52_P139650, A_52_P647900	Dag1, Birc5, 2310057J16Rik, Numa1, Ofd1, 2810433K01Rik, Arhgef2	NM_010017, NM_001012273, NM_027171, NM_133947, NM_177429, NM_025581, AK171223
GO:0004620	phospholipase activity	11	5	1.54	0.01153	A_51_P219444, A_51_P263965, A_51_P301891, A_52_P351574, A_52_P578359	Plcl2, Hmox1, Pnpla6, Plcb1, Pld1	NM_013880, NM_010442, NM_015801, NM_019677, NM_008875
GO:0016298	lipase activity	11	5	1.54	0.01153	A_51_P219444, A_51_P263965, A_51_P301891, A_52_P351574, A_52_P578359	Plcl2, Hmox1, Pnpla6, Plcb1, Pld1	NM_013880, NM_010442, NM_015801, NM_019677, NM_008875
GO:0005102	receptor binding	132	28	18.42	0.01218	A_51_P100327, A_51_P115005, A_51_P161724, A_51_P189361, A_51_P233797, A_51_P279038, A_51_P288390, A_51_P295022, A_51_P317640, A_51_P338443, A_51_P395473, A_51_P428013, A_51_P502150, A_51_P502888, A_52_P138090, A_52_P175242, A_52_P197666, A_52_P245487, A_52_P337760, A_52_P369761, A_52_P369769, A_52_P415155, A_52_P496503, A_52_P532982, A_52_P546363, A_52_P5945, A_52_P63106, A_52_P677272	Tap1, Edn1, Ophn1, Osgin1, Adh7, Ppargc1a, Pick1, Nedd4, Tgfb2, Angptl4, Tenc1, Eml2, Slc9a3r1, Ncoa1, Nr3c1, Irs1, Med12, Ncoa6, Rspo3, Nrg1, Nrg1, Wnt6, Stat1, Gdf15, Gata3, Ppargc1a, Nr3c1, Pkn1	NM_013683, NM_010104, NM_052976, NM_027950, NM_009626, NM_008904, NM_008837, NM_010890, NM_009367, NM_020581, NM_153533, AK005562, NM_012030, NM_010881, AK171439, AK141842, NM_021521, NM_019825, NM_028351, AK141037, AK170314, NM_009526, NM_009283, NM_011819, NM_008091, AK032149, NM_008173, NM_177262
GO:0016787	hydrolase activity	252	47	35.17	0.01657	A_51_P100327, A_51_P101573, A_51_P112355, A_51_P116421, A_51_P133078, A_51_P133137, A_51_P133138, A_51_P148105, A_51_P160754, A_51_P190254, A_51_P219444, A_51_P262171, A_51_P263965, A_51_P270364, A_51_P278893, A_51_P288390, A_51_P301891, A_51_P305508, A_51_P325124, A_51_P359586, A_51_P395473, A_51_P399062, A_51_P411909, A_51_P423354, A_51_P446678, A_51_P450740, A_51_P454280, A_51_P508411, A_51_P5…	Tap1, Klc4, Igtp, Abcc5, Npepps, Kif20a, Kif20a, Rad51, Apobec1, Scrn1, Plcl2, Irgm1, Hmox1, Mmaa, Hdac5, Pick1, Pnpla6, Rerg, Aph1b, Pfkfb1, Tenc1, Pex1, Sirt5, Katnal2, Mre11a, Ptpn21, Chd4, E130311K13Rik, Casp4, Nudt13, Irgm1, Nudt13, Kif21b, Cdkn3, Mtmr11, Plcb1, Smg6, Eya1, Rhobtb3, Atf7ip, Dnase2a, Aph1b, Chd1l, Acot2, Dcp1b, Pld1, Capn5	NM_013683, NM_029091, NM_018738, NM_013790, NM_008942, NM_009004, Y09632, NM_011234, NM_031159, AK129084, NM_013880, NM_008326, NM_010442, NM_133823, NM_001077696, NM_008837, NM_015801, NM_181988, NM_177583, NM_008824, NM_153533, NM_027777, NM_178848, AK014074, NM_018736, NM_011877, NM_145979, NM_177856, NM_007609, NM_026341, NM_008326, NM_026341, NM_001039472, BC049694, NM_181409, NM_019677, NM_…
GO:0030374	ligand-dependent nuclear receptor transcription coactivator activity	12	5	1.67	0.01754	A_51_P279038, A_51_P502888, A_52_P245487, A_52_P5945, A_52_P677272	Ppargc1a, Ncoa1, Ncoa6, Ppargc1a, Pkn1	NM_008904, NM_010881, NM_019825, AK032149, NM_177262
GO:0004630	phospholipase D activity	2	2	0.28	0.01942	A_51_P263965, A_52_P578359	Hmox1, Pld1	NM_010442, NM_008875
GO:0004883	glucocorticoid receptor activity	2	2	0.28	0.01942	A_52_P138090, A_52_P63106	Nr3c1, Nr3c1	AK171439, NM_008173
GO:0005176	ErbB-2 class receptor binding	2	2	0.28	0.01942	A_52_P369761, A_52_P369769	Nrg1, Nrg1	AK141037, AK170314
GO:0005521	lamin binding	2	2	0.28	0.01942	A_51_P324124, A_52_P351574	Unc84b, Plcb1	NM_194342, NM_019677
GO:0017049	GTP-Rho binding	2	2	0.28	0.01942	A_52_P152428, A_52_P677272	Rock1, Pkn1	NM_009071, NM_177262
GO:0031698	beta-2 adrenergic receptor binding	2	2	0.28	0.01942	A_51_P295022, A_51_P502150	Nedd4, Slc9a3r1	NM_010890, NM_012030
GO:0043125	ErbB-3 class receptor binding	2	2	0.28	0.01942	A_52_P369761, A_52_P369769	Nrg1, Nrg1	AK141037, AK170314
GO:0051635	bacterial cell surface binding	2	2	0.28	0.01942	A_51_P148675, A_52_P186033	Dag1, Spn	NM_010017, NM_009259
GO:0097100	supercoiled DNA binding	2	2	0.28	0.01942	A_51_P314111, A_52_P109131	Psip1, Psip1	NM_133948, BC052177
GO:0001046	core promoter sequence-specific DNA binding	5	3	0.7	0.02167	A_51_P367866, A_52_P496503, A_52_P546363	Egr1, Stat1, Gata3	NM_007913, NM_009283, NM_008091
GO:0031267	small GTPase binding	17	6	2.37	0.02256	A_51_P130015, A_51_P230103, A_52_P152428, A_52_P413280, A_52_P647900, A_52_P677272	Ect2, Birc5, Rock1, Rhobtb3, Arhgef2, Pkn1	NM_007900, NM_001012273, NM_009071, NM_028493, AK171223, NM_177262
GO:0003676	nucleic acid binding	381	66	53.17	0.02444	A_51_P113137, A_51_P134014, A_51_P148105, A_51_P160754, A_51_P161148, A_51_P162649, A_51_P188054, A_51_P202623, A_51_P214985, A_51_P224962, A_51_P228817, A_51_P249930, A_51_P261428, A_51_P267986, A_51_P270519, A_51_P275454, A_51_P279038, A_51_P285446, A_51_P291139, A_51_P298355, A_51_P309328, A_51_P314111, A_51_P367866, A_51_P405280, A_51_P408932, A_51_P420085, A_51_P443482, A_51_P451346, A_51_P4…	Elf1, Nfia, Rad51, Apobec1, Phf21a, Upf3b, Ebf1, Mterfd3, Zfp521, Tnrc18, Stau2, Tceal1, Pdcd4, Enox2, Apitd1, Trim30, Ppargc1a, Lig1, Upf3b, Dek, Nbn, Psip1, Egr1, Klf7, Ssbp2, Sltm, Hnrnpa3, Klf6, Chd4, Klf3, Osr2, Gtf2i, Ncoa1, Klf6, Tdrkh, Tep1, Tep1, E130311K13Rik, Notch1, Psip1, Nfia, Ankrd1, Nhej1, Nr3c1, Nfix, Bcl6, 2810006K23Rik, Taf6l, Lass4, Stau2, Nr1d2, Uhrf1, Smg6, Rbm5, Dek, Mafb, …	NM_007920, NM_010905, NM_011234, NM_031159, NM_138755, NM_026573, NM_007897, NM_028832, NM_145492, NM_178242, NM_025303, NM_146236, D86344, NM_145951, NM_027263, NM_009099, NM_008904, NM_010715, NM_026573, NM_025900, NM_013752, NM_133948, NM_007913, NM_033563, NM_024186, NM_026337, NM_146130, NM_011803, NM_145979, NM_008453, NM_054049, NM_010365, NM_010881, NM_011803, AK012596, NM_009351, NM_0093…
GO:0005085	guanyl-nucleotide exchange factor activity	22	7	3.07	0.02519	A_51_P130015, A_51_P275123, A_51_P401673, A_51_P423762, A_51_P451759, A_51_P520936, A_52_P647900	Ect2, Psd3, Fgd6, Ralgps1, Rab3il1, Bcar3, Arhgef2	NM_007900, BC003498, NM_053072, NM_175211, BC020147, NM_013867, AK171223
GO:0008017	microtubule binding	13	5	1.81	0.02532	A_51_P230103, A_51_P314045, A_51_P338461, A_52_P139650, A_52_P647900	Birc5, 2310057J16Rik, Numa1, 2810433K01Rik, Arhgef2	NM_001012273, NM_027171, NM_133947, NM_025581, AK171223
GO:0016887	ATPase activity	37	10	5.16	0.02586	A_51_P100327, A_51_P116421, A_51_P148105, A_51_P288390, A_51_P399062, A_51_P423354, A_51_P454280, A_52_P413280, A_52_P440729, A_52_P5213	Tap1, Abcc5, Rad51, Pick1, Pex1, Katnal2, Chd4, Rhobtb3, Atf7ip, Chd1l	NM_013683, NM_013790, NM_011234, NM_008837, NM_027777, AK014074, NM_145979, NM_028493, AK035245, NM_026539
GO:0000976	transcription regulatory region sequence-specific DNA binding	9	4	1.26	0.02635	A_51_P367866, A_52_P314705, A_52_P496503, A_52_P546363	Egr1, Uhrf1, Stat1, Gata3	NM_007913, NM_010931, NM_009283, NM_008091
GO:0003725	double-stranded RNA binding	9	4	1.26	0.02635	A_51_P228817, A_52_P291971, A_52_P634051, A_52_P85174	Stau2, Stau2, Strbp, Tlr3	NM_025303, NM_025303, NM_009261, NM_126166
GO:0003774	motor activity	9	4	1.26	0.02635	A_51_P101573, A_51_P133137, A_51_P133138, A_52_P282500	Klc4, Kif20a, Kif20a, Kif21b	NM_029091, NM_009004, Y09632, NM_001039472
GO:0008081	phosphoric diester hydrolase activity	9	4	1.26	0.02635	A_51_P219444, A_51_P263965, A_52_P351574, A_52_P578359	Plcl2, Hmox1, Plcb1, Pld1	NM_013880, NM_010442, NM_019677, NM_008875
GO:0003714	transcription corepressor activity	18	6	2.51	0.02998	A_51_P105837, A_51_P278893, A_51_P478548, A_51_P478555, A_52_P120803, A_52_P440729	Cited2, Hdac5, Cited2, Cited2, Ankrd1, Atf7ip	NM_010828, NM_001077696, U86445, NM_010828, NM_013468, AK035245
GO:0008047	enzyme activator activity	54	13	7.54	0.03037	A_51_P130015, A_51_P161724, A_51_P163188, A_51_P223583, A_51_P253320, A_51_P469951, A_51_P481418, A_52_P247022, A_52_P261868, A_52_P351574, A_52_P369761, A_52_P369769, A_52_P565575	Ect2, Ophn1, Rin2, Rgs3, Rgs3, no symbol, Arhgap21, Arhgap20, Rgs3, Plcb1, Nrg1, Nrg1, Arhgap20	NM_007900, NM_052976, NM_028724, NM_134257, NM_134257, NM_153070, BC076629, NM_175535, NM_134257, NM_019677, AK141037, AK170314, NM_175535
GO:0019899	enzyme binding	186	35	25.96	0.03284	A_51_P130015, A_51_P133137, A_51_P133138, A_51_P169173, A_51_P230103, A_51_P242043, A_51_P263965, A_51_P278893, A_51_P288390, A_51_P295022, A_51_P307325, A_51_P320089, A_51_P345393, A_51_P359586, A_51_P367866, A_51_P369200, A_51_P395473, A_51_P451759, A_51_P457528, A_51_P499905, A_51_P502150, A_51_P502888, A_51_P511546, A_52_P120803, A_52_P152428, A_52_P175242, A_52_P213181, A_52_P224125, A_52_P2…	Ect2, Kif20a, Kif20a, Cdkn1b, Birc5, Dhcr24, Hmox1, Hdac5, Pick1, Nedd4, Rbbp4, Gclm, Fas, Pfkfb1, Egr1, Tpx2, Tenc1, Rab3il1, Ccnb2, Gtf2i, Slc9a3r1, Ncoa1, Gldc, Ankrd1, Rock1, Irs1, Cul4b, Fzd5, Ncoa6, Plcb1, Rhobtb3, Stat1, Phactr1, Arhgef2, Pkn1	NM_007900, NM_009004, Y09632, NM_009875, NM_001012273, NM_053272, NM_010442, NM_001077696, NM_008837, NM_010890, NM_009030, NM_008129, NM_007987, NM_008824, NM_007913, NM_028109, NM_153533, BC020147, NM_007630, NM_010365, NM_012030, NM_010881, NM_138595, NM_013468, NM_009071, AK141842, AK164640, NM_022721, NM_019825, NM_019677, NM_028493, NM_009283, NM_001005748, AK171223, NM_177262
GO:0004659	prenyltransferase activity	6	3	0.84	0.0389	A_51_P481832, A_51_P485946, A_52_P528545	Rabggta, Fdft1, Rabggta	NM_019519, NM_010191, NM_019519
GO:0030544	Hsp70 protein binding	6	3	0.84	0.0389	A_51_P169173, A_52_P138090, A_52_P63106	Cdkn1b, Nr3c1, Nr3c1	NM_009875, AK171439, NM_008173
GO:0042562	hormone binding	10	4	1.4	0.03918	A_51_P185939, A_52_P138090, A_52_P400798, A_52_P63106	Gper, Nr3c1, Npr3, Nr3c1	NM_029771, AK171439, NM_008728, NM_008173
GO:0004871	signal transducer activity	97	20	13.54	0.04192	A_51_P113806, A_51_P130015, A_51_P185939, A_51_P219444, A_51_P263965, A_51_P317640, A_51_P336282, A_51_P345393, A_51_P389255, A_51_P435339, A_51_P502888, A_52_P138090, A_52_P175242, A_52_P224125, A_52_P303891, A_52_P351574, A_52_P400798, A_52_P438036, A_52_P63106, A_52_P93910	Gpr85, Ect2, Gper, Plcl2, Hmox1, Tgfb2, Npy1r, Fas, Olfr767, Epor, Ncoa1, Nr3c1, Irs1, Fzd5, Nr1d2, Plcb1, Npr3, Lpar4, Nr3c1, Nrp2	NM_145066, NM_007900, NM_029771, NM_013880, NM_010442, NM_009367, NM_010934, NM_007987, NM_146318, NM_010149, NM_010881, AK171439, AK141842, NM_022721, NM_011584, NM_019677, NM_008728, NM_175271, NM_008173, NM_001077403
GO:0060089	molecular transducer activity	97	20	13.54	0.04192	A_51_P113806, A_51_P130015, A_51_P185939, A_51_P219444, A_51_P263965, A_51_P317640, A_51_P336282, A_51_P345393, A_51_P389255, A_51_P435339, A_51_P502888, A_52_P138090, A_52_P175242, A_52_P224125, A_52_P303891, A_52_P351574, A_52_P400798, A_52_P438036, A_52_P63106, A_52_P93910	Gpr85, Ect2, Gper, Plcl2, Hmox1, Tgfb2, Npy1r, Fas, Olfr767, Epor, Ncoa1, Nr3c1, Irs1, Fzd5, Nr1d2, Plcb1, Npr3, Lpar4, Nr3c1, Nrp2	NM_145066, NM_007900, NM_029771, NM_013880, NM_010442, NM_009367, NM_010934, NM_007987, NM_146318, NM_010149, NM_010881, AK171439, AK141842, NM_022721, NM_011584, NM_019677, NM_008728, NM_175271, NM_008173, NM_001077403
GO:0051020	GTPase binding	20	6	2.79	0.0492	A_51_P130015, A_51_P230103, A_52_P152428, A_52_P413280, A_52_P647900, A_52_P677272	Ect2, Birc5, Rock1, Rhobtb3, Arhgef2, Pkn1	NM_007900, NM_001012273, NM_009071, NM_028493, AK171223, NM_177262
