# Supplementary material for: Dynamics of mRNA and polysomal abundance in early 3T3-L1 adipogenesis
Source: BMC Genomics. 2014 May 18;15(1):381. doi: 10.1186/1471-2164-15-381 (PMC4039748; doi:10.1186/1471-2164-15-381)
Supplement: Supplementary file 15 — Additional file 15: BP TC:down/TL:down. The table contains the inferred BP GO classes of the TC:down/TL:down group. (XLS 74 KB) [file 12864_2013_6079_MOESM15_ESM.xls]

## Sheet: Tabelle1
GO.ID	Term	Annotated	Significant	Expected	classic	ProbeName	Symbol	GenBank
GO:0048732	gland development	49	6	0.69	4.4e-05	A_51_P136820, A_51_P451106, A_52_P106259, A_52_P175190, A_52_P260864, A_52_P508089	Psap, Brca2, Egfr, Egfr, Arhgap5, Psap	NM_011179, NM_009765, NM_207655, AK033431, NM_009706, NM_011179
GO:0051297	centrosome organization	7	3	0.1	8.6e-05	A_51_P196243, A_51_P451106, A_52_P94055	Ckap5, Brca2, Pcm1	NM_029437, NM_009765, NM_023662
GO:0009416	response to light stimulus	18	4	0.25	8.7e-05	A_51_P451106, A_51_P464000, A_52_P106259, A_52_P175190	Brca2, Ghrl, Egfr, Egfr	NM_009765, NM_021488, NM_207655, AK033431
GO:0031023	microtubule organizing center organization	8	3	0.11	0.00014	A_51_P196243, A_51_P451106, A_52_P94055	Ckap5, Brca2, Pcm1	NM_029437, NM_009765, NM_023662
GO:0014002	astrocyte development	2	2	0.03	0.00019	A_52_P106259, A_52_P175190	Egfr, Egfr	NM_207655, AK033431
GO:0031657	regulation of cyclin-dependent protein kinase activity involved in G1/S	2	2	0.03	0.00019	A_52_P106259, A_52_P175190	Egfr, Egfr	NM_207655, AK033431
GO:0031659	positive regulation of cyclin-dependent protein kinase activity involved in G1/S	2	2	0.03	0.00019	A_52_P106259, A_52_P175190	Egfr, Egfr	NM_207655, AK033431
GO:0035413	positive regulation of catenin import into nucleus	2	2	0.03	0.00019	A_52_P106259, A_52_P175190	Egfr, Egfr	NM_207655, AK033431
GO:0035455	response to interferon-alpha	2	2	0.03	0.00019	A_51_P327751, A_51_P359570	Ifit1, Ifit3	NM_008331, NM_010501
GO:0035457	cellular response to interferon-alpha	2	2	0.03	0.00019	A_51_P327751, A_51_P359570	Ifit1, Ifit3	NM_008331, NM_010501
GO:0045429	positive regulation of nitric oxide biosynthetic process	2	2	0.03	0.00019	A_52_P106259, A_52_P175190	Egfr, Egfr	NM_207655, AK033431
GO:0048143	astrocyte activation	2	2	0.03	0.00019	A_52_P106259, A_52_P175190	Egfr, Egfr	NM_207655, AK033431
GO:0050999	regulation of nitric-oxide synthase activity	2	2	0.03	0.00019	A_52_P106259, A_52_P175190	Egfr, Egfr	NM_207655, AK033431
GO:0070141	response to UV-A	2	2	0.03	0.00019	A_52_P106259, A_52_P175190	Egfr, Egfr	NM_207655, AK033431
GO:0009411	response to UV	9	3	0.13	2e-04	A_51_P451106, A_52_P106259, A_52_P175190	Brca2, Egfr, Egfr	NM_009765, NM_207655, AK033431
GO:0006281	DNA repair	43	5	0.61	0.00026	A_51_P155482, A_51_P441843, A_51_P451106, A_52_P106259, A_52_P175190	Pole, Fanci, Brca2, Egfr, Egfr	NM_011132, NM_145946, NM_009765, NM_207655, AK033431
GO:0006275	regulation of DNA replication	11	3	0.16	0.00039	A_51_P451106, A_52_P106259, A_52_P175190	Brca2, Egfr, Egfr	NM_009765, NM_207655, AK033431
GO:0032768	regulation of monooxygenase activity	3	2	0.04	0.00057	A_52_P106259, A_52_P175190	Egfr, Egfr	NM_207655, AK033431
GO:0060736	prostate gland growth	3	2	0.04	0.00057	A_51_P136820, A_52_P508089	Psap, Psap	NM_011179, NM_011179
GO:0000003	reproduction	110	7	1.55	0.00063	A_51_P136820, A_51_P327751, A_51_P451106, A_51_P464000, A_52_P106259, A_52_P175190, A_52_P508089	Psap, Ifit1, Brca2, Ghrl, Egfr, Egfr, Psap	NM_011179, NM_008331, NM_009765, NM_021488, NM_207655, AK033431, NM_011179
GO:0022414	reproductive process	110	7	1.55	0.00063	A_51_P136820, A_51_P327751, A_51_P451106, A_51_P464000, A_52_P106259, A_52_P175190, A_52_P508089	Psap, Ifit1, Brca2, Ghrl, Egfr, Egfr, Psap	NM_011179, NM_008331, NM_009765, NM_021488, NM_207655, AK033431, NM_011179
GO:0009314	response to radiation	33	4	0.47	0.001	A_51_P451106, A_51_P464000, A_52_P106259, A_52_P175190	Brca2, Ghrl, Egfr, Egfr	NM_009765, NM_021488, NM_207655, AK033431
GO:0006260	DNA replication	34	4	0.48	0.00112	A_51_P155482, A_51_P451106, A_52_P106259, A_52_P175190	Pole, Brca2, Egfr, Egfr	NM_011132, NM_009765, NM_207655, AK033431
GO:0006289	nucleotide-excision repair	4	2	0.06	0.00114	A_51_P155482, A_51_P451106	Pole, Brca2	NM_011132, NM_009765
GO:0007431	salivary gland development	4	2	0.06	0.00114	A_52_P106259, A_52_P175190	Egfr, Egfr	NM_207655, AK033431
GO:0007435	salivary gland morphogenesis	4	2	0.06	0.00114	A_52_P106259, A_52_P175190	Egfr, Egfr	NM_207655, AK033431
GO:0021795	cerebral cortex cell migration	4	2	0.06	0.00114	A_52_P106259, A_52_P175190	Egfr, Egfr	NM_207655, AK033431
GO:0035411	catenin import into nucleus	4	2	0.06	0.00114	A_52_P106259, A_52_P175190	Egfr, Egfr	NM_207655, AK033431
GO:0035412	regulation of catenin import into nucleus	4	2	0.06	0.00114	A_52_P106259, A_52_P175190	Egfr, Egfr	NM_207655, AK033431
GO:0035456	response to interferon-beta	4	2	0.06	0.00114	A_51_P327751, A_51_P359570	Ifit1, Ifit3	NM_008331, NM_010501
GO:0035458	cellular response to interferon-beta	4	2	0.06	0.00114	A_51_P327751, A_51_P359570	Ifit1, Ifit3	NM_008331, NM_010501
GO:0045737	positive regulation of cyclin-dependent protein kinase activity	4	2	0.06	0.00114	A_52_P106259, A_52_P175190	Egfr, Egfr	NM_207655, AK033431
GO:0045787	positive regulation of cell cycle	16	3	0.23	0.00126	A_51_P451106, A_52_P106259, A_52_P175190	Brca2, Egfr, Egfr	NM_009765, NM_207655, AK033431
GO:0006974	response to DNA damage stimulus	63	5	0.89	0.00158	A_51_P155482, A_51_P441843, A_51_P451106, A_52_P106259, A_52_P175190	Pole, Fanci, Brca2, Egfr, Egfr	NM_011132, NM_145946, NM_009765, NM_207655, AK033431
GO:0007420	brain development	38	4	0.54	0.00172	A_51_P451106, A_52_P106259, A_52_P175190, A_52_P94055	Brca2, Egfr, Egfr, Pcm1	NM_009765, NM_207655, AK033431, NM_023662
GO:0048511	rhythmic process	18	3	0.25	0.0018	A_51_P464000, A_52_P106259, A_52_P175190	Ghrl, Egfr, Egfr	NM_021488, NM_207655, AK033431
GO:0006809	nitric oxide biosynthetic process	5	2	0.07	0.00188	A_52_P106259, A_52_P175190	Egfr, Egfr	NM_207655, AK033431
GO:0035272	exocrine system development	5	2	0.07	0.00188	A_52_P106259, A_52_P175190	Egfr, Egfr	NM_207655, AK033431
GO:0042177	negative regulation of protein catabolic process	5	2	0.07	0.00188	A_52_P106259, A_52_P175190	Egfr, Egfr	NM_207655, AK033431
GO:0045428	regulation of nitric oxide biosynthetic process	5	2	0.07	0.00188	A_52_P106259, A_52_P175190	Egfr, Egfr	NM_207655, AK033431
GO:0045930	negative regulation of mitotic cell cycle	5	2	0.07	0.00188	A_52_P106259, A_52_P175190	Egfr, Egfr	NM_207655, AK033431
GO:0051325	interphase	40	4	0.56	0.00208	A_51_P155482, A_51_P451106, A_52_P106259, A_52_P175190	Pole, Brca2, Egfr, Egfr	NM_011132, NM_009765, NM_207655, AK033431
GO:0051329	interphase of mitotic cell cycle	40	4	0.56	0.00208	A_51_P155482, A_51_P451106, A_52_P106259, A_52_P175190	Pole, Brca2, Egfr, Egfr	NM_011132, NM_009765, NM_207655, AK033431
GO:0050790	regulation of catalytic activity	222	9	3.13	0.00259	A_51_P173735, A_51_P327751, A_51_P464000, A_52_P106259, A_52_P175190, A_52_P198435, A_52_P260864, A_52_P46447, A_52_P521054	Dock11, Ifit1, Ghrl, Egfr, Egfr, Rasgrp3, Arhgap5, Crim1, Serpinb8	AK017170, NM_008331, NM_021488, NM_207655, AK033431, NM_207246, NM_009706, AK053197, NM_011459
GO:0021885	forebrain cell migration	6	2	0.08	0.00279	A_52_P106259, A_52_P175190	Egfr, Egfr	NM_207655, AK033431
GO:0022029	telencephalon cell migration	6	2	0.08	0.00279	A_52_P106259, A_52_P175190	Egfr, Egfr	NM_207655, AK033431
GO:0045739	positive regulation of DNA repair	6	2	0.08	0.00279	A_52_P106259, A_52_P175190	Egfr, Egfr	NM_207655, AK033431
GO:0045740	positive regulation of DNA replication	6	2	0.08	0.00279	A_52_P106259, A_52_P175190	Egfr, Egfr	NM_207655, AK033431
GO:0048708	astrocyte differentiation	6	2	0.08	0.00279	A_52_P106259, A_52_P175190	Egfr, Egfr	NM_207655, AK033431
GO:0051968	positive regulation of synaptic transmission, glutamatergic	6	2	0.08	0.00279	A_52_P106259, A_52_P175190	Egfr, Egfr	NM_207655, AK033431
GO:0060571	morphogenesis of an epithelial fold	6	2	0.08	0.00279	A_52_P106259, A_52_P175190	Egfr, Egfr	NM_207655, AK033431
GO:0050678	regulation of epithelial cell proliferation	44	4	0.62	0.00298	A_51_P451106, A_51_P464000, A_52_P106259, A_52_P175190	Brca2, Ghrl, Egfr, Egfr	NM_009765, NM_021488, NM_207655, AK033431
GO:0000278	mitotic cell cycle	74	5	1.04	0.00325	A_51_P155482, A_51_P196243, A_51_P451106, A_52_P106259, A_52_P175190	Pole, Ckap5, Brca2, Egfr, Egfr	NM_011132, NM_029437, NM_009765, NM_207655, AK033431
GO:0000082	G1/S transition of mitotic cell cycle	22	3	0.31	0.00327	A_51_P155482, A_52_P106259, A_52_P175190	Pole, Egfr, Egfr	NM_011132, NM_207655, AK033431
GO:0051052	regulation of DNA metabolic process	22	3	0.31	0.00327	A_51_P451106, A_52_P106259, A_52_P175190	Brca2, Egfr, Egfr	NM_009765, NM_207655, AK033431
GO:0050673	epithelial cell proliferation	46	4	0.65	0.00351	A_51_P451106, A_51_P464000, A_52_P106259, A_52_P175190	Brca2, Ghrl, Egfr, Egfr	NM_009765, NM_021488, NM_207655, AK033431
GO:0006282	regulation of DNA repair	7	2	0.1	0.00388	A_52_P106259, A_52_P175190	Egfr, Egfr	NM_207655, AK033431
GO:0007173	epidermal growth factor receptor signaling pathway	7	2	0.1	0.00388	A_52_P106259, A_52_P175190	Egfr, Egfr	NM_207655, AK033431
GO:0021782	glial cell development	7	2	0.1	0.00388	A_52_P106259, A_52_P175190	Egfr, Egfr	NM_207655, AK033431
GO:0034764	positive regulation of transmembrane transport	7	2	0.1	0.00388	A_52_P106259, A_52_P175190	Egfr, Egfr	NM_207655, AK033431
GO:0042307	positive regulation of protein import into nucleus	7	2	0.1	0.00388	A_52_P106259, A_52_P175190	Egfr, Egfr	NM_207655, AK033431
GO:0046209	nitric oxide metabolic process	7	2	0.1	0.00388	A_52_P106259, A_52_P175190	Egfr, Egfr	NM_207655, AK033431
GO:0048146	positive regulation of fibroblast proliferation	7	2	0.1	0.00388	A_52_P106259, A_52_P175190	Egfr, Egfr	NM_207655, AK033431
GO:0051966	regulation of synaptic transmission, glutamatergic	7	2	0.1	0.00388	A_52_P106259, A_52_P175190	Egfr, Egfr	NM_207655, AK033431
GO:0060742	epithelial cell differentiation involved in prostate gland development	7	2	0.1	0.00388	A_51_P136820, A_52_P508089	Psap, Psap	NM_011179, NM_011179
GO:0090316	positive regulation of intracellular protein transport	7	2	0.1	0.00388	A_52_P106259, A_52_P175190	Egfr, Egfr	NM_207655, AK033431
GO:0007417	central nervous system development	48	4	0.68	0.0041	A_51_P451106, A_52_P106259, A_52_P175190, A_52_P94055	Brca2, Egfr, Egfr, Pcm1	NM_009765, NM_207655, AK033431, NM_023662
GO:0001890	placenta development	24	3	0.34	0.00422	A_51_P464000, A_52_P106259, A_52_P175190	Ghrl, Egfr, Egfr	NM_021488, NM_207655, AK033431
GO:0022403	cell cycle phase	82	5	1.16	0.00508	A_51_P155482, A_51_P196243, A_51_P451106, A_52_P106259, A_52_P175190	Pole, Ckap5, Brca2, Egfr, Egfr	NM_011132, NM_029437, NM_009765, NM_207655, AK033431
GO:0009895	negative regulation of catabolic process	8	2	0.11	0.00512	A_52_P106259, A_52_P175190	Egfr, Egfr	NM_207655, AK033431
GO:0021987	cerebral cortex development	8	2	0.11	0.00512	A_52_P106259, A_52_P175190	Egfr, Egfr	NM_207655, AK033431
GO:0031348	negative regulation of defense response	8	2	0.11	0.00512	A_51_P327751, A_51_P464000	Ifit1, Ghrl	NM_008331, NM_021488
GO:0031646	positive regulation of neurological system process	8	2	0.11	0.00512	A_52_P106259, A_52_P175190	Egfr, Egfr	NM_207655, AK033431
GO:0032388	positive regulation of intracellular transport	8	2	0.11	0.00512	A_52_P106259, A_52_P175190	Egfr, Egfr	NM_207655, AK033431
GO:0046824	positive regulation of nucleocytoplasmic transport	8	2	0.11	0.00512	A_52_P106259, A_52_P175190	Egfr, Egfr	NM_207655, AK033431
GO:0050806	positive regulation of synaptic transmission	8	2	0.11	0.00512	A_52_P106259, A_52_P175190	Egfr, Egfr	NM_207655, AK033431
GO:0051341	regulation of oxidoreductase activity	8	2	0.11	0.00512	A_52_P106259, A_52_P175190	Egfr, Egfr	NM_207655, AK033431
GO:0051971	positive regulation of transmission of nerve impulse	8	2	0.11	0.00512	A_52_P106259, A_52_P175190	Egfr, Egfr	NM_207655, AK033431
GO:0009628	response to abiotic stimulus	52	4	0.73	0.00548	A_51_P451106, A_51_P464000, A_52_P106259, A_52_P175190	Brca2, Ghrl, Egfr, Egfr	NM_009765, NM_021488, NM_207655, AK033431
GO:0030900	forebrain development	27	3	0.38	0.00593	A_52_P106259, A_52_P175190, A_52_P94055	Egfr, Egfr, Pcm1	NM_207655, AK033431, NM_023662
GO:0000186	activation of MAPKK activity	9	2	0.13	0.00653	A_52_P106259, A_52_P175190	Egfr, Egfr	NM_207655, AK033431
GO:0006643	membrane lipid metabolic process	9	2	0.13	0.00653	A_51_P136820, A_52_P508089	Psap, Psap	NM_011179, NM_011179
GO:0006665	sphingolipid metabolic process	9	2	0.13	0.00653	A_51_P136820, A_52_P508089	Psap, Psap	NM_011179, NM_011179
GO:0048546	digestive tract morphogenesis	9	2	0.13	0.00653	A_52_P106259, A_52_P175190	Egfr, Egfr	NM_207655, AK033431
GO:0043406	positive regulation of MAP kinase activity	28	3	0.4	0.00657	A_51_P464000, A_52_P106259, A_52_P175190	Ghrl, Egfr, Egfr	NM_021488, NM_207655, AK033431
GO:0060429	epithelium development	88	5	1.24	0.00687	A_51_P136820, A_51_P451106, A_52_P106259, A_52_P175190, A_52_P508089	Psap, Brca2, Egfr, Egfr, Psap	NM_011179, NM_009765, NM_207655, AK033431, NM_011179
GO:0006259	DNA metabolic process	90	5	1.27	0.00755	A_51_P155482, A_51_P441843, A_51_P451106, A_52_P106259, A_52_P175190	Pole, Fanci, Brca2, Egfr, Egfr	NM_011132, NM_145946, NM_009765, NM_207655, AK033431
GO:0034453	microtubule anchoring	10	2	0.14	0.00809	A_51_P451106, A_52_P94055	Brca2, Pcm1	NM_009765, NM_023662
GO:0035249	synaptic transmission, glutamatergic	10	2	0.14	0.00809	A_52_P106259, A_52_P175190	Egfr, Egfr	NM_207655, AK033431
GO:0048144	fibroblast proliferation	10	2	0.14	0.00809	A_52_P106259, A_52_P175190	Egfr, Egfr	NM_207655, AK033431
GO:0048145	regulation of fibroblast proliferation	10	2	0.14	0.00809	A_52_P106259, A_52_P175190	Egfr, Egfr	NM_207655, AK033431
GO:0051897	positive regulation of protein kinase B signaling cascade	10	2	0.14	0.00809	A_52_P106259, A_52_P175190	Egfr, Egfr	NM_207655, AK033431
GO:2001022	positive regulation of response to DNA damage stimulus	10	2	0.14	0.00809	A_52_P106259, A_52_P175190	Egfr, Egfr	NM_207655, AK033431
GO:0003006	developmental process involved in reproduction	58	4	0.82	0.0081	A_51_P136820, A_51_P451106, A_51_P464000, A_52_P508089	Psap, Brca2, Ghrl, Psap	NM_011179, NM_009765, NM_021488, NM_011179
GO:0065009	regulation of molecular function	264	9	3.73	0.00838	A_51_P173735, A_51_P327751, A_51_P464000, A_52_P106259, A_52_P175190, A_52_P198435, A_52_P260864, A_52_P46447, A_52_P521054	Dock11, Ifit1, Ghrl, Egfr, Egfr, Rasgrp3, Arhgap5, Crim1, Serpinb8	AK017170, NM_008331, NM_021488, NM_207655, AK033431, NM_207246, NM_009706, AK053197, NM_011459
GO:0051248	negative regulation of protein metabolic process	31	3	0.44	0.00877	A_51_P464000, A_52_P106259, A_52_P175190	Ghrl, Egfr, Egfr	NM_021488, NM_207655, AK033431
GO:0071902	positive regulation of protein serine/threonine kinase activity	31	3	0.44	0.00877	A_51_P464000, A_52_P106259, A_52_P175190	Ghrl, Egfr, Egfr	NM_021488, NM_207655, AK033431
GO:0000079	regulation of cyclin-dependent protein kinase activity	11	2	0.16	0.0098	A_52_P106259, A_52_P175190	Egfr, Egfr	NM_207655, AK033431
GO:0042698	ovulation cycle	11	2	0.16	0.0098	A_52_P106259, A_52_P175190	Egfr, Egfr	NM_207655, AK033431
GO:0019222	regulation of metabolic process	609	15	8.6	0.01098	A_51_P115940, A_51_P136820, A_51_P173735, A_51_P327751, A_51_P351273, A_51_P451106, A_51_P464000, A_51_P514712, A_52_P106259, A_52_P175190, A_52_P198435, A_52_P260864, A_52_P46447, A_52_P508089, A_52_P521054	L3mbtl3, Psap, Dock11, Ifit1, Tcea3, Brca2, Ghrl, Parp14, Egfr, Egfr, Rasgrp3, Arhgap5, Crim1, Psap, Serpinb8	NM_172787, NM_011179, AK017170, NM_008331, NM_011542, NM_009765, NM_021488, NM_001039530, NM_207655, AK033431, NM_207246, NM_009706, AK053197, NM_011179, NM_011459
GO:0007346	regulation of mitotic cell cycle	34	3	0.48	0.01134	A_51_P451106, A_52_P106259, A_52_P175190	Brca2, Egfr, Egfr	NM_009765, NM_207655, AK033431
GO:0007270	neuron-neuron synaptic transmission	12	2	0.17	0.01166	A_52_P106259, A_52_P175190	Egfr, Egfr	NM_207655, AK033431
GO:0042306	regulation of protein import into nucleus	12	2	0.17	0.01166	A_52_P106259, A_52_P175190	Egfr, Egfr	NM_207655, AK033431
GO:0040012	regulation of locomotion	65	4	0.92	0.01206	A_51_P464000, A_52_P106259, A_52_P175190, A_52_P260864	Ghrl, Egfr, Egfr, Arhgap5	NM_021488, NM_207655, AK033431, NM_009706
GO:0032147	activation of protein kinase activity	35	3	0.49	0.01229	A_51_P464000, A_52_P106259, A_52_P175190	Ghrl, Egfr, Egfr	NM_021488, NM_207655, AK033431
GO:0043405	regulation of MAP kinase activity	36	3	0.51	0.01328	A_51_P464000, A_52_P106259, A_52_P175190	Ghrl, Egfr, Egfr	NM_021488, NM_207655, AK033431
GO:0030850	prostate gland development	13	2	0.18	0.01366	A_51_P136820, A_52_P508089	Psap, Psap	NM_011179, NM_011179
GO:0048565	digestive tract development	13	2	0.18	0.01366	A_52_P106259, A_52_P175190	Egfr, Egfr	NM_207655, AK033431
GO:0051896	regulation of protein kinase B signaling cascade	13	2	0.18	0.01366	A_52_P106259, A_52_P175190	Egfr, Egfr	NM_207655, AK033431
GO:0055123	digestive system development	13	2	0.18	0.01366	A_52_P106259, A_52_P175190	Egfr, Egfr	NM_207655, AK033431
GO:2001020	regulation of response to DNA damage stimulus	13	2	0.18	0.01366	A_52_P106259, A_52_P175190	Egfr, Egfr	NM_207655, AK033431
GO:0007010	cytoskeleton organization	104	5	1.47	0.01374	A_51_P196243, A_51_P451106, A_51_P464000, A_52_P361673, A_52_P94055	Ckap5, Brca2, Ghrl, Myo1b, Pcm1	NM_029437, NM_009765, NM_021488, NM_010863, NM_023662
GO:0022402	cell cycle process	104	5	1.47	0.01374	A_51_P155482, A_51_P196243, A_51_P451106, A_52_P106259, A_52_P175190	Pole, Ckap5, Brca2, Egfr, Egfr	NM_011132, NM_029437, NM_009765, NM_207655, AK033431
GO:0000731	DNA synthesis involved in DNA repair	1	1	0.01	0.01412	A_51_P155482	Pole	NM_011132
GO:0001696	gastric acid secretion	1	1	0.01	0.01412	A_51_P464000	Ghrl	NM_021488
GO:0002832	negative regulation of response to biotic stimulus	1	1	0.01	0.01412	A_51_P327751	Ifit1	NM_008331
GO:0006287	base-excision repair, gap-filling	1	1	0.01	0.01412	A_51_P155482	Pole	NM_011132
GO:0006297	nucleotide-excision repair, DNA gap filling	1	1	0.01	0.01412	A_51_P155482	Pole	NM_011132
GO:0007622	rhythmic behavior	1	1	0.01	0.01412	A_51_P464000	Ghrl	NM_021488
GO:0008343	adult feeding behavior	1	1	0.01	0.01412	A_51_P464000	Ghrl	NM_021488
GO:0010225	response to UV-C	1	1	0.01	0.01412	A_51_P451106	Brca2	NM_009765
GO:0022410	circadian sleep/wake cycle process	1	1	0.01	0.01412	A_51_P464000	Ghrl	NM_021488
GO:0030431	sleep	1	1	0.01	0.01412	A_51_P464000	Ghrl	NM_021488
GO:0030951	establishment or maintenance of microtubule cytoskeleton polarity	1	1	0.01	0.01412	A_51_P196243	Ckap5	NM_029437
GO:0031619	homologous chromosome orientation involved in meiotic metaphase I plate congression	1	1	0.01	0.01412	A_51_P451106	Brca2	NM_009765
GO:0032020	ISG15-protein conjugation	1	1	0.01	0.01412	A_51_P164219	Usp18	NM_011909
GO:0032097	positive regulation of response to food	1	1	0.01	0.01412	A_51_P464000	Ghrl	NM_021488
GO:0032100	positive regulation of appetite	1	1	0.01	0.01412	A_51_P464000	Ghrl	NM_021488
GO:0032317	regulation of Rap GTPase activity	1	1	0.01	0.01412	A_52_P198435	Rasgrp3	NM_207246
GO:0032486	Rap protein signal transduction	1	1	0.01	0.01412	A_52_P198435	Rasgrp3	NM_207246
GO:0032487	regulation of Rap protein signal transduction	1	1	0.01	0.01412	A_52_P198435	Rasgrp3	NM_207246
GO:0032691	negative regulation of interleukin-1 beta production	1	1	0.01	0.01412	A_51_P464000	Ghrl	NM_021488
GO:0032692	negative regulation of interleukin-1 production	1	1	0.01	0.01412	A_51_P464000	Ghrl	NM_021488
GO:0032854	positive regulation of Rap GTPase activity	1	1	0.01	0.01412	A_52_P198435	Rasgrp3	NM_207246
GO:0035930	corticosteroid hormone secretion	1	1	0.01	0.01412	A_51_P464000	Ghrl	NM_021488
GO:0035933	glucocorticoid secretion	1	1	0.01	0.01412	A_51_P464000	Ghrl	NM_021488
GO:0042320	regulation of circadian sleep/wake cycle, REM sleep	1	1	0.01	0.01412	A_51_P464000	Ghrl	NM_021488
GO:0042321	negative regulation of circadian sleep/wake cycle, sleep	1	1	0.01	0.01412	A_51_P464000	Ghrl	NM_021488
GO:0042322	negative regulation of circadian sleep/wake cycle, REM sleep	1	1	0.01	0.01412	A_51_P464000	Ghrl	NM_021488
GO:0042536	negative regulation of tumor necrosis factor biosynthetic process	1	1	0.01	0.01412	A_51_P464000	Ghrl	NM_021488
GO:0042745	circadian sleep/wake cycle	1	1	0.01	0.01412	A_51_P464000	Ghrl	NM_021488
GO:0042747	circadian sleep/wake cycle, REM sleep	1	1	0.01	0.01412	A_51_P464000	Ghrl	NM_021488
GO:0042748	circadian sleep/wake cycle, non-REM sleep	1	1	0.01	0.01412	A_51_P464000	Ghrl	NM_021488
GO:0042749	regulation of circadian sleep/wake cycle	1	1	0.01	0.01412	A_51_P464000	Ghrl	NM_021488
GO:0042753	positive regulation of circadian rhythm	1	1	0.01	0.01412	A_51_P464000	Ghrl	NM_021488
GO:0042754	negative regulation of circadian rhythm	1	1	0.01	0.01412	A_51_P464000	Ghrl	NM_021488
GO:0043060	meiotic metaphase I plate congression	1	1	0.01	0.01412	A_51_P451106	Brca2	NM_009765
GO:0043400	cortisol secretion	1	1	0.01	0.01412	A_51_P464000	Ghrl	NM_021488
GO:0044380	protein localization to cytoskeleton	1	1	0.01	0.01412	A_52_P94055	Pcm1	NM_023662
GO:0045070	positive regulation of viral genome replication	1	1	0.01	0.01412	A_51_P327751	Ifit1	NM_008331
GO:0045143	homologous chromosome segregation	1	1	0.01	0.01412	A_51_P451106	Brca2	NM_009765
GO:0045187	regulation of circadian sleep/wake cycle, sleep	1	1	0.01	0.01412	A_51_P464000	Ghrl	NM_021488
GO:0045188	regulation of circadian sleep/wake cycle, non-REM sleep	1	1	0.01	0.01412	A_51_P464000	Ghrl	NM_021488
GO:0045409	negative regulation of interleukin-6 biosynthetic process	1	1	0.01	0.01412	A_51_P464000	Ghrl	NM_021488
GO:0045938	positive regulation of circadian sleep/wake cycle, sleep	1	1	0.01	0.01412	A_51_P464000	Ghrl	NM_021488
GO:0046010	positive regulation of circadian sleep/wake cycle, non-REM sleep	1	1	0.01	0.01412	A_51_P464000	Ghrl	NM_021488
GO:0048478	replication fork protection	1	1	0.01	0.01412	A_51_P451106	Brca2	NM_009765
GO:0048512	circadian behavior	1	1	0.01	0.01412	A_51_P464000	Ghrl	NM_021488
GO:0050687	negative regulation of defense response to virus	1	1	0.01	0.01412	A_51_P327751	Ifit1	NM_008331
GO:0050689	negative regulation of defense response to virus by host	1	1	0.01	0.01412	A_51_P327751	Ifit1	NM_008331
GO:0050802	circadian sleep/wake cycle, sleep	1	1	0.01	0.01412	A_51_P464000	Ghrl	NM_021488
GO:0051095	regulation of helicase activity	1	1	0.01	0.01412	A_51_P327751	Ifit1	NM_008331
GO:0051097	negative regulation of helicase activity	1	1	0.01	0.01412	A_51_P327751	Ifit1	NM_008331
GO:0051311	meiotic metaphase plate congression	1	1	0.01	0.01412	A_51_P451106	Brca2	NM_009765
GO:0051317	attachment of spindle microtubules to meiotic chromosome	1	1	0.01	0.01412	A_51_P451106	Brca2	NM_009765
GO:0051462	regulation of cortisol secretion	1	1	0.01	0.01412	A_51_P464000	Ghrl	NM_021488
GO:0051464	positive regulation of cortisol secretion	1	1	0.01	0.01412	A_51_P464000	Ghrl	NM_021488
GO:0071539	protein localization to centrosome	1	1	0.01	0.01412	A_52_P94055	Pcm1	NM_023662
GO:0097150	neuronal stem cell maintenance	1	1	0.01	0.01412	A_52_P94055	Pcm1	NM_023662
GO:2000831	regulation of steroid hormone secretion	1	1	0.01	0.01412	A_51_P464000	Ghrl	NM_021488
GO:2000833	positive regulation of steroid hormone secretion	1	1	0.01	0.01412	A_51_P464000	Ghrl	NM_021488
GO:2000846	regulation of corticosteroid hormone secretion	1	1	0.01	0.01412	A_51_P464000	Ghrl	NM_021488
GO:2000848	positive regulation of corticosteroid hormone secretion	1	1	0.01	0.01412	A_51_P464000	Ghrl	NM_021488
GO:2000849	regulation of glucocorticoid secretion	1	1	0.01	0.01412	A_51_P464000	Ghrl	NM_021488
GO:2000851	positive regulation of glucocorticoid secretion	1	1	0.01	0.01412	A_51_P464000	Ghrl	NM_021488
GO:0021543	pallium development	14	2	0.2	0.0158	A_52_P106259, A_52_P175190	Egfr, Egfr	NM_207655, AK033431
GO:0033157	regulation of intracellular protein transport	14	2	0.2	0.0158	A_52_P106259, A_52_P175190	Egfr, Egfr	NM_207655, AK033431
GO:0046822	regulation of nucleocytoplasmic transport	14	2	0.2	0.0158	A_52_P106259, A_52_P175190	Egfr, Egfr	NM_207655, AK033431
GO:0051054	positive regulation of DNA metabolic process	14	2	0.2	0.0158	A_52_P106259, A_52_P175190	Egfr, Egfr	NM_207655, AK033431
GO:0030335	positive regulation of cell migration	39	3	0.55	0.01651	A_52_P106259, A_52_P175190, A_52_P260864	Egfr, Egfr, Arhgap5	NM_207655, AK033431, NM_009706
GO:2000147	positive regulation of cell motility	39	3	0.55	0.01651	A_52_P106259, A_52_P175190, A_52_P260864	Egfr, Egfr, Arhgap5	NM_207655, AK033431, NM_009706
GO:0040017	positive regulation of locomotion	40	3	0.56	0.01768	A_52_P106259, A_52_P175190, A_52_P260864	Egfr, Egfr, Arhgap5	NM_207655, AK033431, NM_009706
GO:0048589	developmental growth	40	3	0.56	0.01768	A_51_P136820, A_51_P451106, A_52_P508089	Psap, Brca2, Psap	NM_011179, NM_009765, NM_011179
GO:0001942	hair follicle development	15	2	0.21	0.01807	A_52_P106259, A_52_P175190	Egfr, Egfr	NM_207655, AK033431
GO:0010001	glial cell differentiation	15	2	0.21	0.01807	A_52_P106259, A_52_P175190	Egfr, Egfr	NM_207655, AK033431
GO:0022404	molting cycle process	15	2	0.21	0.01807	A_52_P106259, A_52_P175190	Egfr, Egfr	NM_207655, AK033431
GO:0022405	hair cycle process	15	2	0.21	0.01807	A_52_P106259, A_52_P175190	Egfr, Egfr	NM_207655, AK033431
GO:0042303	molting cycle	15	2	0.21	0.01807	A_52_P106259, A_52_P175190	Egfr, Egfr	NM_207655, AK033431
GO:0042633	hair cycle	15	2	0.21	0.01807	A_52_P106259, A_52_P175190	Egfr, Egfr	NM_207655, AK033431
GO:0048661	positive regulation of smooth muscle cell proliferation	15	2	0.21	0.01807	A_52_P106259, A_52_P175190	Egfr, Egfr	NM_207655, AK033431
GO:0040007	growth	112	5	1.58	0.0185	A_51_P136820, A_51_P240253, A_51_P451106, A_52_P46447, A_52_P508089	Psap, Rrad, Brca2, Crim1, Psap	NM_011179, NM_019662, NM_009765, AK053197, NM_011179
GO:0009894	regulation of catabolic process	74	4	1.04	0.01876	A_52_P106259, A_52_P175190, A_52_P198435, A_52_P260864	Egfr, Egfr, Rasgrp3, Arhgap5	NM_207655, AK033431, NM_207246, NM_009706
GO:0000226	microtubule cytoskeleton organization	42	3	0.59	0.02016	A_51_P196243, A_51_P451106, A_52_P94055	Ckap5, Brca2, Pcm1	NM_029437, NM_009765, NM_023662
GO:0042327	positive regulation of phosphorylation	42	3	0.59	0.02016	A_51_P464000, A_52_P106259, A_52_P175190	Ghrl, Egfr, Egfr	NM_021488, NM_207655, AK033431
GO:0022612	gland morphogenesis	16	2	0.23	0.02047	A_52_P106259, A_52_P175190	Egfr, Egfr	NM_207655, AK033431
GO:0032386	regulation of intracellular transport	16	2	0.23	0.02047	A_52_P106259, A_52_P175190	Egfr, Egfr	NM_207655, AK033431
GO:0007268	synaptic transmission	43	3	0.61	0.02147	A_51_P464000, A_52_P106259, A_52_P175190	Ghrl, Egfr, Egfr	NM_021488, NM_207655, AK033431
GO:0010562	positive regulation of phosphorus metabolic process	43	3	0.61	0.02147	A_51_P464000, A_52_P106259, A_52_P175190	Ghrl, Egfr, Egfr	NM_021488, NM_207655, AK033431
GO:0045937	positive regulation of phosphate metabolic process	43	3	0.61	0.02147	A_51_P464000, A_52_P106259, A_52_P175190	Ghrl, Egfr, Egfr	NM_021488, NM_207655, AK033431
GO:0048608	reproductive structure development	43	3	0.61	0.02147	A_51_P136820, A_51_P451106, A_52_P508089	Psap, Brca2, Psap	NM_011179, NM_009765, NM_011179
GO:0051272	positive regulation of cellular component movement	43	3	0.61	0.02147	A_52_P106259, A_52_P175190, A_52_P260864	Egfr, Egfr, Arhgap5	NM_207655, AK033431, NM_009706
GO:0051336	regulation of hydrolase activity	117	5	1.65	0.02198	A_51_P327751, A_52_P198435, A_52_P260864, A_52_P46447, A_52_P521054	Ifit1, Rasgrp3, Arhgap5, Crim1, Serpinb8	NM_008331, NM_207246, NM_009706, AK053197, NM_011459
GO:0033365	protein localization to organelle	44	3	0.62	0.02282	A_52_P106259, A_52_P175190, A_52_P94055	Egfr, Egfr, Pcm1	NM_207655, AK033431, NM_023662
GO:0051346	negative regulation of hydrolase activity	44	3	0.62	0.02282	A_51_P327751, A_52_P46447, A_52_P521054	Ifit1, Crim1, Serpinb8	NM_008331, AK053197, NM_011459
GO:0021537	telencephalon development	17	2	0.24	0.02299	A_52_P106259, A_52_P175190	Egfr, Egfr	NM_207655, AK033431
GO:0050730	regulation of peptidyl-tyrosine phosphorylation	17	2	0.24	0.02299	A_52_P106259, A_52_P175190	Egfr, Egfr	NM_207655, AK033431
GO:0051592	response to calcium ion	17	2	0.24	0.02299	A_52_P106259, A_52_P175190	Egfr, Egfr	NM_207655, AK033431
GO:0007049	cell cycle	164	6	2.32	0.02431	A_51_P155482, A_51_P196243, A_51_P441843, A_51_P451106, A_52_P106259, A_52_P175190	Pole, Ckap5, Fanci, Brca2, Egfr, Egfr	NM_011132, NM_029437, NM_145946, NM_009765, NM_207655, AK033431
GO:0080134	regulation of response to stress	81	4	1.14	0.02532	A_51_P327751, A_51_P464000, A_52_P106259, A_52_P175190	Ifit1, Ghrl, Egfr, Egfr	NM_008331, NM_021488, NM_207655, AK033431
GO:0032507	maintenance of protein location in cell	18	2	0.25	0.02564	A_51_P451106, A_52_P94055	Brca2, Pcm1	NM_009765, NM_023662
GO:0048659	smooth muscle cell proliferation	18	2	0.25	0.02564	A_52_P106259, A_52_P175190	Egfr, Egfr	NM_207655, AK033431
GO:0048660	regulation of smooth muscle cell proliferation	18	2	0.25	0.02564	A_52_P106259, A_52_P175190	Egfr, Egfr	NM_207655, AK033431
GO:0051222	positive regulation of protein transport	18	2	0.25	0.02564	A_52_P106259, A_52_P175190	Egfr, Egfr	NM_207655, AK033431
GO:0051651	maintenance of location in cell	18	2	0.25	0.02564	A_51_P451106, A_52_P94055	Brca2, Pcm1	NM_009765, NM_023662
GO:0033554	cellular response to stress	122	5	1.72	0.02587	A_51_P155482, A_51_P441843, A_51_P451106, A_52_P106259, A_52_P175190	Pole, Fanci, Brca2, Egfr, Egfr	NM_011132, NM_145946, NM_009765, NM_207655, AK033431
GO:0048513	organ development	264	8	3.73	0.02601	A_51_P136820, A_51_P451106, A_51_P464000, A_52_P106259, A_52_P175190, A_52_P260864, A_52_P508089, A_52_P94055	Psap, Brca2, Ghrl, Egfr, Egfr, Arhgap5, Psap, Pcm1	NM_011179, NM_009765, NM_021488, NM_207655, AK033431, NM_009706, NM_011179, NM_023662
GO:0030163	protein catabolic process	47	3	0.66	0.02716	A_51_P164219, A_52_P106259, A_52_P175190	Usp18, Egfr, Egfr	NM_011909, NM_207655, AK033431
GO:0048610	cellular process involved in reproduction	47	3	0.66	0.02716	A_51_P136820, A_51_P451106, A_52_P508089	Psap, Brca2, Psap	NM_011179, NM_009765, NM_011179
GO:0001833	inner cell mass cell proliferation	2	1	0.03	0.02804	A_51_P451106	Brca2	NM_009765
GO:0006978	DNA damage response, signal transduction by p53 class mediator resulting in transcription of p21 class mediator	2	1	0.03	0.02804	A_51_P451106	Brca2	NM_009765
GO:0007140	male meiosis	2	1	0.03	0.02804	A_51_P451106	Brca2	NM_009765
GO:0007141	male meiosis I	2	1	0.03	0.02804	A_51_P451106	Brca2	NM_009765
GO:0019060	intracellular transport of viral proteins in host cell	2	1	0.03	0.02804	A_51_P327751	Ifit1	NM_008331
GO:0022027	interkinetic nuclear migration	2	1	0.03	0.02804	A_52_P94055	Pcm1	NM_023662
GO:0030581	symbiont intracellular protein transport in host	2	1	0.03	0.02804	A_51_P327751	Ifit1	NM_008331
GO:0030952	establishment or maintenance of cytoskeleton polarity	2	1	0.03	0.02804	A_51_P196243	Ckap5	NM_029437
GO:0032094	response to food	2	1	0.03	0.02804	A_51_P464000	Ghrl	NM_021488
GO:0032095	regulation of response to food	2	1	0.03	0.02804	A_51_P464000	Ghrl	NM_021488
GO:0032098	regulation of appetite	2	1	0.03	0.02804	A_51_P464000	Ghrl	NM_021488
GO:0032106	positive regulation of response to extracellular stimulus	2	1	0.03	0.02804	A_51_P464000	Ghrl	NM_021488
GO:0032109	positive regulation of response to nutrient levels	2	1	0.03	0.02804	A_51_P464000	Ghrl	NM_021488
GO:0032784	regulation of transcription elongation, DNA-dependent	2	1	0.03	0.02804	A_51_P351273	Tcea3	NM_011542
GO:0033599	regulation of mammary gland epithelial cell proliferation	2	1	0.03	0.02804	A_51_P451106	Brca2	NM_009765
GO:0033600	negative regulation of mammary gland epithelial cell proliferation	2	1	0.03	0.02804	A_51_P451106	Brca2	NM_009765
GO:0035929	steroid hormone secretion	2	1	0.03	0.02804	A_51_P464000	Ghrl	NM_021488
GO:0042772	DNA damage response, signal transduction resulting in transcription	2	1	0.03	0.02804	A_51_P451106	Brca2	NM_009765
GO:0043901	negative regulation of multi-organism process	2	1	0.03	0.02804	A_51_P327751	Ifit1	NM_008331
GO:0044089	positive regulation of cellular component biogenesis	2	1	0.03	0.02804	A_51_P464000	Ghrl	NM_021488
GO:0046719	regulation of viral protein levels in host cell	2	1	0.03	0.02804	A_51_P327751	Ifit1	NM_008331
GO:0051310	metaphase plate congression	2	1	0.03	0.02804	A_51_P451106	Brca2	NM_009765
GO:0051458	corticotropin secretion	2	1	0.03	0.02804	A_51_P464000	Ghrl	NM_021488
GO:0051459	regulation of corticotropin secretion	2	1	0.03	0.02804	A_51_P464000	Ghrl	NM_021488
GO:0051461	positive regulation of corticotropin secretion	2	1	0.03	0.02804	A_51_P464000	Ghrl	NM_021488
GO:0051708	intracellular protein transport in other organism involved in symbiotic interaction	2	1	0.03	0.02804	A_51_P327751	Ifit1	NM_008331
GO:0051962	positive regulation of nervous system development	2	1	0.03	0.02804	A_51_P464000	Ghrl	NM_021488
GO:0051965	positive regulation of synapse assembly	2	1	0.03	0.02804	A_51_P464000	Ghrl	NM_021488
GO:0060124	positive regulation of growth hormone secretion	2	1	0.03	0.02804	A_51_P464000	Ghrl	NM_021488
GO:2000104	negative regulation of DNA-dependent DNA replication	2	1	0.03	0.02804	A_51_P451106	Brca2	NM_009765
GO:0001892	embryonic placenta development	19	2	0.27	0.02841	A_52_P106259, A_52_P175190	Egfr, Egfr	NM_207655, AK033431
GO:0042063	gliogenesis	19	2	0.27	0.02841	A_52_P106259, A_52_P175190	Egfr, Egfr	NM_207655, AK033431
GO:0043491	protein kinase B signaling cascade	19	2	0.27	0.02841	A_52_P106259, A_52_P175190	Egfr, Egfr	NM_207655, AK033431
GO:0045860	positive regulation of protein kinase activity	48	3	0.68	0.02869	A_51_P464000, A_52_P106259, A_52_P175190	Ghrl, Egfr, Egfr	NM_021488, NM_207655, AK033431
GO:0071900	regulation of protein serine/threonine kinase activity	48	3	0.68	0.02869	A_51_P464000, A_52_P106259, A_52_P175190	Ghrl, Egfr, Egfr	NM_021488, NM_207655, AK033431
GO:0009888	tissue development	171	6	2.41	0.02923	A_51_P136820, A_51_P451106, A_51_P464000, A_52_P106259, A_52_P175190, A_52_P508089	Psap, Brca2, Ghrl, Egfr, Egfr, Psap	NM_011179, NM_009765, NM_021488, NM_207655, AK033431, NM_011179
GO:0019226	transmission of nerve impulse	49	3	0.69	0.03028	A_51_P464000, A_52_P106259, A_52_P175190	Ghrl, Egfr, Egfr	NM_021488, NM_207655, AK033431
GO:0035637	multicellular organismal signaling	49	3	0.69	0.03028	A_51_P464000, A_52_P106259, A_52_P175190	Ghrl, Egfr, Egfr	NM_021488, NM_207655, AK033431
GO:0048858	cell projection morphogenesis	49	3	0.69	0.03028	A_52_P106259, A_52_P175190, A_52_P94055	Egfr, Egfr, Pcm1	NM_207655, AK033431, NM_023662
GO:0042176	regulation of protein catabolic process	20	2	0.28	0.03129	A_52_P106259, A_52_P175190	Egfr, Egfr	NM_207655, AK033431
GO:0032990	cell part morphogenesis	50	3	0.71	0.03191	A_52_P106259, A_52_P175190, A_52_P94055	Egfr, Egfr, Pcm1	NM_207655, AK033431, NM_023662
GO:0043085	positive regulation of catalytic activity	131	5	1.85	0.03395	A_51_P464000, A_52_P106259, A_52_P175190, A_52_P198435, A_52_P260864	Ghrl, Egfr, Egfr, Rasgrp3, Arhgap5	NM_021488, NM_207655, AK033431, NM_207246, NM_009706
GO:0006606	protein import into nucleus	21	2	0.3	0.03429	A_52_P106259, A_52_P175190	Egfr, Egfr	NM_207655, AK033431
GO:0045185	maintenance of protein location	21	2	0.3	0.03429	A_51_P451106, A_52_P94055	Brca2, Pcm1	NM_009765, NM_023662
GO:0051640	organelle localization	21	2	0.3	0.03429	A_51_P451106, A_52_P94055	Brca2, Pcm1	NM_009765, NM_023662
GO:0030030	cell projection organization	89	4	1.26	0.03436	A_51_P464000, A_52_P106259, A_52_P175190, A_52_P94055	Ghrl, Egfr, Egfr, Pcm1	NM_021488, NM_207655, AK033431, NM_023662
GO:0051716	cellular response to stimulus	508	12	7.17	0.03675	A_51_P136820, A_51_P155482, A_51_P327751, A_51_P359570, A_51_P441843, A_51_P451106, A_51_P464000, A_52_P106259, A_52_P175190, A_52_P198435, A_52_P260864, A_52_P508089	Psap, Pole, Ifit1, Ifit3, Fanci, Brca2, Ghrl, Egfr, Egfr, Rasgrp3, Arhgap5, Psap	NM_011179, NM_011132, NM_008331, NM_010501, NM_145946, NM_009765, NM_021488, NM_207655, AK033431, NM_207246, NM_009706, NM_011179
GO:0050680	negative regulation of epithelial cell proliferation	22	2	0.31	0.03739	A_51_P451106, A_51_P464000	Brca2, Ghrl	NM_009765, NM_021488
GO:0033674	positive regulation of kinase activity	54	3	0.76	0.03888	A_51_P464000, A_52_P106259, A_52_P175190	Ghrl, Egfr, Egfr	NM_021488, NM_207655, AK033431
GO:0050804	regulation of synaptic transmission	23	2	0.32	0.04059	A_52_P106259, A_52_P175190	Egfr, Egfr	NM_207655, AK033431
GO:0051969	regulation of transmission of nerve impulse	23	2	0.32	0.04059	A_52_P106259, A_52_P175190	Egfr, Egfr	NM_207655, AK033431
GO:0035556	intracellular signal transduction	235	7	3.32	0.04094	A_51_P136820, A_51_P451106, A_52_P106259, A_52_P175190, A_52_P198435, A_52_P260864, A_52_P508089	Psap, Brca2, Egfr, Egfr, Rasgrp3, Arhgap5, Psap	NM_011179, NM_009765, NM_207655, AK033431, NM_207246, NM_009706, NM_011179
GO:0001556	oocyte maturation	3	1	0.04	0.04177	A_51_P451106	Brca2	NM_009765
GO:0002792	negative regulation of peptide secretion	3	1	0.04	0.04177	A_51_P464000	Ghrl	NM_021488
GO:0006354	transcription elongation, DNA-dependent	3	1	0.04	0.04177	A_51_P351273	Tcea3	NM_011542
GO:0007623	circadian rhythm	3	1	0.04	0.04177	A_51_P464000	Ghrl	NM_021488
GO:0008156	negative regulation of DNA replication	3	1	0.04	0.04177	A_51_P451106	Brca2	NM_009765
GO:0030252	growth hormone secretion	3	1	0.04	0.04177	A_51_P464000	Ghrl	NM_021488
GO:0033205	cell cycle cytokinesis	3	1	0.04	0.04177	A_51_P451106	Brca2	NM_009765
GO:0034454	microtubule anchoring at centrosome	3	1	0.04	0.04177	A_52_P94055	Pcm1	NM_023662
GO:0042036	negative regulation of cytokine biosynthetic process	3	1	0.04	0.04177	A_51_P464000	Ghrl	NM_021488
GO:0042226	interleukin-6 biosynthetic process	3	1	0.04	0.04177	A_51_P464000	Ghrl	NM_021488
GO:0042752	regulation of circadian rhythm	3	1	0.04	0.04177	A_51_P464000	Ghrl	NM_021488
GO:0044060	regulation of endocrine process	3	1	0.04	0.04177	A_51_P464000	Ghrl	NM_021488
GO:0045408	regulation of interleukin-6 biosynthetic process	3	1	0.04	0.04177	A_51_P464000	Ghrl	NM_021488
GO:0046676	negative regulation of insulin secretion	3	1	0.04	0.04177	A_51_P464000	Ghrl	NM_021488
GO:0051313	attachment of spindle microtubules to chromosome	3	1	0.04	0.04177	A_51_P451106	Brca2	NM_009765
GO:0051647	nucleus localization	3	1	0.04	0.04177	A_52_P94055	Pcm1	NM_023662
GO:0060123	regulation of growth hormone secretion	3	1	0.04	0.04177	A_51_P464000	Ghrl	NM_021488
GO:0071360	cellular response to exogenous dsRNA	3	1	0.04	0.04177	A_51_P327751	Ifit1	NM_008331
GO:0072393	microtubule anchoring at microtubule organizing center	3	1	0.04	0.04177	A_52_P94055	Pcm1	NM_023662
GO:0090278	negative regulation of peptide hormone secretion	3	1	0.04	0.04177	A_51_P464000	Ghrl	NM_021488
GO:0090329	regulation of DNA-dependent DNA replication	3	1	0.04	0.04177	A_51_P451106	Brca2	NM_009765
GO:0007017	microtubule-based process	56	3	0.79	0.04263	A_51_P196243, A_51_P451106, A_52_P94055	Ckap5, Brca2, Pcm1	NM_029437, NM_009765, NM_023662
GO:0044057	regulation of system process	56	3	0.79	0.04263	A_51_P464000, A_52_P106259, A_52_P175190	Ghrl, Egfr, Egfr	NM_021488, NM_207655, AK033431
GO:0051050	positive regulation of transport	56	3	0.79	0.04263	A_51_P464000, A_52_P106259, A_52_P175190	Ghrl, Egfr, Egfr	NM_021488, NM_207655, AK033431
GO:0030879	mammary gland development	24	2	0.34	0.0439	A_51_P451106, A_52_P260864	Brca2, Arhgap5	NM_009765, NM_009706
GO:0034504	protein localization to nucleus	24	2	0.34	0.0439	A_52_P106259, A_52_P175190	Egfr, Egfr	NM_207655, AK033431
GO:0050679	positive regulation of epithelial cell proliferation	24	2	0.34	0.0439	A_52_P106259, A_52_P175190	Egfr, Egfr	NM_207655, AK033431
GO:0051170	nuclear import	24	2	0.34	0.0439	A_52_P106259, A_52_P175190	Egfr, Egfr	NM_207655, AK033431
GO:0051347	positive regulation of transferase activity	57	3	0.8	0.04458	A_51_P464000, A_52_P106259, A_52_P175190	Ghrl, Egfr, Egfr	NM_021488, NM_207655, AK033431
GO:0080090	regulation of primary metabolic process	523	12	7.38	0.04519	A_51_P115940, A_51_P136820, A_51_P351273, A_51_P451106, A_51_P464000, A_51_P514712, A_52_P106259, A_52_P175190, A_52_P198435, A_52_P260864, A_52_P508089, A_52_P521054	L3mbtl3, Psap, Tcea3, Brca2, Ghrl, Parp14, Egfr, Egfr, Rasgrp3, Arhgap5, Psap, Serpinb8	NM_172787, NM_011179, NM_011542, NM_009765, NM_021488, NM_001039530, NM_207655, AK033431, NM_207246, NM_009706, NM_011179, NM_011459
GO:0010627	regulation of intracellular protein kinase cascade	98	4	1.38	0.04653	A_51_P136820, A_52_P106259, A_52_P175190, A_52_P508089	Psap, Egfr, Egfr, Psap	NM_011179, NM_207655, AK033431, NM_011179
GO:0034613	cellular protein localization	98	4	1.38	0.04653	A_51_P327751, A_52_P106259, A_52_P175190, A_52_P94055	Ifit1, Egfr, Egfr, Pcm1	NM_008331, NM_207655, AK033431, NM_023662
GO:0070727	cellular macromolecule localization	98	4	1.38	0.04653	A_51_P327751, A_52_P106259, A_52_P175190, A_52_P94055	Ifit1, Egfr, Egfr, Pcm1	NM_008331, NM_207655, AK033431, NM_023662
GO:0031175	neuron projection development	58	3	0.82	0.04657	A_51_P464000, A_52_P106259, A_52_P175190	Ghrl, Egfr, Egfr	NM_021488, NM_207655, AK033431
GO:0018108	peptidyl-tyrosine phosphorylation	25	2	0.35	0.0473	A_52_P106259, A_52_P175190	Egfr, Egfr	NM_207655, AK033431
GO:0018212	peptidyl-tyrosine modification	25	2	0.35	0.0473	A_52_P106259, A_52_P175190	Egfr, Egfr	NM_207655, AK033431
GO:0019216	regulation of lipid metabolic process	25	2	0.35	0.0473	A_51_P136820, A_52_P508089	Psap, Psap	NM_011179, NM_011179
GO:0030334	regulation of cell migration	59	3	0.83	0.0486	A_52_P106259, A_52_P175190, A_52_P260864	Egfr, Egfr, Arhgap5	NM_207655, AK033431, NM_009706
