# Supplementary material for: Dynamics of mRNA and polysomal abundance in early 3T3-L1 adipogenesis
Source: BMC Genomics. 2014 May 18;15(1):381. doi: 10.1186/1471-2164-15-381 (PMC4039748; doi:10.1186/1471-2164-15-381)
Supplement: Supplementary file 16 — Additional file 16: MF TC:down/TL:down. The table contains the inferred MF GO classes of the TC:down/TL:down group. (XLS 20 KB) [file 12864_2013_6079_MOESM16_ESM.xls]

## Sheet: Tabelle1
GO.ID	Term	Annotated	Significant	Expected	classic	ProbeName	Symbol	GenBank
GO:0004716	receptor signaling protein tyrosine kinase activity	2	2	0.03	0.00016	A_52_P106259, A_52_P175190	Egfr, Egfr	NM_207655, AK033431
GO:0005006	epidermal growth factor-activated receptor activity	2	2	0.03	0.00016	A_52_P106259, A_52_P175190	Egfr, Egfr	NM_207655, AK033431
GO:0048408	epidermal growth factor binding	2	2	0.03	0.00016	A_52_P106259, A_52_P175190	Egfr, Egfr	NM_207655, AK033431
GO:0019838	growth factor binding	16	3	0.2	0.00092	A_52_P106259, A_52_P175190, A_52_P46447	Egfr, Egfr, Crim1	NM_207655, AK033431, AK053197
GO:0008092	cytoskeletal protein binding	68	5	0.86	0.00136	A_51_P196243, A_51_P451106, A_52_P106259, A_52_P175190, A_52_P361673	Ckap5, Brca2, Egfr, Egfr, Myo1b	NM_029437, NM_009765, NM_207655, AK033431, NM_010863
GO:0004867	serine-type endopeptidase inhibitor activity	5	2	0.06	0.00152	A_52_P46447, A_52_P521054	Crim1, Serpinb8	AK053197, NM_011459
GO:0004714	transmembrane receptor protein tyrosine kinase activity	6	2	0.08	0.00226	A_52_P106259, A_52_P175190	Egfr, Egfr	NM_207655, AK033431
GO:0051015	actin filament binding	6	2	0.08	0.00226	A_52_P106259, A_52_P175190	Egfr, Egfr	NM_207655, AK033431
GO:0019199	transmembrane receptor protein kinase activity	7	2	0.09	0.00313	A_52_P106259, A_52_P175190	Egfr, Egfr	NM_207655, AK033431
GO:0030234	enzyme regulator activity	121	6	1.54	0.00334	A_51_P173735, A_51_P464000, A_52_P198435, A_52_P260864, A_52_P46447, A_52_P521054	Dock11, Ghrl, Rasgrp3, Arhgap5, Crim1, Serpinb8	AK017170, NM_021488, NM_207246, NM_009706, AK053197, NM_011459
GO:0005178	integrin binding	8	2	0.1	0.00415	A_52_P106259, A_52_P175190	Egfr, Egfr	NM_207655, AK033431
GO:0000166	nucleotide binding	322	10	4.09	0.00432	A_51_P155482, A_51_P173735, A_51_P195692, A_51_P221651, A_51_P240253, A_51_P514712, A_52_P106259, A_52_P175190, A_52_P260864, A_52_P361673	Pole, Dock11, Nek8, Cabc1, Rrad, Parp14, Egfr, Egfr, Arhgap5, Myo1b	NM_011132, AK017170, BC057995, NM_023341, NM_019662, NM_001039530, NM_207655, AK033431, NM_009706, NM_010863
GO:0001948	glycoprotein binding	9	2	0.11	0.00529	A_52_P106259, A_52_P175190	Egfr, Egfr	NM_207655, AK033431
GO:0035639	purine ribonucleoside triphosphate binding	232	8	2.94	0.00634	A_51_P173735, A_51_P195692, A_51_P221651, A_51_P240253, A_52_P106259, A_52_P175190, A_52_P260864, A_52_P361673	Dock11, Nek8, Cabc1, Rrad, Egfr, Egfr, Arhgap5, Myo1b	AK017170, BC057995, NM_023341, NM_019662, NM_207655, AK033431, NM_009706, NM_010863
GO:0005057	receptor signaling protein activity	10	2	0.13	0.00656	A_52_P106259, A_52_P175190	Egfr, Egfr	NM_207655, AK033431
GO:0042562	hormone binding	10	2	0.13	0.00656	A_52_P106259, A_52_P175190	Egfr, Egfr	NM_207655, AK033431
GO:0036094	small molecule binding	341	10	4.33	0.00659	A_51_P155482, A_51_P173735, A_51_P195692, A_51_P221651, A_51_P240253, A_51_P514712, A_52_P106259, A_52_P175190, A_52_P260864, A_52_P361673	Pole, Dock11, Nek8, Cabc1, Rrad, Parp14, Egfr, Egfr, Arhgap5, Myo1b	NM_011132, AK017170, BC057995, NM_023341, NM_019662, NM_001039530, NM_207655, AK033431, NM_009706, NM_010863
GO:0032553	ribonucleotide binding	234	8	2.97	0.00668	A_51_P173735, A_51_P195692, A_51_P221651, A_51_P240253, A_52_P106259, A_52_P175190, A_52_P260864, A_52_P361673	Dock11, Nek8, Cabc1, Rrad, Egfr, Egfr, Arhgap5, Myo1b	AK017170, BC057995, NM_023341, NM_019662, NM_207655, AK033431, NM_009706, NM_010863
GO:0032555	purine ribonucleotide binding	234	8	2.97	0.00668	A_51_P173735, A_51_P195692, A_51_P221651, A_51_P240253, A_52_P106259, A_52_P175190, A_52_P260864, A_52_P361673	Dock11, Nek8, Cabc1, Rrad, Egfr, Egfr, Arhgap5, Myo1b	AK017170, BC057995, NM_023341, NM_019662, NM_207655, AK033431, NM_009706, NM_010863
GO:0017076	purine nucleotide binding	236	8	2.99	0.00704	A_51_P173735, A_51_P195692, A_51_P221651, A_51_P240253, A_52_P106259, A_52_P175190, A_52_P260864, A_52_P361673	Dock11, Nek8, Cabc1, Rrad, Egfr, Egfr, Arhgap5, Myo1b	AK017170, BC057995, NM_023341, NM_019662, NM_207655, AK033431, NM_009706, NM_010863
GO:0005088	Ras guanyl-nucleotide exchange factor activity	11	2	0.14	0.00796	A_51_P173735, A_52_P198435	Dock11, Rasgrp3	AK017170, NM_207246
GO:0017016	Ras GTPase binding	12	2	0.15	0.00947	A_51_P173735, A_52_P198435	Dock11, Rasgrp3	AK017170, NM_207246
GO:0003779	actin binding	36	3	0.46	0.00987	A_52_P106259, A_52_P175190, A_52_P361673	Egfr, Egfr, Myo1b	NM_207655, AK033431, NM_010863
GO:0004672	protein kinase activity	71	4	0.9	0.01123	A_51_P195692, A_51_P221651, A_52_P106259, A_52_P175190	Nek8, Cabc1, Egfr, Egfr	BC057995, NM_023341, NM_207655, AK033431
GO:0016608	growth hormone-releasing hormone activity	1	1	0.01	0.01269	A_51_P464000	Ghrl	NM_021488
GO:0019785	ISG15-specific protease activity	1	1	0.01	0.01269	A_51_P164219	Usp18	NM_011909
GO:0031768	ghrelin receptor binding	1	1	0.01	0.01269	A_51_P464000	Ghrl	NM_021488
GO:0046582	Rap GTPase activator activity	1	1	0.01	0.01269	A_52_P198435	Rasgrp3	NM_207246
GO:0019903	protein phosphatase binding	15	2	0.19	0.01472	A_52_P106259, A_52_P175190	Egfr, Egfr	NM_207655, AK033431
GO:0004713	protein tyrosine kinase activity	17	2	0.22	0.01877	A_52_P106259, A_52_P175190	Egfr, Egfr	NM_207655, AK033431
GO:0004866	endopeptidase inhibitor activity	17	2	0.22	0.01877	A_52_P46447, A_52_P521054	Crim1, Serpinb8	AK053197, NM_011459
GO:0030414	peptidase inhibitor activity	17	2	0.22	0.01877	A_52_P46447, A_52_P521054	Crim1, Serpinb8	AK053197, NM_011459
GO:0031267	small GTPase binding	17	2	0.22	0.01877	A_51_P173735, A_52_P198435	Dock11, Rasgrp3	AK017170, NM_207246
GO:0016772	transferase activity, transferring phosphorus-containing groups	130	5	1.65	0.02156	A_51_P155482, A_51_P195692, A_51_P221651, A_52_P106259, A_52_P175190	Pole, Nek8, Cabc1, Egfr, Egfr	NM_011132, BC057995, NM_023341, NM_207655, AK033431
GO:0016773	phosphotransferase activity, alcohol group as acceptor	88	4	1.12	0.02323	A_51_P195692, A_51_P221651, A_52_P106259, A_52_P175190	Nek8, Cabc1, Egfr, Egfr	BC057995, NM_023341, NM_207655, AK033431
GO:0015631	tubulin binding	19	2	0.24	0.02324	A_51_P196243, A_51_P451106	Ckap5, Brca2	NM_029437, NM_009765
GO:0019902	phosphatase binding	19	2	0.24	0.02324	A_52_P106259, A_52_P175190	Egfr, Egfr	NM_207655, AK033431
GO:0061135	endopeptidase regulator activity	19	2	0.24	0.02324	A_52_P46447, A_52_P521054	Crim1, Serpinb8	AK053197, NM_011459
GO:0000146	microfilament motor activity	2	1	0.03	0.02522	A_52_P361673	Myo1b	NM_010863
GO:0010484	H3 histone acetyltransferase activity	2	1	0.03	0.02522	A_51_P451106	Brca2	NM_009765
GO:0010485	H4 histone acetyltransferase activity	2	1	0.03	0.02522	A_51_P451106	Brca2	NM_009765
GO:0051020	GTPase binding	20	2	0.25	0.02562	A_51_P173735, A_52_P198435	Dock11, Rasgrp3	AK017170, NM_207246
GO:0061134	peptidase regulator activity	20	2	0.25	0.02562	A_52_P46447, A_52_P521054	Crim1, Serpinb8	AK053197, NM_011459
GO:0008047	enzyme activator activity	54	3	0.69	0.02945	A_51_P464000, A_52_P198435, A_52_P260864	Ghrl, Rasgrp3, Arhgap5	NM_021488, NM_207246, NM_009706
GO:0016740	transferase activity	246	7	3.12	0.02974	A_51_P155482, A_51_P195692, A_51_P221651, A_51_P451106, A_51_P514712, A_52_P106259, A_52_P175190	Pole, Nek8, Cabc1, Brca2, Parp14, Egfr, Egfr	NM_011132, BC057995, NM_023341, NM_009765, NM_001039530, NM_207655, AK033431
GO:0005085	guanyl-nucleotide exchange factor activity	22	2	0.28	0.03066	A_51_P173735, A_52_P198435	Dock11, Rasgrp3	AK017170, NM_207246
GO:0030695	GTPase regulator activity	57	3	0.72	0.03388	A_51_P173735, A_52_P198435, A_52_P260864	Dock11, Rasgrp3, Arhgap5	AK017170, NM_207246, NM_009706
GO:0060589	nucleoside-triphosphatase regulator activity	58	3	0.74	0.03542	A_51_P173735, A_52_P198435, A_52_P260864	Dock11, Rasgrp3, Arhgap5	AK017170, NM_207246, NM_009706
GO:0003887	DNA-directed DNA polymerase activity	3	1	0.04	0.0376	A_51_P155482	Pole	NM_011132
GO:0004221	ubiquitin thiolesterase activity	3	1	0.04	0.0376	A_51_P164219	Usp18	NM_011909
GO:0019783	small conjugating protein-specific protease activity	3	1	0.04	0.0376	A_51_P164219	Usp18	NM_011909
GO:0005525	GTP binding	61	3	0.77	0.04029	A_51_P173735, A_51_P240253, A_52_P260864	Dock11, Rrad, Arhgap5	AK017170, NM_019662, NM_009706
GO:0019001	guanyl nucleotide binding	61	3	0.77	0.04029	A_51_P173735, A_51_P240253, A_52_P260864	Dock11, Rrad, Arhgap5	AK017170, NM_019662, NM_009706
GO:0032561	guanyl ribonucleotide binding	61	3	0.77	0.04029	A_51_P173735, A_51_P240253, A_52_P260864	Dock11, Rrad, Arhgap5	AK017170, NM_019662, NM_009706
GO:0016301	kinase activity	108	4	1.37	0.04485	A_51_P195692, A_51_P221651, A_52_P106259, A_52_P175190	Nek8, Cabc1, Egfr, Egfr	BC057995, NM_023341, NM_207655, AK033431
GO:0003950	NAD+ ADP-ribosyltransferase activity	4	1	0.05	0.04982	A_51_P514712	Parp14	NM_001039530
GO:0004402	histone acetyltransferase activity	4	1	0.05	0.04982	A_51_P451106	Brca2	NM_009765
GO:0034061	DNA polymerase activity	4	1	0.05	0.04982	A_51_P155482	Pole	NM_011132
GO:0043015	gamma-tubulin binding	4	1	0.05	0.04982	A_51_P451106	Brca2	NM_009765
