# Supplementary material for: Dynamics of mRNA and polysomal abundance in early 3T3-L1 adipogenesis
Source: BMC Genomics. 2014 May 18;15(1):381. doi: 10.1186/1471-2164-15-381 (PMC4039748; doi:10.1186/1471-2164-15-381)
Supplement: Supplementary file 17 — Additional file 17: Analysis dataset. The R dataset is loaded at execution of the script provided in Additional file 18. (ZIP 5 KB) [file 12864_2013_6079_MOESM17_ESM.zip]

Archive with 1 entries (1 files):
- 6421974051166382_MOESM17_ESM.r
