# Supplementary material for: Dynamics of mRNA and polysomal abundance in early 3T3-L1 adipogenesis
Source: BMC Genomics. 2014 May 18;15(1):381. doi: 10.1186/1471-2164-15-381 (PMC4039748; doi:10.1186/1471-2164-15-381)
Supplement: Supplementary file 17 — Additional file 17: Analysis dataset. The R dataset is loaded at execution of the script provided in Additional file 18. (ZIP 5 KB) [file 12864_2013_6079_MOESM17_ESM.zip › 6421974051166382_MOESM17_ESM.r]

## script to plot t_l vs. t_c
##
## with t_l as indicator for translation up-/down-regulation: t_l=R_6-R_0
##
## with R_6=p_6-np_6 and R_0=p_0-np_0
##
## with t_c as indicator for transcription up-/down-regulation: t_c=T_6-T_0
## 
## with T_6=(p_6+np_6)/2 and T_0=(p_0+np_0)/2

## load data
load("Additional_file_18.RData")
# data<-read.csv(file="GA_Agilent_one_color_spikeNormedLog2Data.csv", header=TRUE, row.names=1) #41174x12

## take means of the replicates
data.med<-matrix(NA, nrow=nrow(data), ncol=ncol(data)/3) #41174x4
rownames(data.med)<-rownames(data)
colnames(data.med)<-paste(rep("SAMPLE_",4),c(rep("0h_",2),rep("6h_",2)),rep(c("np","p"),2),sep="")
data.med[,1]<-apply(data[,1:3],1,mean)
data.med[,2]<-apply(data[,4:6],1,mean)
data.med[,3]<-apply(data[,7:9],1,mean)
data.med[,4]<-apply(data[,10:12],1,mean)

## define variables
p_6<-data.med[,"SAMPLE_6h_p"]
np_6<-data.med[,"SAMPLE_6h_np"]
p_0<-data.med[,"SAMPLE_0h_p"]
np_0<-data.med[,"SAMPLE_0h_np"]

R_6<-p_6-np_6
R_0<-p_0-np_0
t_l<-R_6-R_0 #41174

T_6<-(p_6+np_6)/2
T_0<-(p_0+np_0)/2
t_c<-T_6-T_0 #41174


##############################################################################
## scatter plot: without insignificants and coloured according to quadrants ##
##############################################################################

## qval.data: q-values of former analysis data (t_l)
# Fromm-Dornieden C, von der Heyde S, Lytovchenko O, Salinas-Riester G, Brenig B, Beissbarth T, Baumgartner BG:
# Novel polysome messages and changes in translational activity appear after induction of adipogenesis in 3T3-L1 cells. 
# BMC Mol Biol 2012, 13:9.

fdr.tl<-qval.data$q
M.tl<-qval.data$M

## calculate q-values (fdr) for t_c data
library(limma)
M_0h<-(data[,4:6]+data[,1:3])/2 #41174x3
colnames(M_0h)<-c("0h_AV1","0h_AV2","0h_AV3")
M_6h<-(data[,10:12]+data[,7:9])/2  #41174x3
colnames(M_6h)<-c("6h_AV1","6h_AV2","6h_AV3")
M_0h6h<-M_6h-M_0h
fit<-eBayes(lmFit(M_0h6h))
M<-fit$coefficients
p<-fit$p.value
q=p.adjust(p, method="BH")
fdr.tc<-q
M.tc<-M

## select groups of interest:
# 1. tl+,tc+ = fdr.tl < 0.05 & M.tl > 1 & fdr.tc < 0.05 & M.tc > 1
tl.up_tc.up_M1<-which(fdr.tl < 0.05 & M.tl > 1 & fdr.tc < 0.05 & M.tc > 1) #813
#2. tl+,tc0 = fdr.tl < 0.05 & M.tl > 1 & !(fdr.tc < 0.05)
tl.up_tc.notsignif_M1<-which(fdr.tl < 0.05 & M.tl > 1 & !(fdr.tc < 0.05)) #660
#3. tl+,tc- = fdr.tl < 0.05 & M.tl > 1 & fdr.tc < 0.05 & M.tc < -1
tl.up_tc.down_M1<-which(fdr.tl < 0.05 & M.tl > 1 & fdr.tc < 0.05 & M.tc < -1) #87
#4. tl0,tc- = !(fdr.tl < 0.05) & fdr.tc < 0.05 & M.tc < -1
tl.notsignif_tc.down_M1<-which(!(fdr.tl < 0.05) & fdr.tc < 0.05 & M.tc < -1) #358
#5. tl-,tc- = fdr.tl < 0.05 & M.tl < -1 & fdr.tc < 0.05 & M.tc < -1
tl.down_tc.down_M1<-which(fdr.tl < 0.05 & M.tl < -1 & fdr.tc < 0.05 & M.tc < -1) #37
#6. tl-,tc0 = fdr.tl < 0.05 & M.tl < -1 & !(fdr.tc < 0.05)
tl.down_tc.notsignif_M1<-which(fdr.tl < 0.05 & M.tl < -1 & !(fdr.tc < 0.05)) #10
#7. tl-,tc+ = fdr.tl < 0.05 & M.tl < -1 & fdr.tc < 0.05 & M.tc > 1
tl.down_tc.up_M1<-which(fdr.tl < 0.05 & M.tl < -1 & fdr.tc < 0.05 & M.tc > 1) #25
#8. tl0,tc+ = !(fdr.tl < 0.05) & fdr.tc < 0.05 & M.tc > 1
tl.notsignif_tc.up_M1<-which(!(fdr.tl < 0.05) & fdr.tc < 0.05 & M.tc > 1) #754
#9. tl0,tc0 = !(fdr.tl < 0.05) & !(fdr.tc < 0.05)  
tl.notsignif_tc.notsignif<-which(!(fdr.tl < 0.05) & !(fdr.tc < 0.05)) #2536

## colors
library(RColorBrewer) 

col.vec.M1<-c()
col.vec.M1[tl.up_tc.up_M1]<-brewer.pal(8,"Set1")[1]
col.vec.M1[tl.up_tc.notsignif_M1]<-brewer.pal(8,"Set1")[7]
col.vec.M1[tl.up_tc.down_M1]<-brewer.pal(8,"Set1")[3]
col.vec.M1[tl.down_tc.up_M1]<-brewer.pal(8,"Set1")[4]
col.vec.M1[tl.down_tc.notsignif_M1]<-brewer.pal(8,"Set1")[5]
col.vec.M1[tl.down_tc.down_M1]<-brewer.pal(8,"Greys")[6]
col.vec.M1[tl.notsignif_tc.up_M1]<-brewer.pal(8,"Set1")[2]
col.vec.M1[tl.notsignif_tc.down_M1]<-brewer.pal(8,"Set1")[8]
col.vec.M1<-c(col.vec.M1,NA) 

## plot
filename<-"Figure1.pdf"
pdf(file=filename, width=11, height=8)
smoothScatter(x=t_l, y=t_c, nrpoints=0, xlim=c(-11,11), ylim=c(-8,8),main="Translation vs. Transcription",xlab="Translation efficiency",ylab="Transcription efficiency", colramp=colorRampPalette(c("white", "orange", "red")))
abline(h=0)
abline(v=0)
points(t_l,t_c,pch=20, cex=0.5, col=col.vec.M1)

text(x=-5.5,y=-4, c("37"),font=2,cex=2, col=unique(col.vec.M1[tl.down_tc.down_M1]))
text(x=-3,y=-3.4, c("no symbol (probe A_52_P653054)"),cex=0.5, col=unique(col.vec.M1[tl.down_tc.down_M1]))
text(x=-1.5,y=-3.1, c("Ifit3"),cex=0.5, col=unique(col.vec.M1[tl.down_tc.down_M1]))
text(x=-2.7,y=-2.2, c("Ghrl"),cex=0.5, col=unique(col.vec.M1[tl.down_tc.down_M1]))
text(x=-2.9,y=-1.3, c("no symbol (probe A_52_P636559)"),cex=0.5, col=unique(col.vec.M1[tl.down_tc.down_M1]))

text(x=5.5,y=-4, c("87"),font=2,cex=2, col=unique(col.vec.M1[tl.up_tc.down_M1]))
text(x=2.3,y=-3.2, c("Inppl1"),cex=0.5, col=unique(col.vec.M1[tl.up_tc.down_M1]))

text(x=-5.5,y=4, c("25"),font=2,cex=2, col=unique(col.vec.M1[tl.down_tc.up_M1]))
text(x=-1.5,y=4.6, c("Syt12"),cex=0.5, col=unique(col.vec.M1[tl.down_tc.up_M1]))
text(x=-3,y=4.2, c("no symbol (probe A_52_P49797)"),cex=0.5, col=unique(col.vec.M1[tl.down_tc.up_M1]))

text(x=5.5,y=4, c("813"),font=2,cex=2, col=unique(col.vec.M1[tl.up_tc.up_M1]))
text(x=9.9,y=2.8, c("BC006965"),cex=0.5, col=unique(col.vec.M1[tl.up_tc.up_M1]))
text(x=4.3,y=1.7, c("Slc4a7"),cex=0.5, col=unique(col.vec.M1[tl.up_tc.up_M1]))
text(x=3.3,y=5.5, c("Krt23"),cex=0.5, col=unique(col.vec.M1[tl.up_tc.up_M1]))
text(x=1.1,y=6.9, c("Slc16a11"),cex=0.5, col=unique(col.vec.M1[tl.up_tc.up_M1]))
text(x=2.2,y=6.7, c("Fgl2"),cex=0.5, col=unique(col.vec.M1[tl.up_tc.up_M1]))
text(x=1.6,y=7.7, c("Fgl2"),cex=0.5, col=unique(col.vec.M1[tl.up_tc.up_M1]))

text(x=0,y=7, c("754"),font=2,cex=2, col=unique(col.vec.M1[tl.notsignif_tc.up_M1]))
text(x=7,y=0, c("660"),font=2,cex=2, col=unique(col.vec.M1[tl.up_tc.notsignif_M1]))
text(x=0,y=-7, c("358"),font=2,cex=2, col=unique(col.vec.M1[tl.notsignif_tc.down_M1]))
text(x=-7,y=0, c("10"),font=2,cex=2, col=unique(col.vec.M1[tl.down_tc.notsignif_M1]))
text(x=0,y=0, c("2536"),font=2,cex=2)
dev.off()

## respective excel tables, stored in RData workspace
# write.csv2(cbind(Group="tlUP_tcUP",          ProbeName=names(t_l)[tl.up_tc.up_M1],          Description=as.character(qval.data$Description[tl.up_tc.up_M1]),          Symbol=as.character(qval.data$Symbol[tl.up_tc.up_M1]),          GenBank=as.character(qval.data$GenBank[tl.up_tc.up_M1]),          Translation=t_l[tl.up_tc.up_M1],          TL_fdr=fdr.tl[tl.up_tc.up_M1],          Transcription=t_c[tl.up_tc.up_M1],          TC_fdr=fdr.tc[tl.up_tc.up_M1]),          file="TranslationVSTranscription_geneList_tlUP_tcUP_M1.csv", row.names=FALSE) 
# write.csv2(cbind(Group="tlUP_tcNotsignif",   ProbeName=names(t_l)[tl.up_tc.notsignif_M1],   Description=as.character(qval.data$Description[tl.up_tc.notsignif_M1]),   Symbol=as.character(qval.data$Symbol[tl.up_tc.notsignif_M1]),   GenBank=as.character(qval.data$GenBank[tl.up_tc.notsignif_M1]),   Translation=t_l[tl.up_tc.notsignif_M1],   TL_fdr=fdr.tl[tl.up_tc.notsignif_M1],   Transcription=t_c[tl.up_tc.notsignif_M1],   TC_fdr=fdr.tc[tl.up_tc.notsignif_M1]),   file="TranslationVSTranscription_geneList_tlUP_tcNotsignif_M1.csv", row.names=FALSE) 
# write.csv2(cbind(Group="tlUP_tcDOWN",        ProbeName=names(t_l)[tl.up_tc.down_M1],        Description=as.character(qval.data$Description[tl.up_tc.down_M1]),        Symbol=as.character(qval.data$Symbol[tl.up_tc.down_M1]),        GenBank=as.character(qval.data$GenBank[tl.up_tc.down_M1]),        Translation=t_l[tl.up_tc.down_M1],        TL_fdr=fdr.tl[tl.up_tc.down_M1],        Transcription=t_c[tl.up_tc.down_M1],        TC_fdr=fdr.tc[tl.up_tc.down_M1]),        file="TranslationVSTranscription_geneList_tlUP_tcDOWN_M1.csv", row.names=FALSE) 
# write.csv2(cbind(Group="tlDOWN_tcUP",        ProbeName=names(t_l)[tl.down_tc.up_M1],        Description=as.character(qval.data$Description[tl.down_tc.up_M1]),        Symbol=as.character(qval.data$Symbol[tl.down_tc.up_M1]),        GenBank=as.character(qval.data$GenBank[tl.down_tc.up_M1]),        Translation=t_l[tl.down_tc.up_M1],        TL_fdr=fdr.tl[tl.down_tc.up_M1],        Transcription=t_c[tl.down_tc.up_M1],        TC_fdr=fdr.tc[tl.down_tc.up_M1]),        file="TranslationVSTranscription_geneList_tlDOWN_tcUP_M1.csv", row.names=FALSE) 
# write.csv2(cbind(Group="tlDOWN_tcNotsignif", ProbeName=names(t_l)[tl.down_tc.notsignif_M1], Description=as.character(qval.data$Description[tl.down_tc.notsignif_M1]), Symbol=as.character(qval.data$Symbol[tl.down_tc.notsignif_M1]), GenBank=as.character(qval.data$GenBank[tl.down_tc.notsignif_M1]), Translation=t_l[tl.down_tc.notsignif_M1], TL_fdr=fdr.tl[tl.down_tc.notsignif_M1], Transcription=t_c[tl.down_tc.notsignif_M1], TC_fdr=fdr.tc[tl.down_tc.notsignif_M1]), file="TranslationVSTranscription_geneList_tlDOWN_tcNotsignif_M1.csv", row.names=FALSE) 
# write.csv2(cbind(Group="tlDOWN_tcDOWN",      ProbeName=names(t_l)[tl.down_tc.down_M1],      Description=as.character(qval.data$Description[tl.down_tc.down_M1]),      Symbol=as.character(qval.data$Symbol[tl.down_tc.down_M1]),      GenBank=as.character(qval.data$GenBank[tl.down_tc.down_M1]),      Translation=t_l[tl.down_tc.down_M1],      TL_fdr=fdr.tl[tl.down_tc.down_M1],      Transcription=t_c[tl.down_tc.down_M1],      TC_fdr=fdr.tc[tl.down_tc.down_M1]),      file="TranslationVSTranscription_geneList_tlDOWN_tcDOWN_M1.csv", row.names=FALSE) 
# write.csv2(cbind(Group="tlNotsignif_tcUP",   ProbeName=names(t_l)[tl.notsignif_tc.up_M1],   Description=as.character(qval.data$Description[tl.notsignif_tc.up_M1]),   Symbol=as.character(qval.data$Symbol[tl.notsignif_tc.up_M1]),   GenBank=as.character(qval.data$GenBank[tl.notsignif_tc.up_M1]),   Translation=t_l[tl.notsignif_tc.up_M1],   TL_fdr=fdr.tl[tl.notsignif_tc.up_M1],   Transcription=t_c[tl.notsignif_tc.up_M1],   TC_fdr=fdr.tc[tl.notsignif_tc.up_M1]),   file="TranslationVSTranscription_geneList_tlNotsignif_tcUP_M1.csv", row.names=FALSE) 
# write.csv2(cbind(Group="tlNotsignif_tcDOWN", ProbeName=names(t_l)[tl.notsignif_tc.down_M1], Description=as.character(qval.data$Description[tl.notsignif_tc.down_M1]), Symbol=as.character(qval.data$Symbol[tl.notsignif_tc.down_M1]), GenBank=as.character(qval.data$GenBank[tl.notsignif_tc.down_M1]), Translation=t_l[tl.notsignif_tc.down_M1], TL_fdr=fdr.tl[tl.notsignif_tc.down_M1], Transcription=t_c[tl.notsignif_tc.down_M1], TC_fdr=fdr.tc[tl.notsignif_tc.down_M1]), file="TranslationVSTranscription_geneList_tlNotsignif_tcDOWN_M1.csv", row.names=FALSE) 
# write.csv2(cbind(Group="tlNotsignif_tcNotsignif", ProbeName=names(t_l)[tl.notsignif_tc.notsignif], Description=as.character(qval.data$Description[tl.notsignif_tc.notsignif]), Symbol=as.character(qval.data$Symbol[tl.notsignif_tc.notsignif]), GenBank=as.character(qval.data$GenBank[tl.notsignif_tc.notsignif]), Translation=t_l[tl.notsignif_tc.notsignif], TL_fdr=fdr.tl[tl.notsignif_tc.notsignif], Transcription=t_c[tl.notsignif_tc.notsignif], TC_fdr=fdr.tc[tl.notsignif_tc.notsignif]), file="TranslationVSTranscription_geneList_tlNotsignif_tcNotsignif.csv", row.names=FALSE) 


##################################################################
## enrichment analysis of GO terms in the 8 TL/TC-gene-clusters ##
## with |M|>1 & fdr<0.05                                        ##
##################################################################

library(topGO)
library(package="mgug4122a.db", character.only=TRUE)

## cluster data stored in the WS variables
# tlUP_tcUP<-read.csv2(file="TranslationVSTranscription_geneList_tlUP_tcUP_M1.csv", stringsAsFactors=FALSE) #813x9
# tlDOWN_tcUP<-read.csv2(file="TranslationVSTranscription_geneList_tlDOWN_tcUP_M1.csv", stringsAsFactors=FALSE) #25x9
# tlUP_tcDOWN<-read.csv2(file="TranslationVSTranscription_geneList_tlUP_tcDOWN_M1.csv", stringsAsFactors=FALSE) #87x9
# tlDOWN_tcDOWN<-read.csv2(file="TranslationVSTranscription_geneList_tlDOWN_tcDOWN_M1.csv", stringsAsFactors=FALSE) #37x9
# tlUP_tcNotsignif<-read.csv2(file="TranslationVSTranscription_geneList_tlUP_tcNotsignif_M1.csv", stringsAsFactors=FALSE) #660x9
# tlNotsignif_tcUP<-read.csv2(file="TranslationVSTranscription_geneList_tlNotsignif_tcUP_M1.csv", stringsAsFactors=FALSE) #754x9
# tlNotsignif_tcDOWN<-read.csv2(file="TranslationVSTranscription_geneList_tlNotsignif_tcDOWN_M1.csv", stringsAsFactors=FALSE) #358x9
# tlDOWN_tcNotsignif<-read.csv2(file="TranslationVSTranscription_geneList_tlDOWN_tcNotsignif_M1.csv", stringsAsFactors=FALSE) #10x9

## create 8 topGOdata objects per cluster
##--> requires 
## 1) list of gene identifiers (8 subsets of all relevant genes)
## 2) mapping between gene identifiers and GO terms (mgug4122a.db)
## 3) the GO hierarchical structure (GO.db)
## list of interesting genes: Fisher's exact test (based on gene counts)

# 1) list of gene identifiers
all.geneNames<-c(tlUP_tcUP$ProbeName, tlDOWN_tcUP$ProbeName, tlUP_tcDOWN$ProbeName, tlDOWN_tcDOWN$ProbeName, 
                 tlUP_tcNotsignif$ProbeName, tlNotsignif_tcUP$ProbeName, tlNotsignif_tcDOWN$ProbeName, 
                 tlDOWN_tcNotsignif$ProbeName) #2744

gl_tlUP_tcUP<-factor(as.integer(all.geneNames %in% tlUP_tcUP$ProbeName))
gl_tlDOWN_tcUP<-factor(as.integer(all.geneNames %in% tlDOWN_tcUP$ProbeName))
gl_tlUP_tcDOWN<-factor(as.integer(all.geneNames %in% tlUP_tcDOWN$ProbeName))
gl_tlDOWN_tcDOWN<-factor(as.integer(all.geneNames %in% tlDOWN_tcDOWN$ProbeName))
gl_tlUP_tcNotsignif<-factor(as.integer(all.geneNames %in% tlUP_tcNotsignif$ProbeName))
gl_tlNotsignif_tcUP<-factor(as.integer(all.geneNames %in% tlNotsignif_tcUP$ProbeName))
gl_tlNotsignif_tcDOWN<-factor(as.integer(all.geneNames %in% tlNotsignif_tcDOWN$ProbeName))
gl_tlDOWN_tcNotsignif<-factor(as.integer(all.geneNames %in% tlDOWN_tcNotsignif$ProbeName))

names(gl_tlUP_tcUP)<-names(gl_tlDOWN_tcUP)<-names(gl_tlUP_tcDOWN)<-names(gl_tlDOWN_tcDOWN)<-
  names(gl_tlUP_tcNotsignif)<-names(gl_tlNotsignif_tcUP)<-names(gl_tlNotsignif_tcDOWN)<-
  names(gl_tlDOWN_tcNotsignif)<-all.geneNames

# biological processes
GOdata.BP.gl_tlUP_tcUP<-new("topGOdata", description = "GO BP analysis of tlUP_tcUP cluster genes",
                           ontology = "BP", allGenes = gl_tlUP_tcUP, annot = annFUN.db, affyLib = "mgug4122a.db") # possible ontologies: BP biol. process, MF molecular fct., CC cellular component
GOdata.BP.gl_tlDOWN_tcUP<-new("topGOdata", description = "GO BP analysis of tlDOWN_tcUP cluster genes",
                         ontology = "BP", allGenes = gl_tlDOWN_tcUP, annot = annFUN.db, affyLib = "mgug4122a.db") 
GOdata.BP.gl_tlUP_tcDOWN<-new("topGOdata", description = "GO BP analysis of tlUP_tcDOWN cluster genes",
                              ontology = "BP", allGenes = gl_tlUP_tcDOWN, annot = annFUN.db, affyLib = "mgug4122a.db") 
GOdata.BP.gl_tlDOWN_tcDOWN<-new("topGOdata", description = "GO BP analysis of tlDOWN_tcDOWN cluster genes",
                              ontology = "BP", allGenes = gl_tlDOWN_tcDOWN, annot = annFUN.db, affyLib = "mgug4122a.db") 
GOdata.BP.gl_tlUP_tcNotsignif<-new("topGOdata", description = "GO BP analysis of tlUP_tcNotsignif cluster genes",
                              ontology = "BP", allGenes = gl_tlUP_tcNotsignif, annot = annFUN.db, affyLib = "mgug4122a.db") 
GOdata.BP.gl_tlNotsignif_tcUP<-new("topGOdata", description = "GO BP analysis of tlNotsignif_tcUP cluster genes",
                              ontology = "BP", allGenes = gl_tlNotsignif_tcUP, annot = annFUN.db, affyLib = "mgug4122a.db") 
GOdata.BP.gl_tlNotsignif_tcDOWN<-new("topGOdata", description = "GO BP analysis of tlNotsignif_tcDOWN cluster genes",
                              ontology = "BP", allGenes = gl_tlNotsignif_tcDOWN, annot = annFUN.db, affyLib = "mgug4122a.db") 
GOdata.BP.gl_tlDOWN_tcNotsignif<-new("topGOdata", description = "GO BP analysis of tlDOWN_tcNotsignif cluster genes",
                              ontology = "BP", allGenes = gl_tlDOWN_tcNotsignif, annot = annFUN.db, affyLib = "mgug4122a.db") 


# molecular functions
GOdata.MF.gl_tlUP_tcUP<-new("topGOdata", description = "GO MF analysis of tlUP_tcUP cluster genes",
                            ontology = "MF", allGenes = gl_tlUP_tcUP, annot = annFUN.db, affyLib = "mgug4122a.db") 
GOdata.MF.gl_tlDOWN_tcUP<-new("topGOdata", description = "GO MF analysis of tlDOWN_tcUP cluster genes",
                              ontology = "MF", allGenes = gl_tlDOWN_tcUP, annot = annFUN.db, affyLib = "mgug4122a.db") 
GOdata.MF.gl_tlUP_tcDOWN<-new("topGOdata", description = "GO MF analysis of tlUP_tcDOWN cluster genes",
                              ontology = "MF", allGenes = gl_tlUP_tcDOWN, annot = annFUN.db, affyLib = "mgug4122a.db") 
GOdata.MF.gl_tlDOWN_tcDOWN<-new("topGOdata", description = "GO MF analysis of tlDOWN_tcDOWN cluster genes",
                                ontology = "MF", allGenes = gl_tlDOWN_tcDOWN, annot = annFUN.db, affyLib = "mgug4122a.db") 
GOdata.MF.gl_tlUP_tcNotsignif<-new("topGOdata", description = "GO MF analysis of tlUP_tcNotsignif cluster genes",
                                   ontology = "MF", allGenes = gl_tlUP_tcNotsignif, annot = annFUN.db, affyLib = "mgug4122a.db") 
GOdata.MF.gl_tlNotsignif_tcUP<-new("topGOdata", description = "GO MF analysis of tlNotsignif_tcUP cluster genes",
                                   ontology = "MF", allGenes = gl_tlNotsignif_tcUP, annot = annFUN.db, affyLib = "mgug4122a.db") 
GOdata.MF.gl_tlNotsignif_tcDOWN<-new("topGOdata", description = "GO MF analysis of tlNotsignif_tcDOWN cluster genes",
                                     ontology = "MF", allGenes = gl_tlNotsignif_tcDOWN, annot = annFUN.db, affyLib = "mgug4122a.db") 
GOdata.MF.gl_tlDOWN_tcNotsignif<-new("topGOdata", description = "GO MF analysis of tlDOWN_tcNotsignif cluster genes",
                                     ontology = "MF", allGenes = gl_tlDOWN_tcNotsignif, annot = annFUN.db, affyLib = "mgug4122a.db") 

# cellular component
GOdata.CC.gl_tlUP_tcUP<-new("topGOdata", description = "GO CC analysis of tlUP_tcUP cluster genes",
                            ontology = "CC", allGenes = gl_tlUP_tcUP, annot = annFUN.db, affyLib = "mgug4122a.db") 
GOdata.CC.gl_tlDOWN_tcUP<-new("topGOdata", description = "GO CC analysis of tlDOWN_tcUP cluster genes",
                              ontology = "CC", allGenes = gl_tlDOWN_tcUP, annot = annFUN.db, affyLib = "mgug4122a.db") 
GOdata.CC.gl_tlUP_tcDOWN<-new("topGOdata", description = "GO CC analysis of tlUP_tcDOWN cluster genes",
                              ontology = "CC", allGenes = gl_tlUP_tcDOWN, annot = annFUN.db, affyLib = "mgug4122a.db") 
GOdata.CC.gl_tlDOWN_tcDOWN<-new("topGOdata", description = "GO CC analysis of tlDOWN_tcDOWN cluster genes",
                                ontology = "CC", allGenes = gl_tlDOWN_tcDOWN, annot = annFUN.db, affyLib = "mgug4122a.db") 
GOdata.CC.gl_tlUP_tcNotsignif<-new("topGOdata", description = "GO CC analysis of tlUP_tcNotsignif cluster genes",
                                   ontology = "CC", allGenes = gl_tlUP_tcNotsignif, annot = annFUN.db, affyLib = "mgug4122a.db") 
GOdata.CC.gl_tlNotsignif_tcUP<-new("topGOdata", description = "GO CC analysis of tlNotsignif_tcUP cluster genes",
                                   ontology = "CC", allGenes = gl_tlNotsignif_tcUP, annot = annFUN.db, affyLib = "mgug4122a.db") 
GOdata.CC.gl_tlNotsignif_tcDOWN<-new("topGOdata", description = "GO CC analysis of tlNotsignif_tcDOWN cluster genes",
                                     ontology = "CC", allGenes = gl_tlNotsignif_tcDOWN, annot = annFUN.db, affyLib = "mgug4122a.db") 
GOdata.CC.gl_tlDOWN_tcNotsignif<-new("topGOdata", description = "GO CC analysis of tlDOWN_tcNotsignif cluster genes",
                                     ontology = "CC", allGenes = gl_tlDOWN_tcNotsignif, annot = annFUN.db, affyLib = "mgug4122a.db") 

## run Fisher's exact test
test.stat<-new("classicCount", testStatistic = GOFisherTest, name = "Fisher test")
GO.data<-ls()[grep("GOdata",ls())] #24
resultFisher<-list()
for(i in 1:length(GO.data)){
  resultFisher[[i]]<-getSigGroups(get(GO.data[i]), test.stat)
  names(resultFisher)[i]<-GO.data[i]
}


## summarize results
allRes<-list()
for(i in 1:length(resultFisher)){
  allRes[[i]]<-GenTable(get(GO.data[i]), classic = resultFisher[[i]], ranksOf = "classic", numChar=1000, topNodes=length(score(resultFisher[[i]])))
  write.csv(allRes[[i]][which(as.numeric(sub("< ","",allRes[[i]]$classic))<=0.05),],
            file=paste(sub("GOdata","FisherGOsummary_",sub("gl","_gl",gsub("\\.","",GO.data[i]))),".csv",sep=""))
}


## import Fisher result csv files and update them with 
## ProbNames of Genes + Symbols + GenBanks of related cluster-csv-files
# csvs variable stored in WS data #24=3(GOterms)x8(clusterGroups)
for(i in 1:length(allRes)){
  # read Fisher result file (csv and R object)
  curr.csv<-read.csv(csvs[i],stringsAsFactors=FALSE)
  curr.csv<-cbind(curr.csv, ProbeName=NA, Symbol=NA, GenBank=NA)
  curr.fish<-names(resultFisher)[which(names(resultFisher)==sub(".csv","",sub("_gl",".gl",sub("FisherGOsummary_","GOdata.",csvs[i]))))]
  curr.tlVStcTab<-get(sub("GOdata.","", sub("CC.gl_","", sub("MF.gl_","", sub("BP.gl_","", curr.fish)))))
  # get genes per GO term in csv file
  curr.genes<-genesInTerm(get(curr.fish), whichGO=curr.csv$"GO.ID")
  for(j in 1:length(curr.genes)){
    curr.GO<-names(curr.genes)[j]
    m<-match(paste("^",unlist(curr.genes[curr.GO]),"$",sep=""),paste("^",curr.tlVStcTab$ProbeName,"$",sep=""))
    curr.csv[which(curr.csv$"GO.ID"==curr.GO),"ProbeName"]<-paste(na.omit(curr.tlVStcTab$ProbeName[m]),collapse=", ")
    curr.csv[which(curr.csv$"GO.ID"==curr.GO),"Symbol"]<-paste(na.omit(curr.tlVStcTab$Symbol[m]),collapse=", ")
    curr.csv[which(curr.csv$"GO.ID"==curr.GO),"GenBank"]<-paste(na.omit(curr.tlVStcTab$GenBank[m]),collapse=", ")
    if(curr.csv$Significant[which(curr.csv$"GO.ID"==curr.GO)]!=length(na.omit(m))){
      print(paste("check",curr.fish,"j=",j))
    }
    rm(m, curr.GO)
  }
  write.csv(curr.csv, file=paste("new",csvs[i],sep="_"))
  rm(curr.csv, curr.fish, curr.genes, curr.tlVStcTab)
}
